# Supplementary material for: Epigenomic map of human liver reveals principles of zonated morphogenic and metabolic control
Source: Nat Commun. 2018 Oct 8;9:4150. doi: 10.1038/s41467-018-06611-5 (PMC6175862; doi:10.1038/s41467-018-06611-5)
Supplement: Supplementary file 2 — Supplementary Data 1 [file 41467_2018_6611_MOESM2_ESM.xlsx]

## Sheet: Tabelle1
Geneid	Symbol	logFC	FDR	logFC	FDR	logFC	FDR	logCPM1	logCPM1	logCPM1	predominant expression
		(PV vs CV)	(PV vs CV)	(IZ vs CV)	(IZ vs CV)	(PV vs IZ)	(PV vs IZ)	(PV)	(IZ)	(CV)
ENSG00000139292	LGR5	-7.15	4.9e-26	-5.63	2.2e-20	-1.52	0.16	0.08	0.1	1.49	pericentral
ENSG00000226798	NA	-6.07	1.9e-15	-4.39	5.4e-10	-1.68	1	0.12	0.18	1.09	pericentral
ENSG00000106852	LHX6	-6.02	4.4e-14	-6.79	2.8e-15	0.77	1	0.03	0.01	0.82	pericentral
ENSG00000132677	RHBG	-5.78	2.6e-24	-4.41	4.6e-17	-1.37	0.08	0.39	0.62	2.76	pericentral
ENSG00000105989	WNT2	-5.77	1.4e-17	-2.23	0.00017	-3.54	0	0.2	0.67	1.56	pericentral
ENSG00000167311	ART5	-5.75	1.3e-15	-2.29	0.00017	-3.46	0	0.07	0.23	0.7	pericentral
ENSG00000256969	NA	-5.73	1.8e-19	-3.53	2.1e-09	-2.2	0.01	0.2	0.53	1.97	pericentral
ENSG00000122254	HS3ST2	-5.46	3.3e-07	-3.25	0.0015	-2.21	0.11	0.01	0.13	0.68	pericentral
ENSG00000108602	ALDH3A1	-5.43	1.7e-17	-4.19	7.2e-13	-1.23	0.23	0.08	0.12	0.99	pericentral
ENSG00000167014	C15orf43	-5.38	1.6e-16	-3.79	4.6e-10	-1.59	0.19	0.11	0.17	0.98	pericentral
ENSG00000103546	SLC6A2	-5.02	1.4e-07	-4.44	0.00057	-0.58	1	0.05	0.07	0.6	pericentral
ENSG00000078898	BPIFB2	-5	4e-11	-1.45	0.16	-3.55	0	0.03	0.22	0.62	pericentral
ENSG00000239265	CLRN1-AS1	-4.74	2.6e-12	-1.56	0.041	-3.18	0	0.14	0.63	1.26	pericentral
ENSG00000160868	CYP3A4	-4.72	1.2e-30	-1.62	7.9e-05	-3.1	0	5.08	7.38	8.64	pericentral
ENSG00000074803	SLC12A1	-4.63	5e-09	-4.34	1.2e-07	-0.29	0.73	0.15	0.13	0.9	pericentral
ENSG00000158296	SLC13A3	-4.55	1.2e-40	-3.31	5.9e-24	-1.25	0	1.07	1.78	3.88	pericentral
ENSG00000147655	RSPO2	-4.53	1.2e-08	-5.15	3.5e-10	0.61	1	0.1	0.05	0.62	pericentral
ENSG00000168065	SLC22A11	-4.44	4.6e-05	-2.95	0.019	-1.49	0.36	0.04	0.16	0.55	pericentral
ENSG00000260802	LINC00890	-4.12	1.7e-10	-1.67	0.025	-2.45	0	0.53	1.32	2.21	pericentral
ENSG00000038295	TLL1	-4.11	0.0003	-2.41	0.081	-1.71	1	0	0.04	0.23	pericentral
ENSG00000197353	LYPD2	-4.08	5e-09	-4.45	4e-10	0.37	0.89	0.1	0.05	0.68	pericentral
ENSG00000140505	CYP1A2	-4.03	6.8e-34	-2.15	1.6e-11	-1.88	0	4.04	5.44	7.01	pericentral
ENSG00000237070	NA	-4	0.00024	-3.93	0.0013	-0.07	0.84	0.16	0.1	0.87	pericentral
ENSG00000185559	DLK1	-3.94	5.9e-05	-1.86	0.16	-2.08	0.08	0.05	0.17	0.51	pericentral
ENSG00000223350	IGLV9-49	-3.85	4.2e-05	-2.88	0.0039	-0.97	1	0.06	0.22	0.39	pericentral
ENSG00000064205	WISP2	-3.84	0.00011	-3.9	0.00037	0.07	0.85	0.11	0.08	0.65	pericentral
ENSG00000111700	SLCO1B3	-3.8	1.3e-18	-1.73	0.00013	-2.07	0	1.96	3.32	4.61	pericentral
ENSG00000254695	NA	-3.75	1.8e-06	-2.06	0.018	-1.68	0.11	0.08	0.13	0.51	pericentral
ENSG00000181072	CHRM2	-3.65	2.6e-06	-1.76	0.04	-1.89	0.05	0.18	0.41	0.77	pericentral
ENSG00000213088	DARC	-3.64	7.3e-06	-4.65	5.4e-08	1.01	1	0.07	0.02	0.45	pericentral
ENSG00000162383	SLC1A7	-3.62	1.6e-07	-3.03	6.4e-06	-0.59	0.71	0.18	0.27	1.14	pericentral
ENSG00000251443	NA	-3.62	7.1e-12	-0.5	0.56	-3.11	0	0.23	0.53	0.72	pericentral
ENSG00000196344	ADH7	-3.59	4e-11	-2.48	3e-06	-1.11	0.22	0.14	0.2	0.73	pericentral
ENSG00000273341	NA	-3.55	5.6e-07	-0.65	0.57	-2.9	0	0.11	0.28	0.43	pericentral
ENSG00000230658	KLHL7-AS1	-3.54	0.0034	-0.91	0.67	-2.62	0.11	0.03	0.24	0.33	pericentral
ENSG00000184845	DRD1	-3.51	2.9e-06	-1.66	0.077	-1.85	0.09	0.26	0.56	1.22	pericentral
ENSG00000121446	RGSL1	-3.51	0.00011	-3.69	0.00024	0.18	1	0.05	0.02	0.3	pericentral
ENSG00000161082	CELF5	-3.43	1.9e-06	-3.37	3e-05	-0.06	1	0.05	0.06	0.36	pericentral
ENSG00000140465	CYP1A1	-3.41	6.4e-18	-2.61	4.2e-10	-0.8	0.2	1.44	1.8	3.35	pericentral
ENSG00000236117	NA	-3.39	1.7e-08	-0.98	0.24	-2.4	0	0.3	0.5	0.69	pericentral
ENSG00000250564	NA	-3.36	5.4e-06	-2.55	0.0016	-0.81	0.56	0.24	0.32	1.01	pericentral
ENSG00000110975	SYT10	-3.33	9.4e-07	-1.42	0.087	-1.92	0.03	0.07	0.21	0.4	pericentral
ENSG00000171243	SOSTDC1	-3.31	0.0091	-2.44	0.11	-0.86	1	0.02	0.03	0.19	pericentral
ENSG00000237637	FRY-AS1	-3.25	0.0078	-1.25	0.59	-2	0.19	0.03	0.1	0.24	pericentral
ENSG00000078725	BRINP1	-3.25	0.00059	-1.5	0.22	-1.75	0.21	0.1	0.18	0.4	pericentral
ENSG00000262890	NA	-3.24	0.00078	-1.97	0.082	-1.27	1	0.06	0.16	0.34	pericentral
ENSG00000207215	NA	-3.19	0.00014	-2.67	0.0022	-0.53	1	0.05	0.08	0.26	pericentral
ENSG00000241186	TDGF1	-3.19	2.1e-09	-2.85	1.7e-07	-0.34	0.8	0.45	0.48	1.46	pericentral
ENSG00000224958	PGM5-AS1	-3.19	4.2e-05	-3.59	1.3e-05	0.4	1	0.07	0.07	0.43	pericentral
ENSG00000138685	FGF2	-3.11	7.9e-13	-2.29	3.7e-07	-0.82	0.28	0.39	0.55	1.56	pericentral
ENSG00000205899	BHLHA9	-3.05	0.00033	-1.93	0.12	-1.12	0.32	0.06	0.06	0.24	pericentral
ENSG00000225366	TDGF1P3	-3.05	3.7e-10	-2.23	9.8e-06	-0.82	0.43	0.1	0.17	0.58	pericentral
ENSG00000228741	NA	-3.04	4.6e-06	-1.16	0.16	-1.88	0.03	0.07	0.13	0.26	pericentral
ENSG00000204335	SP5	-3	1.5e-18	-2.28	2.4e-11	-0.73	0.22	0.3	0.42	1.28	pericentral
ENSG00000237759	NA	-2.98	5.2e-09	-1.17	0.067	-1.81	0	0.22	0.54	0.99	pericentral
ENSG00000065154	OAT	-2.98	4.8e-27	-1.36	3e-06	-1.62	0	2.96	4.09	5.16	pericentral
ENSG00000120457	KCNJ5	-2.96	0.0022	-1.25	0.33	-1.7	0.22	0.07	0.14	0.22	pericentral
ENSG00000226971	NA	-2.94	1.9e-13	-1.1	0.015	-1.84	0	0.18	0.49	0.92	pericentral
ENSG00000118473	SGIP1	-2.92	3.7e-06	-1.35	0.064	-1.57	0.07	0.12	0.23	0.51	pericentral
ENSG00000243232	PCDHAC2	-2.91	0.0051	-1.16	0.61	-1.75	0.32	0.11	0.23	0.41	pericentral
ENSG00000222033	LINC01124	-2.9	5.7e-18	-2.22	8.9e-11	-0.69	0.22	0.52	0.72	1.79	pericentral
ENSG00000153162	BMP6	-2.89	0.003	-0.93	0.55	-1.96	0.1	0.21	0.42	0.59	pericentral
ENSG00000174175	SELP	-2.83	5.5e-10	-1.44	0.0054	-1.39	0.02	0.45	0.82	1.59	pericentral
ENSG00000130700	GATA5	-2.81	0.00039	-1.49	0.12	-1.32	0.24	0.14	0.24	0.46	pericentral
ENSG00000170396	ZNF804A	-2.76	0.0046	-1.22	0.43	-1.54	0.35	0.07	0.15	0.27	pericentral
ENSG00000164161	HHIP	-2.69	1e-47	-1.2	1.5e-10	-1.49	0	1.22	2.01	2.86	pericentral
ENSG00000164266	SPINK1	-2.68	6.8e-06	-1.31	0.13	-1.38	0.13	0.68	1.13	1.66	pericentral
ENSG00000257542	OR7E47P	-2.67	0.00035	-0.86	0.48	-1.82	0.05	0.19	0.29	0.46	pericentral
ENSG00000138696	BMPR1B	-2.67	7.1e-06	-0.18	0.9	-2.49	0	0.14	0.5	0.53	pericentral
ENSG00000249345	NA	-2.66	0.0026	-1.22	0.36	-1.44	0.2	0.08	0.16	0.32	pericentral
ENSG00000165694	FRMD7	-2.66	0.0054	-0.3	0.91	-2.36	0.05	0.1	0.28	0.32	pericentral
ENSG00000132854	KANK4	-2.64	8.7e-11	-1.24	0.0073	-1.4	0.01	0.76	1.26	2.01	pericentral
ENSG00000141150	RASL10B	-2.64	1.4e-10	-3.04	2.4e-12	0.4	0.72	0.38	0.31	1.1	pericentral
ENSG00000170006	TMEM154	-2.61	8.4e-29	-1.59	2.4e-11	-1.03	0	1.54	2.12	3.19	pericentral
ENSG00000073737	DHRS9	-2.6	0.0001	-1.09	0.26	-1.51	0.09	0.37	0.7	1.24	pericentral
ENSG00000233098	NA	-2.59	0.0073	-4.54	6.4e-06	1.95	0.13	0.14	0.04	0.47	pericentral
ENSG00000136235	GPNMB	-2.59	6.3e-12	-1.72	1.2e-05	-0.87	0.1	1.52	2.04	3.18	pericentral
ENSG00000232855	NA	-2.59	0.00012	0.21	0.9	-2.8	0	0.13	0.5	0.57	pericentral
ENSG00000257817	NA	-2.58	2e-07	-1.93	0.00032	-0.65	0.53	0.25	0.39	1.02	pericentral
ENSG00000178162	FAR2P2	-2.57	0.00041	-0.5	0.7	-2.08	0.01	0.1	0.27	0.32	pericentral
ENSG00000058866	DGKG	-2.56	1.9e-06	-1.8	0.0032	-0.75	0.47	0.18	0.29	0.8	pericentral
ENSG00000178723	GLULP4	-2.54	4.8e-19	-2.18	5.6e-14	-0.36	0.56	0.57	0.67	1.73	pericentral
ENSG00000067715	SYT1	-2.53	8.5e-10	-0.76	0.2	-1.77	0	0.45	1.06	1.48	pericentral
ENSG00000179066	NA	-2.51	0.0028	-0.74	0.65	-1.77	0.18	0.11	0.3	0.32	pericentral
ENSG00000146374	RSPO3	-2.5	1.4e-26	-1.33	4e-08	-1.18	0	1.28	1.94	2.87	pericentral
ENSG00000095970	TREM2	-2.49	0.004	-2.71	0.003	0.22	0.93	0.24	0.29	0.82	pericentral
ENSG00000140807	NKD1	-2.49	4.8e-11	-2.33	3.2e-09	-0.16	0.89	0.29	0.28	1.04	pericentral
ENSG00000179520	SLC17A8	-2.47	0.0078	-0.72	0.58	-1.75	0.17	0.08	0.17	0.25	pericentral
ENSG00000107807	TLX1	-2.45	0.00018	-0.21	0.9	-2.24	0	0.11	0.35	0.42	pericentral
ENSG00000104951	IL4I1	-2.44	0.00014	-0.53	0.68	-1.91	0.02	0.1	0.32	0.45	pericentral
ENSG00000242265	PEG10	-2.43	5.6e-06	-1.65	0.0036	-0.78	0.4	0.91	1.33	2.21	pericentral
ENSG00000003137	CYP26B1	-2.43	0.001	-1.45	0.091	-0.98	0.41	0.17	0.27	0.61	pericentral
ENSG00000034053	APBA2	-2.41	0.0039	-0.99	0.5	-1.42	0.27	0.22	0.25	0.45	pericentral
ENSG00000105550	FGF21	-2.41	2.4e-10	-1.15	0.0098	-1.27	0	1.14	1.85	2.56	pericentral
ENSG00000171368	TPPP	-2.41	0.00012	-0.8	0.4	-1.61	0.03	0.26	0.54	0.76	pericentral
ENSG00000168490	PHYHIP	-2.4	0.0088	-1.69	0.12	-0.7	0.71	0.2	0.26	0.66	pericentral
ENSG00000236173	NA	-2.39	0.0074	-1.05	0.46	-1.34	0.37	0.05	0.12	0.19	pericentral
ENSG00000135821	GLUL	-2.39	1.5e-32	-2.45	3.3e-33	0.07	0.92	5.34	5.32	7.09	pericentral
ENSG00000147852	VLDLR	-2.38	0.00047	-2.72	6.2e-05	0.34	0.86	0.33	0.27	1	pericentral
ENSG00000127863	TNFRSF19	-2.37	0.0067	-3.29	0.00012	0.91	0.57	0.36	0.37	1.18	pericentral
ENSG00000185269	NOTUM	-2.36	2.8e-18	-1.96	1.4e-12	-0.4	0.44	1.56	1.81	3.09	pericentral
ENSG00000053747	LAMA3	-2.33	0.009	-1.14	0.47	-1.19	0.43	0.42	0.45	1.08	pericentral
ENSG00000173083	HPSE	-2.3	9e-06	-1.23	0.051	-1.07	0.16	0.34	0.5	0.86	pericentral
ENSG00000264098	NA	-2.29	2.4e-07	-0.92	0.12	-1.37	0.02	0.22	0.43	0.68	pericentral
ENSG00000125337	KIF25	-2.29	0.0062	-1.66	0.083	-0.63	0.69	0.3	0.34	0.72	pericentral
ENSG00000236333	TRHDE-AS1	-2.28	1e-08	-1.3	0.012	-0.98	0.15	0.58	0.9	1.4	pericentral
ENSG00000135111	TBX3	-2.26	4.1e-59	-1.07	4.3e-14	-1.18	0	2.57	3.36	4.2	pericentral
ENSG00000176204	LRRTM4	-2.26	5.4e-05	-1.84	0.0035	-0.42	0.75	0.24	0.28	0.78	pericentral
ENSG00000120049	KCNIP2	-2.25	0.0062	-0.92	0.44	-1.33	0.23	0.07	0.13	0.23	pericentral
ENSG00000197635	DPP4	-2.25	5.3e-44	-1.03	7.6e-10	-1.22	0	2.65	3.47	4.28	pericentral
ENSG00000168646	AXIN2	-2.24	6.2e-05	-2.02	0.00083	-0.23	0.89	0.42	0.49	1.18	pericentral
ENSG00000139352	ASCL1	-2.24	0.00083	-0.36	0.78	-1.88	0.02	0.82	1.37	1.33	pericentral
ENSG00000226622	NA	-2.23	0.00024	-0.84	0.37	-1.39	0.08	0.2	0.39	0.54	pericentral
ENSG00000236975	NA	-2.23	0.0012	-0.79	0.51	-1.43	0.13	0.13	0.25	0.45	pericentral
ENSG00000124749	COL21A1	-2.22	0.0006	-1.04	0.28	-1.19	0.17	0.33	0.6	0.89	pericentral
ENSG00000145824	CXCL14	-2.21	4.8e-21	-1.05	4.3e-05	-1.16	0	3.28	4.13	4.9	pericentral
ENSG00000128802	GDF2	-2.2	5.7e-11	-1.11	0.0036	-1.09	0.01	1.14	1.7	2.38	pericentral
ENSG00000184601	C14orf180	-2.19	4.1e-06	-0.81	0.21	-1.37	0.02	0.37	0.69	1.04	pericentral
ENSG00000091622	PITPNM3	-2.15	9.5e-12	-0.54	0.28	-1.61	0	0.55	1.07	1.43	pericentral
ENSG00000132329	RAMP1	-2.13	4.3e-20	-1.62	1.7e-11	-0.52	0.14	2.49	2.86	4	pericentral
ENSG00000108830	RND2	-2.13	9.6e-12	-1.33	6.1e-05	-0.8	0.08	0.78	1.13	1.84	pericentral
ENSG00000187808	SOWAHD	-2.12	0.0093	0.62	0.68	-2.74	0	0.14	0.4	0.33	pericentral
ENSG00000173110	HSPA6	-2.11	0.00022	-0.65	0.45	-1.47	0.04	0.51	0.58	0.72	pericentral
ENSG00000174469	CNTNAP2	-2.11	5.3e-13	-1.36	1.4e-05	-0.74	0.08	1.48	1.91	2.81	pericentral
ENSG00000257838	NA	-2.1	0.00025	-1.67	0.0065	-0.43	0.75	0.17	0.23	0.6	pericentral
ENSG00000229116	NA	-2.06	0.0099	-0.66	0.62	-1.4	0.19	0.13	0.22	0.29	pericentral
ENSG00000137441	FGFBP2	-2.06	0.0042	-0.25	0.87	-1.81	0.04	0.12	0.35	0.37	pericentral
ENSG00000224417	NA	-2.06	0.0017	-1.83	0.016	-0.23	0.9	0.57	0.63	1.25	pericentral
ENSG00000100867	DHRS2	-2.06	3.8e-09	-0.92	0.035	-1.14	0.01	1.23	1.7	2.19	pericentral
ENSG00000118596	SLC16A7	-2.06	2.5e-06	-1.43	0.0047	-0.63	0.44	0.72	0.94	1.6	pericentral
ENSG00000232310	NA	-2.03	1e-10	-0.96	0.012	-1.08	0.01	0.36	0.65	1.09	pericentral
ENSG00000227729	RD3L	-2.03	0.0078	-1.19	0.29	-0.84	0.54	0.2	0.21	0.47	pericentral
ENSG00000128165	ADM2	-2.02	7e-05	-0.57	0.53	-1.46	0.03	0.38	0.69	0.86	pericentral
ENSG00000157423	HYDIN	-2.02	1.4e-08	-1.71	9.5e-06	-0.31	0.75	0.51	0.67	1.26	pericentral
ENSG00000130270	ATP8B3	-2.02	0.0098	-0.13	0.96	-1.89	0.05	0.14	0.36	0.43	pericentral
ENSG00000095596	CYP26A1	-2.02	1.8e-14	-0.55	0.15	-1.47	0	1.97	2.89	3.32	pericentral
ENSG00000111962	UST	-2	0.0039	-0.75	0.53	-1.25	0.21	0.3	0.51	0.83	pericentral
ENSG00000272020	NA	-1.98	0.00012	-0.63	0.47	-1.35	0.08	0.12	0.25	0.38	pericentral
ENSG00000085741	WNT11	-1.97	3.5e-16	-1.03	0.00012	-0.93	0	1.4	1.91	2.63	pericentral
ENSG00000149970	CNKSR2	-1.95	0.00084	-0.68	0.5	-1.26	0.12	0.42	0.74	1.06	pericentral
ENSG00000132821	VSTM2L	-1.94	0.0021	-1.8	0.0077	-0.14	0.94	0.28	0.26	0.71	pericentral
ENSG00000165376	CLDN2	-1.93	4.1e-19	-1.35	1.7e-09	-0.58	0.05	2.47	2.86	3.85	pericentral
ENSG00000166819	PLIN1	-1.92	1.5e-24	-0.89	1.4e-05	-1.03	0	2.57	3.28	3.95	pericentral
ENSG00000232160	RAP2C-AS1	-1.92	0.0036	-0.73	0.48	-1.19	0.22	0.23	0.41	0.54	pericentral
ENSG00000226291	NA	-1.92	0.0018	-0.96	0.27	-0.96	0.3	0.33	0.53	0.86	pericentral
ENSG00000126861	OMG	-1.92	9.3e-05	-1.59	0.0024	-0.32	0.79	0.27	0.31	0.74	pericentral
ENSG00000168229	PTGDR	-1.91	0.0065	-0.61	0.65	-1.31	0.19	0.33	0.53	0.75	pericentral
ENSG00000155719	OTOA	-1.9	0.00088	-1.58	0.012	-0.32	0.84	0.16	0.22	0.55	pericentral
ENSG00000121898	CPXM2	-1.89	0.00023	-1.23	0.063	-0.66	0.48	0.49	0.64	1.07	pericentral
ENSG00000006704	GTF2IRD1	-1.89	6.5e-07	-1.23	0.006	-0.66	0.32	0.53	0.71	1.26	pericentral
ENSG00000102032	RENBP	-1.86	0.001	-0.46	0.67	-1.4	0.06	0.2	0.42	0.61	pericentral
ENSG00000130649	CYP2E1	-1.84	2.4e-29	-0.67	0.00038	-1.17	0	7.44	8.28	8.84	pericentral
ENSG00000147481	SNTG1	-1.84	0.0013	-1.65	0.013	-0.19	0.92	0.4	0.51	1.02	pericentral
ENSG00000163736	PPBP	-1.83	0.0093	-0.41	0.77	-1.43	0.1	0.42	0.53	0.69	pericentral
ENSG00000228445	UGT1A2P	-1.83	3.1e-22	-0.88	1.8e-05	-0.95	0	1.12	1.58	2.19	pericentral
ENSG00000185038	MROH2A	-1.82	4.3e-13	-0.59	0.1	-1.23	0	1.48	2.18	2.65	pericentral
ENSG00000250266	NA	-1.81	4.5e-08	-0.73	0.13	-1.08	0.01	1.1	1.5	2.04	pericentral
ENSG00000236849	NA	-1.79	5.8e-05	-0.41	0.61	-1.38	0.01	0.4	0.67	0.88	pericentral
ENSG00000014914	MTMR11	-1.79	0.0069	-1.9	0.0066	0.12	0.96	0.47	0.39	1.02	pericentral
ENSG00000259670	NA	-1.78	0.00095	-0.98	0.21	-0.8	0.41	0.28	0.39	0.67	pericentral
ENSG00000146070	PLA2G7	-1.77	1.9e-06	-1.06	0.019	-0.71	0.22	0.64	0.9	1.44	pericentral
ENSG00000072422	RHOBTB1	-1.77	1.6e-12	-1.3	1.7e-06	-0.47	0.26	1.31	1.55	2.41	pericentral
ENSG00000072657	TRHDE	-1.77	0.00073	-1.13	0.12	-0.64	0.61	0.33	0.54	0.82	pericentral
ENSG00000107821	KAZALD1	-1.74	0.0049	-1.6	0.033	-0.14	0.94	0.25	0.25	0.53	pericentral
ENSG00000150045	KLRF1	-1.73	0.0004	0.46	0.61	-2.19	0	0.31	0.88	0.79	pericentral
ENSG00000102575	ACP5	-1.72	7.1e-17	-1.13	2.2e-07	-0.59	0.05	1.32	1.65	2.4	pericentral
ENSG00000232874	NA	-1.72	0.0018	-1.07	0.14	-0.64	0.53	0.26	0.28	0.52	pericentral
ENSG00000248890	HHIP-AS1	-1.71	0.00041	-0.58	0.46	-1.12	0.08	0.45	0.75	1.02	pericentral
ENSG00000123496	IL13RA2	-1.71	8.7e-08	-0.48	0.38	-1.23	0	0.84	1.37	1.75	pericentral
ENSG00000259379	NA	-1.69	0.0018	-0.76	0.37	-0.93	0.26	0.36	0.51	0.82	pericentral
ENSG00000170956	CEACAM3	-1.67	0.0066	-1.07	0.18	-0.6	0.61	0.13	0.18	0.34	pericentral
ENSG00000114248	LRRC31	-1.66	2.2e-05	-0.68	0.22	-0.98	0.07	0.88	1.3	1.77	pericentral
ENSG00000163508	EOMES	-1.66	0.0012	-0.48	0.61	-1.18	0.08	0.57	0.93	1.22	pericentral
ENSG00000134955	SLC37A2	-1.65	0.0021	-0.68	0.46	-0.97	0.23	0.33	0.54	0.75	pericentral
ENSG00000185527	PDE6G	-1.65	0.001	-1.07	0.086	-0.57	0.57	0.33	0.53	0.87	pericentral
ENSG00000272727	NA	-1.6	0.00096	-1.04	0.12	-0.57	0.55	0.49	0.64	0.93	pericentral
ENSG00000264696	NA	-1.6	2.7e-05	-0.67	0.23	-0.93	0.09	0.26	0.41	0.62	pericentral
ENSG00000188060	RAB42	-1.6	0.0022	-1.37	0.02	-0.23	0.87	0.43	0.48	0.9	pericentral
ENSG00000214796	NA	-1.59	3.3e-08	-1.62	6.6e-08	0.03	0.98	0.68	0.68	1.37	pericentral
ENSG00000143994	ABHD1	-1.58	1.1e-16	-0.73	0.0012	-0.86	0	1.11	1.54	1.99	pericentral
ENSG00000049540	ELN	-1.57	7.7e-08	-2.1	1.6e-12	0.53	0.28	1.26	1.02	2.23	pericentral
ENSG00000100027	YPEL1	-1.57	3.6e-11	-1.17	5.5e-06	-0.4	0.36	1.03	1.2	1.91	pericentral
ENSG00000151136	BTBD11	-1.56	4.4e-14	-0.46	0.11	-1.1	0	1.02	1.55	1.86	pericentral
ENSG00000143195	ILDR2	-1.54	0.0011	-0.61	0.42	-0.93	0.18	0.38	0.63	0.82	pericentral
ENSG00000180672	NA	-1.54	4.4e-05	-1.01	0.026	-0.53	0.44	0.51	0.63	1.04	pericentral
ENSG00000114547	ROPN1B	-1.53	0.003	-0.14	0.92	-1.4	0.03	0.44	0.75	0.9	pericentral
ENSG00000273148	NA	-1.52	0.0092	0	1	-1.52	0.02	0.32	0.6	0.68	pericentral
ENSG00000072694	FCGR2B	-1.52	7.4e-22	-0.55	0.0038	-0.96	0	2.07	2.69	3.15	pericentral
ENSG00000164512	ANKRD55	-1.51	6.3e-08	-0.34	0.5	-1.17	0	0.84	1.35	1.63	pericentral
ENSG00000219607	PPP1R3G	-1.51	1.8e-06	-0.71	0.086	-0.8	0.06	0.86	1.22	1.64	pericentral
ENSG00000164398	ACSL6	-1.51	0.00087	-1.36	0.011	-0.15	0.91	0.69	0.69	1.28	pericentral
ENSG00000187699	C2orf88	-1.51	9e-12	-0.75	0.005	-0.76	0.01	1.18	1.56	2.1	pericentral
ENSG00000165841	CYP2C19	-1.5	3.5e-15	-0.56	0.023	-0.94	0	4.18	4.87	5.34	pericentral
ENSG00000127990	SGCE	-1.48	1.8e-10	-0.77	0.0059	-0.71	0.02	2.54	2.99	3.61	pericentral
ENSG00000163606	CD200R1	-1.48	0.0061	-0.12	0.95	-1.36	0.05	0.51	0.84	1.07	pericentral
ENSG00000095303	PTGS1	-1.47	0.00014	-1.5	0.00015	0.03	0.98	0.86	0.9	1.66	pericentral
ENSG00000141506	PIK3R5	-1.46	0.0031	-1.07	0.085	-0.39	0.73	0.52	0.7	1.15	pericentral
ENSG00000021461	CYP3A43	-1.46	2.3e-14	-0.34	0.28	-1.12	0	2.12	2.83	3.12	pericentral
ENSG00000205020	CCL4L1	-1.45	1.2e-08	-1.17	1.3e-05	-0.28	0.61	1.17	1.31	1.92	pericentral
ENSG00000214279	NA	-1.45	0.0018	-0.43	0.62	-1.02	0.11	0.33	0.55	0.72	pericentral
ENSG00000196169	KIF19	-1.45	0.0063	-0.79	0.33	-0.66	0.49	0.27	0.36	0.66	pericentral
ENSG00000081059	TCF7	-1.44	1.4e-06	-0.98	0.0038	-0.46	0.37	0.96	1.2	1.78	pericentral
ENSG00000147041	SYTL5	-1.44	5.8e-05	-0.61	0.27	-0.83	0.1	0.68	0.97	1.3	pericentral
ENSG00000035664	DAPK2	-1.44	0.00051	-1.4	0.0021	-0.05	0.97	0.69	0.69	1.28	pericentral
ENSG00000161653	NAGS	-1.44	1.2e-18	-0.9	3.8e-07	-0.54	0.01	2.63	3	3.68	pericentral
ENSG00000197549	PRAMENP	-1.44	0.00084	-0.6	0.4	-0.84	0.19	0.29	0.4	0.62	pericentral
ENSG00000189056	RELN	-1.43	3.3e-19	-0.52	0.0088	-0.91	0	2.42	3.03	3.47	pericentral
ENSG00000139874	SSTR1	-1.43	5e-11	-0.97	4.7e-05	-0.45	0.18	1.56	1.8	2.43	pericentral
ENSG00000160180	TFF3	-1.42	4.2e-07	-1.32	1.4e-05	-0.1	0.91	1.12	1.19	1.83	pericentral
ENSG00000163520	FBLN2	-1.42	0.0012	-2.37	8.4e-08	0.95	0.13	0.89	0.6	1.6	pericentral
ENSG00000248886	UGT2A3P7	-1.42	0.0025	-0.42	0.65	-0.99	0.13	0.39	0.59	0.8	pericentral
ENSG00000121207	LRAT	-1.42	3.6e-14	-0.72	0.00087	-0.7	0	1.77	2.17	2.74	pericentral
ENSG00000234996	NA	-1.41	0.006	-0.14	0.91	-1.27	0.05	0.15	0.29	0.35	pericentral
ENSG00000205021	CCL3L1	-1.4	0.00052	-1.16	0.0098	-0.23	0.83	0.46	0.52	0.91	pericentral
ENSG00000085465	OVGP1	-1.4	2e-14	-0.65	0.0026	-0.74	0	1.51	1.95	2.46	pericentral
ENSG00000164188	RANBP3L	-1.4	7.7e-19	-0.67	0.00019	-0.73	0	1.81	2.23	2.76	pericentral
ENSG00000087076	HSD17B14	-1.39	7.4e-16	-0.54	0.011	-0.84	0	2.27	2.84	3.28	pericentral
ENSG00000180644	PRF1	-1.38	1e-05	-0.46	0.38	-0.92	0.02	0.92	1.34	1.61	pericentral
ENSG00000248709	NA	-1.37	1.7e-21	-0.52	0.0029	-0.85	0	2.55	3.09	3.55	pericentral
ENSG00000159618	GPR114	-1.37	0.0073	0.02	1	-1.39	0.02	0.68	1.19	1.14	pericentral
ENSG00000167910	CYP7A1	-1.36	7e-07	-0.14	0.85	-1.22	0	2.5	3.26	3.42	pericentral
ENSG00000006075	CCL3	-1.34	0.00029	-0.7	0.17	-0.65	0.28	0.62	0.83	1.16	pericentral
ENSG00000183579	ZNRF3	-1.34	1e-13	-1.12	3.2e-09	-0.22	0.57	1.77	1.89	2.68	pericentral
ENSG00000129450	SIGLEC9	-1.34	6.9e-05	-0.2	0.79	-1.14	0	0.72	1.19	1.33	pericentral
ENSG00000150625	GPM6A	-1.33	8.2e-08	-1.09	5.3e-05	-0.24	0.68	1.62	1.76	2.54	pericentral
ENSG00000145287	PLAC8	-1.33	4.4e-11	-0.54	0.04	-0.79	0	2.17	2.7	3.12	pericentral
ENSG00000229896	NA	-1.33	0.00041	-0.67	0.21	-0.65	0.26	0.62	0.82	1.14	pericentral
ENSG00000235077	NA	-1.32	0.0023	-0.45	0.53	-0.86	0.15	0.29	0.47	0.57	pericentral
ENSG00000168995	SIGLEC7	-1.31	0.00063	-0.46	0.48	-0.85	0.1	0.71	1	1.28	pericentral
ENSG00000165914	TTC7B	-1.31	1.6e-08	-0.25	0.57	-1.06	0	1.52	2.15	2.38	pericentral
ENSG00000110723	EXPH5	-1.31	5.5e-21	-0.74	1.3e-06	-0.57	0	2.43	2.79	3.39	pericentral
ENSG00000244682	FCGR2C	-1.31	2.2e-06	-0.63	0.092	-0.68	0.09	0.85	1.12	1.49	pericentral
ENSG00000154330	PGM5	-1.3	3.5e-06	-1.17	8.9e-05	-0.13	0.88	0.78	0.82	1.43	pericentral
ENSG00000181856	SLC2A4	-1.3	0.00051	-1.56	0.00011	0.25	0.8	0.49	0.47	0.99	pericentral
ENSG00000122679	RAMP3	-1.29	8.4e-17	-1.08	2.1e-11	-0.21	0.5	2.42	2.56	3.35	pericentral
ENSG00000133328	HRASLS2	-1.29	0.0005	-0.31	0.67	-0.98	0.03	0.57	0.92	1.22	pericentral
ENSG00000214944	ARHGEF28	-1.27	9.2e-08	-0.79	0.0049	-0.48	0.21	1.36	1.59	2.18	pericentral
ENSG00000062524	LTK	-1.27	0.00096	-0.61	0.3	-0.66	0.27	0.52	0.7	0.97	pericentral
ENSG00000179598	PLD6	-1.27	0.0022	-0.64	0.3	-0.62	0.37	0.77	1.02	1.47	pericentral
ENSG00000256678	NA	-1.26	3.6e-06	-0.56	0.13	-0.7	0.06	0.86	1.16	1.5	pericentral
ENSG00000007264	MATK	-1.26	0.00049	-0.74	0.12	-0.52	0.41	0.47	0.62	0.92	pericentral
ENSG00000106689	LHX2	-1.26	8.6e-09	-0.51	0.091	-0.75	0.01	1.01	1.37	1.72	pericentral
ENSG00000135114	OASL	-1.26	3e-12	-0.7	0.00075	-0.56	0.02	1.66	1.97	2.49	pericentral
ENSG00000110436	SLC1A2	-1.25	5.4e-11	-0.8	0.00018	-0.46	0.1	2.64	2.96	3.55	pericentral
ENSG00000248319	NA	-1.25	0.00051	-0.27	0.71	-0.98	0.02	0.72	1.05	1.21	pericentral
ENSG00000239467	NA	-1.25	0.00046	-0.48	0.4	-0.76	0.14	0.51	0.7	0.98	pericentral
ENSG00000255100	NA	-1.25	0.0005	-0.74	0.11	-0.51	0.44	0.32	0.42	0.65	pericentral
ENSG00000003096	KLHL13	-1.24	0.001	-0.71	0.16	-0.53	0.4	0.84	1.07	1.43	pericentral
ENSG00000161640	SIGLEC11	-1.24	0.0047	-0.44	0.58	-0.81	0.19	0.43	0.63	0.81	pericentral
ENSG00000167165	UGT1A6	-1.24	3.4e-13	-0.7	0.00031	-0.54	0.02	1.43	1.72	2.25	pericentral
ENSG00000230375	NA	-1.24	0.0085	-0.4	0.63	-0.83	0.21	0.25	0.4	0.5	pericentral
ENSG00000165905	GYLTL1B	-1.23	0.00091	-0.82	0.1	-0.41	0.59	0.69	0.86	1.23	pericentral
ENSG00000183615	FAM167B	-1.23	2.1e-10	-0.77	0.00043	-0.46	0.11	1.57	1.84	2.37	pericentral
ENSG00000174885	NLRP6	-1.21	0.00019	-0.22	0.77	-0.99	0.01	0.6	0.92	1.1	pericentral
ENSG00000122176	FMOD	-1.21	1.9e-05	-1	0.0017	-0.21	0.75	1.07	1.15	1.73	pericentral
ENSG00000137101	CD72	-1.2	0.00068	-0.72	0.12	-0.48	0.42	0.76	0.98	1.36	pericentral
ENSG00000115598	IL1RL2	-1.2	0.00034	-0.45	0.44	-0.75	0.09	0.77	1.02	1.29	pericentral
ENSG00000145685	LHFPL2	-1.19	0.00044	-0.7	0.13	-0.49	0.41	0.9	1.07	1.53	pericentral
ENSG00000082196	C1QTNF3	-1.19	0.0011	-0.39	0.53	-0.8	0.1	0.58	0.86	1.06	pericentral
ENSG00000196553	LINC00238	-1.19	5.2e-09	-0.75	0.0013	-0.44	0.15	1.4	1.64	2.12	pericentral
ENSG00000163501	IHH	-1.19	0.0069	-0.82	0.13	-0.36	0.68	0.59	0.71	1	pericentral
ENSG00000224272	NA	-1.18	0.006	-0.79	0.16	-0.39	0.66	0.48	0.57	0.86	pericentral
ENSG00000216588	IGSF23	-1.18	1.1e-09	-0.62	0.0073	-0.56	0.04	1.45	1.75	2.21	pericentral
ENSG00000167261	DPEP2	-1.18	0.0023	-0.72	0.16	-0.46	0.52	0.6	0.75	1.06	pericentral
ENSG00000121797	CCRL2	-1.18	0.0057	-0.95	0.082	-0.23	0.84	0.56	0.6	0.93	pericentral
ENSG00000163687	DNASE1L3	-1.17	7.5e-20	-0.49	0.0013	-0.68	0	4.29	4.78	5.2	pericentral
ENSG00000183773	AIFM3	-1.16	0.0018	-1.64	1.3e-05	0.47	0.55	0.29	0.21	0.6	pericentral
ENSG00000121361	KCNJ8	-1.16	1.7e-23	-0.53	4.9e-05	-0.63	0	3	3.44	3.9	pericentral
ENSG00000157992	KRTCAP3	-1.16	1.5e-05	-0.67	0.04	-0.49	0.24	1.65	1.99	2.48	pericentral
ENSG00000196456	ZNF775	-1.16	3e-05	-1.01	0.0011	-0.15	0.86	1.1	1.18	1.77	pericentral
ENSG00000110079	MS4A4A	-1.16	6.5e-10	-0.4	0.14	-0.76	0	1.72	2.17	2.51	pericentral
ENSG00000197262	CCL4L2	-1.15	0.0036	-0.79	0.12	-0.37	0.65	0.61	0.7	1.04	pericentral
ENSG00000121653	MAPK8IP1	-1.12	0.0007	-0.51	0.33	-0.61	0.23	0.5	0.66	0.89	pericentral
ENSG00000150722	PPP1R1C	-1.12	5.4e-17	-0.52	0.00093	-0.6	0	1.91	2.26	2.7	pericentral
ENSG00000258920	FOXN3-AS1	-1.12	7.5e-06	-0.73	0.017	-0.39	0.38	1.21	1.39	1.9	pericentral
ENSG00000183049	CAMK1D	-1.12	1.6e-12	-0.7	6.8e-05	-0.42	0.06	2.51	2.81	3.34	pericentral
ENSG00000241644	INMT	-1.11	1.2e-14	-1.42	4.5e-22	0.31	0.19	1.95	1.76	2.73	pericentral
ENSG00000172782	FADS6	-1.11	8.2e-05	-0.8	0.017	-0.31	0.57	1.15	1.3	1.77	pericentral
ENSG00000100450	GZMH	-1.11	0.0011	-0.42	0.44	-0.69	0.14	0.67	0.92	1.11	pericentral
ENSG00000244474	UGT1A4	-1.11	9.5e-13	-0.49	0.014	-0.62	0	3.85	4.28	4.73	pericentral
ENSG00000159208	C1orf51	-1.11	0.0022	-0.58	0.27	-0.53	0.36	0.99	1.18	1.51	pericentral
ENSG00000172824	CES4A	-1.1	1.1e-05	-0.53	0.11	-0.57	0.1	1.75	2.12	2.55	pericentral
ENSG00000170011	MYRIP	-1.1	1.5e-13	-0.67	5.1e-05	-0.43	0.04	2.11	2.36	2.88	pericentral
ENSG00000131370	SH3BP5	-1.1	0.00015	-0.43	0.35	-0.66	0.1	0.65	0.86	1.13	pericentral
ENSG00000012048	BRCA1	-1.1	2.1e-06	-0.44	0.19	-0.65	0.03	1.48	1.83	2.14	pericentral
ENSG00000160339	FCN2	-1.09	2.1e-16	-0.31	0.12	-0.78	0	3.68	4.23	4.52	pericentral
ENSG00000136842	TMOD1	-1.08	1.3e-06	-0.37	0.29	-0.71	0.01	1.62	2.07	2.37	pericentral
ENSG00000185745	IFIT1	-1.08	2e-17	-0.5	0.00087	-0.58	0	3.09	3.49	3.92	pericentral
ENSG00000174326	SLC16A11	-1.08	6.8e-09	-1.35	1.6e-12	0.27	0.46	1.83	1.71	2.59	pericentral
ENSG00000242732	RGAG4	-1.08	0.0053	-0.76	0.14	-0.32	0.7	0.71	0.82	1.22	pericentral
ENSG00000111058	ACSS3	-1.08	1.7e-16	-0.84	1.1e-09	-0.24	0.3	3.03	3.18	3.84	pericentral
ENSG00000269155	NA	-1.07	0.0028	-0.04	0.98	-1.03	0.02	0.74	1.11	1.22	pericentral
ENSG00000255248	NA	-1.07	0.0096	-0.49	0.47	-0.58	0.4	0.74	0.92	1.22	pericentral
ENSG00000162391	FAM151A	-1.07	0.00022	-0.26	0.66	-0.81	0.02	1.72	2.2	2.42	pericentral
ENSG00000255090	NA	-1.06	0.001	-0.21	0.76	-0.86	0.03	0.45	0.69	0.82	pericentral
ENSG00000061656	SPAG4	-1.06	0.0016	-0.85	0.038	-0.21	0.8	0.6	0.7	1	pericentral
ENSG00000254827	SLC22A18AS	-1.06	3.1e-06	-0.72	0.007	-0.34	0.43	0.85	1	1.4	pericentral
ENSG00000090530	LEPREL1	-1.06	0.0024	-0.47	0.39	-0.59	0.27	0.98	1.27	1.61	pericentral
ENSG00000167703	SLC43A2	-1.05	0.00023	-0.68	0.056	-0.37	0.48	0.91	1.08	1.47	pericentral
ENSG00000144908	ALDH1L1	-1.04	4.7e-19	-0.53	8.8e-05	-0.52	0	4.77	5.14	5.6	pericentral
ENSG00000144481	TRPM8	-1.04	1.3e-15	-0.51	0.0011	-0.54	0	3.54	3.89	4.35	pericentral
ENSG00000182704	TSKU	-1.04	1.2e-09	-0.73	0.00013	-0.31	0.28	4.19	4.42	5.01	pericentral
ENSG00000109743	BST1	-1.04	9.1e-05	-0.89	0.0024	-0.15	0.84	0.93	0.99	1.48	pericentral
ENSG00000172543	CTSW	-1.03	0.00047	-0.56	0.16	-0.47	0.32	1.05	1.26	1.56	pericentral
ENSG00000250328	NA	-1.02	6.4e-09	-0.81	3e-05	-0.22	0.56	1.46	1.57	2.12	pericentral
ENSG00000108375	RNF43	-1.02	1.9e-06	-0.74	0.0028	-0.28	0.49	1.7	1.87	2.39	pericentral
ENSG00000254634	NA	-1.02	0.00046	-0.48	0.25	-0.54	0.24	0.52	0.64	0.9	pericentral
ENSG00000155962	CLIC2	-1.02	0.00023	-0.49	0.21	-0.53	0.2	1.26	1.56	1.91	pericentral
ENSG00000189157	FAM47E	-1.02	2.1e-05	-0.7	0.016	-0.32	0.49	0.94	1.09	1.5	pericentral
ENSG00000163958	ZDHHC19	-1.02	0.00087	-0.56	0.2	-0.46	0.38	0.6	0.73	1.02	pericentral
ENSG00000161551	ZNF577	-1.02	0.0011	-0.61	0.15	-0.41	0.45	1.33	1.56	1.95	pericentral
ENSG00000006042	TMEM98	-1.02	5.2e-13	-0.85	8.5e-09	-0.17	0.58	2.54	2.67	3.31	pericentral
ENSG00000104081	BMF	-1.02	0.0022	-0.7	0.092	-0.32	0.64	0.7	0.86	1.2	pericentral
ENSG00000025039	RRAGD	-1.01	8.5e-09	-0.71	0.00037	-0.31	0.32	1.54	1.71	2.22	pericentral
ENSG00000178718	RPP25	-1.01	0.00038	-0.75	0.025	-0.26	0.66	1.21	1.34	1.78	pericentral
ENSG00000103316	CRYM	-1.01	1.7e-09	-0.75	3.9e-05	-0.26	0.4	2.14	2.32	2.88	pericentral
ENSG00000198821	CD247	-1.01	0.0031	-0.26	0.71	-0.75	0.1	0.86	1.2	1.39	pericentral
ENSG00000104760	FGL1	1	2.6e-24	0.86	2.3e-17	0.14	0.46	7.17	7.06	6.57	periportal
ENSG00000112175	BMP5	1.01	0.0019	0.07	0.94	0.93	0.01	1.22	0.83	0.88	periportal
ENSG00000010278	CD9	1.01	7.4e-10	0.4	0.085	0.61	0	3.59	3.17	3	periportal
ENSG00000154864	PIEZO2	1.01	8.2e-08	1.04	9.9e-08	-0.04	0.96	2.26	2.25	1.73	periportal
ENSG00000093134	VNN3	1.01	5e-06	0.99	1.7e-05	0.02	0.98	2.13	2.13	1.63	periportal
ENSG00000248590	GLDCP1	1.01	9.4e-07	1.03	2.4e-06	-0.02	0.98	1.36	1.35	0.95	periportal
ENSG00000134363	FST	1.02	1.7e-08	0.92	1.3e-06	0.1	0.85	4.18	4.13	3.59	periportal
ENSG00000100031	GGT1	1.03	1.6e-12	0.71	1.2e-05	0.32	0.15	3.35	3.14	2.78	periportal
ENSG00000152284	TCF7L1	1.03	3.8e-07	0.65	0.0085	0.37	0.25	1.77	1.55	1.28	periportal
ENSG00000171747	LGALS4	1.03	3.9e-05	0.29	0.55	0.74	0.01	3.99	3.5	3.37	periportal
ENSG00000175336	APOF	1.03	2.2e-30	0.9	2e-22	0.13	0.46	5.61	5.51	4.99	periportal
ENSG00000103528	SYT17	1.04	7.4e-17	0.88	2e-11	0.16	0.53	2.83	2.71	2.28	periportal
ENSG00000029993	HMGB3	1.04	5.3e-16	0.91	1.7e-11	0.14	0.64	3.49	3.37	2.89	periportal
ENSG00000197421	GGT3P	1.04	6.3e-07	0.73	0.0038	0.31	0.4	1.37	1.23	1	periportal
ENSG00000154269	ENPP3	1.05	0.0009	0.59	0.18	0.46	0.38	1.5	1.3	1.09	periportal
ENSG00000165140	FBP1	1.05	1.1e-41	0.76	3e-21	0.29	0	6.98	6.77	6.35	periportal
ENSG00000169744	LDB2	1.05	4.2e-09	0.34	0.23	0.7	0	2.68	2.2	2.09	periportal
ENSG00000249356	NA	1.05	0.0016	0.56	0.27	0.49	0.37	0.62	0.49	0.4	periportal
ENSG00000076003	MCM6	1.05	0.002	0.69	0.12	0.36	0.55	1.96	1.75	1.39	periportal
ENSG00000183111	ARHGEF37	1.05	0.0042	-0.02	1	1.07	0.01	1.39	0.92	1.03	periportal
ENSG00000165152	TMEM246	1.06	0.00016	0.24	0.69	0.81	0.02	1.58	1.22	1.19	periportal
ENSG00000239887	C1orf226	1.06	0.00045	0.51	0.26	0.55	0.22	1.6	1.32	1.12	periportal
ENSG00000050165	DKK3	1.06	0.0075	-1.03	0.039	2.09	0	1.95	0.86	1.45	periportal
ENSG00000105835	NAMPT	1.06	1.1e-12	0.84	1.4e-07	0.22	0.43	4.18	4	3.53	periportal
ENSG00000171408	PDE7B	1.06	0.00048	0.71	0.078	0.35	0.53	1.6	1.37	1.11	periportal
ENSG00000253944	NA	1.06	0.00023	0.87	0.012	0.2	0.77	0.96	0.9	0.62	periportal
ENSG00000139329	LUM	1.06	3.4e-09	-0.47	0.062	1.53	0	3.47	2.43	2.83	periportal
ENSG00000221625	NA	1.07	0.0012	0.75	0.094	0.32	0.62	0.49	0.39	0.28	periportal
ENSG00000226287	TMEM191A	1.07	4.1e-09	0.82	5.6e-05	0.25	0.47	1.5	1.37	1.05	periportal
ENSG00000210195	MT-TT	1.08	0.00035	0.72	0.076	0.35	0.52	0.52	0.44	0.32	periportal
ENSG00000143554	SLC27A3	1.08	2.3e-11	0.49	0.02	0.59	0	3.69	3.3	3.06	periportal
ENSG00000240291	NA	1.08	0.00019	0.66	0.083	0.42	0.4	1.36	1.16	0.97	periportal
ENSG00000197329	PELI1	1.08	7.8e-08	0.18	0.69	0.9	0	2.17	1.62	1.61	periportal
ENSG00000106537	TSPAN13	1.08	1.2e-06	0.66	0.017	0.42	0.21	2.66	2.36	2.03	periportal
ENSG00000134470	IL15RA	1.08	3.6e-08	0.1	0.85	0.98	0	2.24	1.64	1.67	periportal
ENSG00000104427	ZC2HC1A	1.09	0.0049	0.08	0.95	1.01	0.03	0.98	0.65	0.65	periportal
ENSG00000204872	NA	1.09	0.0058	0.15	0.88	0.94	0.06	0.89	0.65	0.63	periportal
ENSG00000076864	RAP1GAP	1.1	9.7e-05	0.23	0.7	0.87	0.01	1.69	1.23	1.21	periportal
ENSG00000169894	MUC3A	1.1	0.0057	0.57	0.35	0.53	0.41	0.83	0.64	0.6	periportal
ENSG00000106686	SPATA6L	1.11	1.3e-06	0.82	0.0023	0.29	0.52	1.63	1.43	1.14	periportal
ENSG00000006327	TNFRSF12A	1.11	0.00072	-0.11	0.9	1.22	0	2.53	1.81	1.95	periportal
ENSG00000205683	DPF3	1.11	0.00097	0.75	0.098	0.36	0.58	1.46	1.23	0.99	periportal
ENSG00000210049	MT-TF	1.11	6.9e-05	0.59	0.14	0.52	0.21	0.79	0.63	0.49	periportal
ENSG00000151617	EDNRA	1.11	0.0081	1.05	0.026	0.06	0.96	1.12	1.09	0.76	periportal
ENSG00000242522	KLHL6-AS1	1.11	2.7e-07	0.69	0.0095	0.42	0.22	1.65	1.44	1.17	periportal
ENSG00000198945	L3MBTL3	1.12	1.3e-05	0.8	0.0085	0.32	0.51	1.54	1.39	1.07	periportal
ENSG00000135074	ADAM19	1.12	0.0071	0.88	0.094	0.24	0.81	1.07	0.93	0.7	periportal
ENSG00000134243	SORT1	1.12	0.0005	0.34	0.57	0.79	0.05	1.74	1.4	1.29	periportal
ENSG00000152582	SPEF2	1.13	0.006	0.56	0.38	0.57	0.39	1.26	1	0.86	periportal
ENSG00000138152	BTBD16	1.14	3.2e-10	0.89	5.6e-06	0.24	0.49	2.16	2.02	1.58	periportal
ENSG00000242114	MTFP1	1.14	0.00091	0.76	0.11	0.38	0.54	0.49	0.39	0.28	periportal
ENSG00000225889	NA	1.15	0.0059	0.62	0.34	0.53	0.45	0.83	0.6	0.51	periportal
ENSG00000213070	HMGB3P6	1.15	8.1e-05	1.29	1.6e-05	-0.14	0.86	0.79	0.82	0.48	periportal
ENSG00000133475	GGT2	1.16	0.0091	0.87	0.16	0.29	0.75	0.33	0.3	0.2	periportal
ENSG00000148143	ZNF462	1.16	0.0014	0.41	0.53	0.75	0.13	0.96	0.7	0.58	periportal
ENSG00000206052	DOK6	1.16	0.0036	1.11	0.013	0.06	0.96	1.34	1.37	0.96	periportal
ENSG00000152402	GUCY1A2	1.16	0.0072	1.22	0.01	-0.06	0.96	0.85	0.87	0.54	periportal
ENSG00000135052	GOLM1	1.17	1.8e-11	0.32	0.28	0.85	0	2.71	2.18	2.05	periportal
ENSG00000100121	GGTLC2	1.17	1.4e-11	0.52	0.034	0.65	0	1.57	1.26	1.08	periportal
ENSG00000242337	TFP1	1.17	0.0098	0.29	0.78	0.88	0.15	0.38	0.23	0.2	periportal
ENSG00000112769	LAMA4	1.18	6.8e-16	0.88	2.5e-08	0.3	0.2	2.45	2.26	1.84	periportal
ENSG00000259370	NA	1.18	0.0006	0.41	0.52	0.77	0.09	1.59	1.22	1.1	periportal
ENSG00000149435	GGTLC1	1.18	5.6e-08	0.74	0.007	0.44	0.17	1.05	0.88	0.68	periportal
ENSG00000130234	ACE2	1.19	0.00016	0.79	0.052	0.4	0.48	1.12	0.91	0.8	periportal
ENSG00000226733	NA	1.19	7.3e-09	1.2	2e-08	-0.01	0.99	2.62	2.62	2	periportal
ENSG00000066279	ASPM	1.19	0.0091	0.47	0.55	0.72	0.27	0.98	0.71	0.61	periportal
ENSG00000111799	COL12A1	1.19	0.0074	-0.15	0.91	1.34	0.01	1.22	0.67	0.77	periportal
ENSG00000134853	PDGFRA	1.19	2.3e-17	0.34	0.11	0.86	0	2.8	2.22	2.13	periportal
ENSG00000066468	FGFR2	1.2	4.7e-11	-0.48	0.059	1.68	0	3.66	2.51	2.91	periportal
ENSG00000269900	RMRP	1.21	0.0083	0.76	0.24	0.45	0.58	0.96	0.78	0.61	periportal
ENSG00000119969	HELLS	1.21	0.0011	0.82	0.084	0.39	0.57	1.31	1.08	0.78	periportal
ENSG00000173227	SYT12	1.21	8.1e-07	0.58	0.089	0.63	0.06	1.97	1.63	1.4	periportal
ENSG00000087258	GNAO1	1.22	4.4e-13	0.88	9.2e-07	0.33	0.21	2.59	2.38	1.93	periportal
ENSG00000163738	MTHFD2L	1.22	1.3e-13	0.92	2.2e-07	0.3	0.28	2.95	2.72	2.24	periportal
ENSG00000146021	KLHL3	1.22	5.6e-06	0.91	0.003	0.31	0.55	1.55	1.42	1.09	periportal
ENSG00000253368	TRNP1	1.22	0.0081	0.4	0.66	0.82	0.22	0.93	0.57	0.58	periportal
ENSG00000052795	FNIP2	1.23	2.7e-17	1.06	2.3e-12	0.17	0.6	3.99	3.86	3.23	periportal
ENSG00000107815	C10orf2	1.23	0.0008	0.41	0.54	0.82	0.09	1.12	0.79	0.72	periportal
ENSG00000168309	FAM107A	1.24	0.0012	-0.36	0.67	1.59	0	1.39	0.66	0.89	periportal
ENSG00000242861	NA	1.24	0.00044	0.64	0.23	0.6	0.27	0.83	0.61	0.48	periportal
ENSG00000235162	C12orf75	1.24	0.0026	-0.41	0.61	1.65	0	1.32	0.65	0.87	periportal
ENSG00000112761	WISP3	1.25	0.00048	1.15	0.0055	0.09	0.93	0.49	0.45	0.25	periportal
ENSG00000168913	ENHO	1.25	2.9e-18	0.69	1.9e-05	0.56	0	2.67	2.31	2.01	periportal
ENSG00000167608	TMC4	1.25	0.00027	0.63	0.22	0.63	0.23	1.35	1.04	0.89	periportal
ENSG00000230712	NA	1.26	4.4e-07	0.8	0.011	0.46	0.23	0.94	0.75	0.55	periportal
ENSG00000139926	FRMD6	1.26	6.2e-05	0.3	0.65	0.97	0.01	1.56	1.09	1.03	periportal
ENSG00000257057	LINC01171	1.27	6.9e-05	1.28	0.00019	-0.01	0.99	0.97	0.93	0.6	periportal
ENSG00000171840	NINJ2	1.27	2.8e-13	0.81	4e-05	0.46	0.05	2.17	1.89	1.51	periportal
ENSG00000217791	ASS1P9	1.28	4.7e-06	0.81	0.023	0.47	0.29	1.09	0.88	0.64	periportal
ENSG00000132122	SPATA6	1.28	0.0021	0.7	0.25	0.58	0.39	1.08	0.85	0.66	periportal
ENSG00000161940	BCL6B	1.29	0.00044	0.41	0.53	0.87	0.07	1.36	0.94	0.85	periportal
ENSG00000166833	NAV2	1.29	1.4e-11	0.88	4e-05	0.41	0.16	2.59	2.31	1.87	periportal
ENSG00000188522	FAM83G	1.3	5e-06	0.84	0.015	0.46	0.34	1.86	1.64	1.34	periportal
ENSG00000133110	POSTN	1.3	7.5e-05	1.77	3e-08	-0.48	0.37	1.65	1.92	1.08	periportal
ENSG00000163874	ZC3H12A	1.3	5.5e-07	0.27	0.63	1.03	0	1.74	1.17	1.13	periportal
ENSG00000178878	APOLD1	1.31	0.00029	0.34	0.63	0.96	0.02	1.69	1.24	1.1	periportal
ENSG00000167513	CDT1	1.31	0.0053	0.91	0.13	0.4	0.66	0.73	0.62	0.41	periportal
ENSG00000081041	CXCL2	1.31	3.1e-07	1.01	0.00023	0.3	0.56	5.06	4.9	4.25	periportal
ENSG00000243083	LINC00870	1.31	0.0002	0.8	0.086	0.51	0.36	1.26	1.04	0.77	periportal
ENSG00000138193	PLCE1	1.31	0.00042	0.28	0.72	1.03	0.02	1.18	0.77	0.69	periportal
ENSG00000186567	CEACAM19	1.31	0.003	0.77	0.23	0.55	0.47	0.8	0.66	0.48	periportal
ENSG00000109846	CRYAB	1.32	1.9e-05	-0.29	0.67	1.61	0	2.03	1.15	1.33	periportal
ENSG00000049656	CLPTM1L	1.32	1.3e-15	0.93	1.5e-07	0.39	0.11	4.54	4.26	3.72	periportal
ENSG00000186564	FOXD2	1.32	0.0058	0.78	0.23	0.54	0.52	0.63	0.47	0.31	periportal
ENSG00000134531	EMP1	1.33	0.0026	-0.64	0.37	1.97	0	1.55	0.78	1.02	periportal
ENSG00000122121	XPNPEP2	1.33	0.0012	0.8	0.15	0.53	0.43	2.57	2.28	1.9	periportal
ENSG00000178445	GLDC	1.33	3.2e-25	1.15	4.3e-18	0.18	0.46	4.17	4.02	3.37	periportal
ENSG00000223922	ASS1P2	1.33	1.3e-08	0.74	0.0097	0.59	0.06	1.99	1.7	1.37	periportal
ENSG00000187678	SPRY4	1.33	1.3e-07	0.4	0.36	0.93	0	2.01	1.46	1.36	periportal
ENSG00000126785	RHOJ	1.34	5.5e-05	0.74	0.1	0.6	0.23	1.15	0.89	0.69	periportal
ENSG00000166183	ASPG	1.34	3.1e-17	1.38	2.7e-17	-0.04	0.95	4.13	4.15	3.34	periportal
ENSG00000181938	GINS3	1.35	0.0059	0.48	0.61	0.86	0.2	1	0.65	0.53	periportal
ENSG00000178795	GDPD4	1.36	0.0091	1.49	0.0086	-0.12	0.93	0.51	0.53	0.31	periportal
ENSG00000122877	EGR2	1.36	0.0041	-0.09	0.95	1.46	0	1.27	0.73	0.8	periportal
ENSG00000129595	EPB41L4A	1.36	1.4e-05	0.39	0.52	0.97	0.01	1.07	0.68	0.62	periportal
ENSG00000123358	NR4A1	1.37	0.00071	-0.6	0.37	1.96	0	1.37	0.68	0.93	periportal
ENSG00000121900	TMEM54	1.37	1.5e-07	0.26	0.63	1.1	0	1.46	0.95	0.89	periportal
ENSG00000131153	GINS2	1.37	1.4e-06	0.95	0.004	0.42	0.39	1.97	1.7	1.28	periportal
ENSG00000007952	NOX1	1.38	0.0052	0.95	0.16	0.43	0.64	0.29	0.21	0.12	periportal
ENSG00000148357	HMCN2	1.38	2.2e-05	0.84	0.044	0.54	0.29	1.1	0.88	0.66	periportal
ENSG00000136237	RAPGEF5	1.39	1.1e-07	0.95	0.0018	0.44	0.29	1.93	1.65	1.26	periportal
ENSG00000151725	CENPU	1.39	0.0043	0.76	0.26	0.63	0.42	1.55	1.29	1.02	periportal
ENSG00000181378	CCDC108	1.4	0.0026	0.55	0.52	0.84	0.19	0.4	0.29	0.22	periportal
ENSG00000187513	GJA4	1.4	2.4e-08	0.26	0.62	1.14	0	1.96	1.33	1.28	periportal
ENSG00000101605	MYOM1	1.41	1.2e-06	1.07	0.00087	0.34	0.54	2.21	2.03	1.49	periportal
ENSG00000171451	DSEL	1.42	2.4e-07	0.86	0.011	0.56	0.18	1.32	1.06	0.79	periportal
ENSG00000175898	NA	1.43	6.8e-07	0.25	0.7	1.18	0	1.54	1.03	0.98	periportal
ENSG00000107249	GLIS3	1.43	0.00055	1.06	0.041	0.37	0.69	1.26	1.05	0.75	periportal
ENSG00000118946	PCDH17	1.43	1.5e-05	0.33	0.64	1.1	0.01	1.53	0.96	0.92	periportal
ENSG00000064651	SLC12A2	1.44	1.8e-06	0.14	0.87	1.29	0	1.94	1.23	1.24	periportal
ENSG00000159713	TPPP3	1.44	0.00042	-0.59	0.41	2.03	0	1.16	0.41	0.65	periportal
ENSG00000139289	PHLDA1	1.45	7.5e-19	0.25	0.41	1.19	0	3.76	2.94	2.89	periportal
ENSG00000173432	SAA1	1.45	3.8e-17	0.83	1.3e-05	0.62	0	6.54	6.1	5.64	periportal
ENSG00000139618	BRCA2	1.45	0.0018	1.11	0.056	0.34	0.74	1.05	0.86	0.57	periportal
ENSG00000230606	NA	1.46	0.00043	0.57	0.43	0.89	0.11	0.51	0.33	0.24	periportal
ENSG00000154734	ADAMTS1	1.46	1.7e-05	0.31	0.67	1.15	0	2	1.36	1.28	periportal
ENSG00000111452	GPR133	1.48	2.3e-05	0.69	0.18	0.79	0.09	1.65	1.2	1.02	periportal
ENSG00000224037	NA	1.48	0.008	0.36	0.76	1.12	0.11	0.53	0.32	0.29	periportal
ENSG00000165478	HEPACAM	1.48	9.2e-06	0.44	0.49	1.04	0.01	1.19	0.81	0.73	periportal
ENSG00000164309	CMYA5	1.48	1.8e-11	1.11	5.1e-06	0.38	0.3	1.93	1.7	1.2	periportal
ENSG00000077942	FBLN1	1.49	1.3e-05	-0.74	0.13	2.23	0	1.92	0.82	1.2	periportal
ENSG00000196562	SULF2	1.49	1.4e-26	0.87	9.2e-09	0.63	0	3.49	3.08	2.65	periportal
ENSG00000011347	SYT7	1.5	3.1e-23	1.05	2.4e-11	0.44	0.03	4.06	3.76	3.15	periportal
ENSG00000197134	ZNF257	1.5	0.004	1.07	0.12	0.43	0.68	0.59	0.52	0.39	periportal
ENSG00000140545	MFGE8	1.5	1.2e-05	-0.23	0.79	1.73	0	1.18	0.53	0.65	periportal
ENSG00000131711	MAP1B	1.51	2.8e-06	0.46	0.42	1.05	0.01	1.77	1.2	1.09	periportal
ENSG00000163235	TGFA	1.51	0.00012	0.85	0.12	0.66	0.27	1.18	0.91	0.76	periportal
ENSG00000080573	COL5A3	1.52	4e-06	1.16	0.0028	0.36	0.56	1.23	1.08	0.86	periportal
ENSG00000073111	MCM2	1.52	7.4e-08	1.13	0.00036	0.39	0.45	1.68	1.44	1	periportal
ENSG00000203883	SOX18	1.52	7.1e-10	0.48	0.21	1.04	0	1.81	1.27	1.14	periportal
ENSG00000249201	NA	1.53	3.4e-07	1.19	0.00037	0.34	0.56	1.7	1.57	1.08	periportal
ENSG00000124766	SOX4	1.53	8e-19	0.29	0.36	1.24	0	2.86	2.05	1.97	periportal
ENSG00000139344	AMDHD1	1.54	6.9e-27	1	3.5e-11	0.54	0	4.42	4.03	3.46	periportal
ENSG00000129151	BBOX1	1.54	2.8e-23	1.4	7.2e-19	0.14	0.71	4.33	4.22	3.37	periportal
ENSG00000104368	PLAT	1.54	1.2e-09	-0.01	1	1.55	0	1.74	0.95	1.04	periportal
ENSG00000185633	NDUFA4L2	1.55	9.5e-10	0.82	0.011	0.73	0.03	1.54	1.13	0.87	periportal
ENSG00000066923	STAG3	1.56	4.5e-16	1.19	7.1e-09	0.37	0.22	2.05	1.81	1.25	periportal
ENSG00000173890	GPR160	1.56	0.00037	0.83	0.18	0.73	0.27	0.69	0.52	0.37	periportal
ENSG00000198121	LPAR1	1.56	0.0051	0.1	0.96	1.46	0.02	0.98	0.51	0.56	periportal
ENSG00000105825	TFPI2	1.58	3.2e-05	0.82	0.11	0.76	0.14	1.82	1.44	1.08	periportal
ENSG00000250387	NA	1.58	4.7e-09	1.53	7.4e-08	0.05	0.96	1.08	1.03	0.59	periportal
ENSG00000118972	FGF23	1.59	0.00074	0.89	0.21	0.7	0.35	0.38	0.24	0.17	periportal
ENSG00000142303	ADAMTS10	1.59	0.0014	0.15	0.91	1.44	0.01	0.95	0.5	0.52	periportal
ENSG00000216966	NA	1.6	0.0049	0.96	0.3	0.64	0.5	0.25	0.2	0.12	periportal
ENSG00000249364	NA	1.6	9.6e-13	1.31	1.8e-08	0.29	0.5	3.43	3.26	2.49	periportal
ENSG00000176435	CLEC14A	1.61	5.9e-13	0.11	0.87	1.5	0	2.62	1.68	1.71	periportal
ENSG00000121068	TBX2	1.62	6.2e-08	0.67	0.13	0.95	0.01	1.55	1.05	0.82	periportal
ENSG00000260963	NA	1.62	1.1e-15	1.04	4.1e-06	0.58	0.03	1.63	1.33	0.94	periportal
ENSG00000116678	LEPR	1.62	7.1e-12	0.94	0.00054	0.69	0.02	4.43	3.94	3.36	periportal
ENSG00000123454	DBH	1.63	1.8e-10	0.97	0.00078	0.65	0.06	2.89	2.5	1.97	periportal
ENSG00000133169	BEX1	1.63	0.0001	0.29	0.77	1.34	0.01	1.17	0.7	0.64	periportal
ENSG00000176273	SLC35G1	1.63	3e-08	0.8	0.044	0.84	0.02	1.84	1.34	1.08	periportal
ENSG00000125968	ID1	1.64	1e-25	0.62	0.0011	1.02	0	3.9	3.19	2.89	periportal
ENSG00000108556	CHRNE	1.65	7.1e-12	1.19	8.8e-06	0.46	0.24	1.29	1.06	0.67	periportal
ENSG00000082458	DLG3	1.65	0.0055	0.66	0.5	1	0.2	0.9	0.62	0.49	periportal
ENSG00000248884	NA	1.65	3.1e-14	1.31	1.4e-08	0.34	0.37	1.67	1.5	0.95	periportal
ENSG00000164035	EMCN	1.66	2.3e-09	-0.19	0.78	1.85	0	2.08	1.09	1.23	periportal
ENSG00000152583	SPARCL1	1.66	1.4e-11	0.31	0.52	1.35	0	3.06	2.17	2.06	periportal
ENSG00000087245	MMP2	1.67	2.4e-07	0.18	0.84	1.49	0	2.09	1.24	1.24	periportal
ENSG00000166743	ACSM1	1.67	0.001	0.83	0.29	0.84	0.26	0.88	0.59	0.44	periportal
ENSG00000163638	ADAMTS9	1.7	0.0071	-0.12	0.96	1.82	0.01	0.96	0.41	0.49	periportal
ENSG00000184985	SORCS2	1.7	7.3e-08	1.08	0.0037	0.62	0.19	1.46	1.18	0.85	periportal
ENSG00000169435	RASSF6	1.7	0.0019	1.48	0.022	0.22	0.89	0.91	0.78	0.48	periportal
ENSG00000134339	SAA2	1.72	1.4e-15	0.92	0.00014	0.8	0	4.71	4.19	3.66	periportal
ENSG00000101746	NOL4	1.72	3.5e-12	1.32	1.1e-06	0.39	0.36	1.53	1.33	0.84	periportal
ENSG00000273143	NA	1.72	0.001	0.73	0.41	0.99	0.16	0.67	0.42	0.28	periportal
ENSG00000054938	CHRDL2	1.72	2.4e-14	1.1	1.4e-05	0.62	0.04	1.68	1.36	0.95	periportal
ENSG00000250510	GPR162	1.73	0.00044	1.3	0.029	0.44	0.67	0.87	0.74	0.49	periportal
ENSG00000266972	LRRC37A9P	1.75	0.00015	1.7	0.00078	0.05	0.98	0.53	0.5	0.22	periportal
ENSG00000170927	PKHD1	1.75	3.6e-05	0.43	0.62	1.32	0.01	1.65	1.05	0.87	periportal
ENSG00000248359	NA	1.75	0.00051	1.08	0.12	0.68	0.41	0.47	0.33	0.19	periportal
ENSG00000055163	CYFIP2	1.77	1.7e-21	1.14	1.1e-08	0.63	0.01	2.91	2.52	1.92	periportal
ENSG00000071991	CDH19	1.77	3.5e-07	0.63	0.27	1.15	0	1.59	1.01	0.8	periportal
ENSG00000258414	NA	1.78	0.0091	1.39	0.1	0.39	0.79	0.29	0.27	0.15	periportal
ENSG00000163531	NFASC	1.78	1.6e-06	0.14	0.9	1.64	0	1.22	0.53	0.53	periportal
ENSG00000132688	NES	1.78	6.9e-05	-0.17	0.89	1.96	0	1.14	0.45	0.56	periportal
ENSG00000081052	COL4A4	1.78	1.5e-08	0.32	0.64	1.46	0	1.44	0.79	0.72	periportal
ENSG00000101412	E2F1	1.8	0.0018	0.83	0.36	0.97	0.23	1.02	0.68	0.49	periportal
ENSG00000267939	NA	1.81	0.0043	1.08	0.22	0.73	0.5	0.3	0.2	0.12	periportal
ENSG00000184489	PTP4A3	1.81	0.00078	-0.34	0.79	2.15	0	1.06	0.37	0.48	periportal
ENSG00000237234	NA	1.83	4.7e-05	1.11	0.058	0.71	0.31	0.63	0.48	0.29	periportal
ENSG00000133392	MYH11	1.83	0.0046	-1.52	0.065	3.35	0	1.03	0.2	0.46	periportal
ENSG00000250303	NA	1.83	1.3e-11	1.02	0.0014	0.81	0.02	1.83	1.34	0.97	periportal
ENSG00000162552	WNT4	1.83	0.0038	-0.06	0.98	1.89	0.01	0.69	0.31	0.34	periportal
ENSG00000153237	CCDC148	1.84	0.00073	1.16	0.1	0.68	0.46	0.54	0.43	0.25	periportal
ENSG00000109610	SOD3	1.85	1.7e-06	-0.57	0.43	2.42	0	1.34	0.46	0.61	periportal
ENSG00000105219	CNTD2	1.86	0.00011	0.42	0.72	1.43	0.02	1.1	0.65	0.49	periportal
ENSG00000204764	RANBP17	1.89	0.0062	1.13	0.26	0.75	0.54	0.66	0.48	0.32	periportal
ENSG00000161249	DMKN	1.89	4.8e-06	0	1	1.89	0	0.96	0.4	0.41	periportal
ENSG00000263588	NA	1.9	3.6e-07	1.5	0.0004	0.4	0.59	0.82	0.66	0.34	periportal
ENSG00000139410	SDSL	1.92	8.3e-31	1.29	7.4e-14	0.63	0	3.66	3.25	2.51	periportal
ENSG00000165810	BTNL9	1.95	2.9e-08	0.87	0.062	1.07	0.01	1.52	1	0.74	periportal
ENSG00000143196	DPT	1.96	1.2e-05	-1.03	0.12	2.99	0	2.94	1.19	1.69	periportal
ENSG00000204116	CHIC1	1.96	0.00016	0.82	0.32	1.13	0.11	0.75	0.46	0.37	periportal
ENSG00000228842	PCDH9-AS2	1.96	3.1e-09	0.92	0.036	1.04	0.01	1.21	0.83	0.57	periportal
ENSG00000204789	ZNF204P	1.97	0.0024	0.76	0.49	1.21	0.17	0.79	0.42	0.35	periportal
ENSG00000136960	ENPP2	1.97	7.6e-17	1.09	5.2e-05	0.88	0	2.84	2.26	1.72	periportal
ENSG00000248242	NA	1.97	0.0065	0.73	0.58	1.24	0.2	0.27	0.2	0.15	periportal
ENSG00000112796	ENPP5	1.97	0.0069	-0.44	0.77	2.42	0	0.46	0.16	0.18	periportal
ENSG00000102760	RGCC	1.99	3.4e-06	-0.11	0.94	2.1	0	1.69	0.77	0.87	periportal
ENSG00000162073	PAQR4	2.01	0.003	1.49	0.066	0.51	0.7	0.24	0.19	0.12	periportal
ENSG00000092607	TBX15	2.02	2e-16	1.64	1.3e-10	0.38	0.38	2.9	2.64	1.77	periportal
ENSG00000198075	SULT1C4	2.03	0.0011	0.02	0.99	2	0.01	0.77	0.33	0.4	periportal
ENSG00000215033	NA	2.03	0.0027	0.41	0.78	1.62	0.05	0.49	0.23	0.18	periportal
ENSG00000101384	JAG1	2.03	1.6e-05	-0.48	0.62	2.51	0	1.74	0.66	0.87	periportal
ENSG00000184226	PCDH9	2.04	4.1e-15	1.27	1e-05	0.76	0.02	2.4	1.93	1.3	periportal
ENSG00000010438	PRSS3	2.04	3e-10	0.96	0.021	1.08	0.01	1.35	0.9	0.64	periportal
ENSG00000165972	CCDC38	2.05	3.1e-05	1.63	0.0033	0.42	0.69	0.89	0.71	0.4	periportal
ENSG00000272456	NA	2.05	0.0006	1.86	0.006	0.2	0.9	0.45	0.39	0.17	periportal
ENSG00000198125	MB	2.06	0.0014	0.55	0.68	1.51	0.08	0.89	0.55	0.42	periportal
ENSG00000122966	CIT	2.06	2.7e-05	1.53	0.0085	0.52	0.59	0.7	0.55	0.27	periportal
ENSG00000112936	C7	2.06	4.8e-23	-0.17	0.72	2.23	0	4.59	3.04	3.25	periportal
ENSG00000184515	BEX5	2.07	3.6e-15	1.28	1.3e-05	0.78	0.02	1.47	1.14	0.69	periportal
ENSG00000112320	SOBP	2.08	1.5e-12	1.3	7.8e-05	0.79	0.04	1.68	1.32	0.79	periportal
ENSG00000256020	NA	2.08	3.6e-06	0.85	0.22	1.24	0.02	0.97	0.56	0.38	periportal
ENSG00000185737	NRG3	2.11	0.0071	0.79	0.56	1.32	0.27	0.37	0.17	0.16	periportal
ENSG00000188277	C15orf62	2.12	4.5e-05	1.69	0.005	0.44	0.68	0.46	0.38	0.15	periportal
ENSG00000067798	NAV3	2.13	0.0054	0.54	0.7	1.59	0.09	0.55	0.26	0.25	periportal
ENSG00000112655	PTK7	2.13	0.0081	0.08	0.98	2.05	0.03	0.52	0.18	0.21	periportal
ENSG00000163132	MSX1	2.14	0.0023	0.54	0.74	1.6	0.08	0.46	0.18	0.16	periportal
ENSG00000234380	NA	2.14	0.0004	0.83	0.61	1.31	0.12	0.85	0.55	0.33	periportal
ENSG00000175643	RMI2	2.15	9e-07	1.15	0.055	1	0.1	1.5	1.05	0.64	periportal
ENSG00000197991	PCDH20	2.15	0.0014	1.69	0.027	0.46	0.78	0.49	0.39	0.28	periportal
ENSG00000231028	LINC00271	2.16	0.00022	1.19	0.14	0.97	0.28	0.48	0.26	0.16	periportal
ENSG00000254480	NA	2.16	0.00091	1.8	0.033	0.36	0.78	0.45	0.44	0.21	periportal
ENSG00000152413	HOMER1	2.17	0.001	1.63	0.049	0.54	0.69	0.64	0.49	0.23	periportal
ENSG00000093009	CDC45	2.17	0.0062	0.5	0.74	1.68	0.08	0.68	0.38	0.31	periportal
ENSG00000253641	NA	2.18	0.00099	1.33	0.17	0.85	0.42	0.39	0.29	0.15	periportal
ENSG00000188878	FBF1	2.19	0.00059	1.25	0.14	0.94	0.32	0.48	0.34	0.22	periportal
ENSG00000147113	CXorf36	2.2	0.00028	0.31	0.84	1.89	0.01	0.8	0.39	0.33	periportal
ENSG00000115457	IGFBP2	2.21	1.2e-11	1	0.01	1.2	0	5.21	4.45	3.82	periportal
ENSG00000044524	EPHA3	2.21	5.7e-06	0.59	0.53	1.62	0	1.44	0.73	0.67	periportal
ENSG00000133048	CHI3L1	2.22	2.6e-09	0.67	0.24	1.55	0	3.38	2.55	2.18	periportal
ENSG00000125266	EFNB2	2.23	3e-21	1.09	5.3e-05	1.14	0	2.35	1.63	1.18	periportal
ENSG00000133134	BEX2	2.24	7.4e-06	0.04	0.99	2.19	0	0.78	0.27	0.29	periportal
ENSG00000226251	NA	2.25	5.2e-10	1.16	0.0075	1.09	0.01	1.45	1	0.63	periportal
ENSG00000196482	ESRRG	2.25	0.00034	0.29	0.89	1.96	0.01	0.73	0.31	0.28	periportal
ENSG00000133477	FAM83F	2.26	0.00039	0.43	0.75	1.84	0.01	0.99	0.46	0.42	periportal
ENSG00000164736	SOX17	2.28	0.00074	0.2	0.92	2.09	0	1.11	0.47	0.44	periportal
ENSG00000005884	ITGA3	2.29	0.00074	-0.56	0.71	2.85	0	0.77	0.18	0.32	periportal
ENSG00000233936	NA	2.29	0.0028	2.64	0.00048	-0.35	0.8	0.27	0.26	0.1	periportal
ENSG00000109272	PF4V1	2.29	3.1e-05	0.86	0.41	1.43	0.05	0.39	0.19	0.12	periportal
ENSG00000154080	CHST9	2.29	4.5e-10	1.49	0.00018	0.81	0.1	2.35	1.93	1.28	periportal
ENSG00000188257	PLA2G2A	2.31	4.9e-11	1.92	2.1e-07	0.39	0.58	4.46	4.18	3	periportal
ENSG00000176170	SPHK1	2.31	0.00018	-0.47	0.75	2.77	0	0.83	0.21	0.33	periportal
ENSG00000168743	NPNT	2.31	7.2e-05	1.26	0.1	1.05	0.23	1.22	0.78	0.71	periportal
ENSG00000021300	PLEKHB1	2.32	4.7e-05	0.47	0.7	1.85	0.01	0.86	0.34	0.31	periportal
ENSG00000197261	C6orf141	2.32	0.00018	1.58	0.04	0.74	0.47	0.77	0.52	0.26	periportal
ENSG00000196533	C1orf186	2.32	3.6e-08	1.06	0.072	1.27	0.01	1.25	0.79	0.5	periportal
ENSG00000154928	EPHB1	2.33	6.8e-06	1.65	0.004	0.68	0.43	1.21	1.02	0.56	periportal
ENSG00000139988	RDH12	2.35	3.3e-19	1.43	6.5e-07	0.91	0	1.84	1.34	0.77	periportal
ENSG00000236078	NA	2.35	0.0063	-0.53	0.57	2.88	0	0.31	0.11	0.13	periportal
ENSG00000163739	CXCL1	2.36	2.6e-09	0.94	0.11	1.41	0	1.13	0.59	0.4	periportal
ENSG00000165731	RET	2.36	0.00024	2.62	6.5e-05	-0.27	0.89	0.92	1.12	0.61	periportal
ENSG00000105697	HAMP	2.36	1.6e-19	1.81	1e-11	0.55	0.16	6.31	5.98	4.82	periportal
ENSG00000130600	H19	2.38	8.6e-21	1.42	9e-08	0.95	0	5.88	5.24	4.39	periportal
ENSG00000267940	NA	2.39	0.0091	1.81	0.094	0.58	0.75	0.3	0.26	0.09	periportal
ENSG00000178409	BEND3	2.39	0.0019	1.35	0.2	1.04	0.38	0.51	0.32	0.23	periportal
ENSG00000073146	MOV10L1	2.39	0.005	1.47	0.23	0.92	0.62	0.6	0.36	0.23	periportal
ENSG00000074276	CDHR2	2.42	1.2e-41	1.75	2.8e-21	0.67	0	3.35	2.9	2.1	periportal
ENSG00000144218	AFF3	2.43	5.7e-11	1.86	4.8e-06	0.57	0.36	1.69	1.41	0.7	periportal
ENSG00000181656	GPR88	2.44	6.1e-12	1.44	0.00052	1	0.02	1.64	1.2	0.71	periportal
ENSG00000161055	SCGB3A1	2.45	1.1e-07	1.18	0.081	1.27	0.02	0.59	0.26	0.14	periportal
ENSG00000112494	UNC93A	2.45	8.2e-24	1.67	2.9e-11	0.78	0.01	2.88	2.42	1.53	periportal
ENSG00000169515	CCDC8	2.47	0.0049	-0.12	0.98	2.59	0.01	0.46	0.14	0.19	periportal
ENSG00000237337	NA	2.49	0.00014	1.97	0.016	0.52	0.73	0.72	0.63	0.3	periportal
ENSG00000154025	SLC5A10	2.49	0.0086	0.55	0.77	1.94	0.14	0.22	0.08	0.09	periportal
ENSG00000257259	NA	2.49	0.004	0.54	0.73	1.96	0.08	0.48	0.18	0.18	periportal
ENSG00000169860	P2RY1	2.49	0.0012	1.02	0.47	1.48	0.24	0.74	0.33	0.28	periportal
ENSG00000157551	KCNJ15	2.5	0.00022	0.83	0.53	1.66	0.06	0.83	0.37	0.26	periportal
ENSG00000198435	NRARP	2.5	1.9e-06	1.03	0.18	1.47	0.02	0.75	0.37	0.23	periportal
ENSG00000137077	CCL21	2.51	1.2e-14	-0.02	0.99	2.53	0	2.53	1.14	1.23	periportal
ENSG00000115009	CCL20	2.51	0.0026	-0.26	0.75	2.77	0.01	0.67	0.29	0.31	periportal
ENSG00000167183	PRR15L	2.54	0.0022	0.73	0.61	1.82	0.05	0.91	0.46	0.38	periportal
ENSG00000169962	TAS1R3	2.55	0.0037	1.1	0.49	1.44	0.26	0.4	0.18	0.09	periportal
ENSG00000157445	CACNA2D3	2.56	0.0066	0.84	0.68	1.72	0.14	0.33	0.13	0.07	periportal
ENSG00000124107	SLPI	2.56	1.3e-27	1.59	6.8e-11	0.97	0	4.89	4.23	3.23	periportal
ENSG00000115423	DNAH6	2.57	4.6e-16	1.97	2e-09	0.6	0.21	1.97	1.63	0.82	periportal
ENSG00000182836	PLCXD3	2.57	8.5e-08	0.05	0.98	2.52	0	0.98	0.28	0.31	periportal
ENSG00000174371	EXO1	2.57	0.0065	1.54	0.21	1.03	0.53	0.32	0.12	0.1	periportal
ENSG00000128567	PODXL	2.58	7.4e-10	0.67	0.34	1.91	0	1.62	0.78	0.64	periportal
ENSG00000158488	CD1E	2.58	0.00042	0.55	0.74	2.03	0.03	0.86	0.33	0.38	periportal
ENSG00000074181	NOTCH3	2.59	3.3e-09	-0.45	0.65	3.04	0	1.26	0.3	0.44	periportal
ENSG00000132639	SNAP25	2.59	4.5e-05	1.04	0.2	1.56	0.03	1.06	0.45	0.48	periportal
ENSG00000203859	HSD3B2	2.6	0.0027	0.69	0.52	1.92	0.07	0.3	0.1	0.08	periportal
ENSG00000255482	NA	2.62	0.0038	2.33	0.049	0.29	0.88	0.16	0.13	0.05	periportal
ENSG00000204583	LRCOL1	2.64	1.5e-24	1.27	9.4e-06	1.37	0	2.91	2.05	1.44	periportal
ENSG00000088320	REM1	2.65	0.0042	0.73	0.7	1.93	0.13	0.27	0.08	0.06	periportal
ENSG00000145284	SCD5	2.66	0.00011	1.39	0.14	1.27	0.17	0.96	0.5	0.29	periportal
ENSG00000186854	TRABD2A	2.67	0.00035	0.96	0.48	1.71	0.08	0.94	0.34	0.25	periportal
ENSG00000166741	NNMT	2.69	2e-37	2.06	1.9e-22	0.63	0.02	6.39	5.95	4.57	periportal
ENSG00000132693	CRP	2.69	5.3e-44	2.05	4.2e-26	0.64	0.01	6.85	6.4	5.05	periportal
ENSG00000145103	ILDR1	2.7	0.0091	1.79	0.21	0.9	0.7	0.28	0.14	0.11	periportal
ENSG00000204949	FAM83A-AS1	2.7	2.9e-16	1.62	1.2e-05	1.08	0.01	1.81	1.27	0.7	periportal
ENSG00000023171	GRAMD1B	2.71	0.0026	0.61	0.72	2.1	0.06	0.59	0.25	0.22	periportal
ENSG00000128917	DLL4	2.76	1.3e-09	1.53	0.004	1.23	0.03	1.31	0.87	0.44	periportal
ENSG00000179772	FOXS1	2.77	0.00045	-0.21	0.76	2.98	0	0.31	0.06	0.08	periportal
ENSG00000170962	PDGFD	2.79	0.0067	-0.43	0.89	3.22	0	1.12	0.27	0.43	periportal
ENSG00000156510	HKDC1	2.8	0.0055	-0.96	0.42	3.75	0	0.62	0.23	0.21	periportal
ENSG00000148541	FAM13C	2.8	4.9e-08	1.52	0.017	1.28	0.05	0.95	0.52	0.25	periportal
ENSG00000243709	LEFTY1	2.82	4.3e-05	1.51	0.081	1.31	0.15	0.41	0.19	0.11	periportal
ENSG00000111341	MGP	2.82	4.4e-20	0.08	0.93	2.74	0	2.94	1.33	1.37	periportal
ENSG00000256612	CYP2B7P	2.83	2.1e-41	1.49	7.4e-12	1.34	0	4.02	3.11	2.25	periportal
ENSG00000124225	PMEPA1	2.83	2.7e-10	0.94	0.18	1.9	0	1.36	0.58	0.38	periportal
ENSG00000157404	KIT	2.84	0.00014	1.67	0.087	1.17	0.32	0.7	0.39	0.15	periportal
ENSG00000144366	GULP1	2.85	4.4e-05	-0.15	0.95	2.99	0	0.48	0.08	0.1	periportal
ENSG00000265758	NA	2.85	5.6e-07	2.11	0.0018	0.74	0.45	0.49	0.28	0.1	periportal
ENSG00000111863	ADTRP	2.87	0.0012	-0.21	0.72	3.08	0	0.59	0.21	0.13	periportal
ENSG00000101443	WFDC2	2.87	1.2e-06	1.11	0.22	1.76	0.01	0.84	0.43	0.35	periportal
ENSG00000183729	NPBWR1	2.88	0.00044	1.93	0.053	0.95	0.42	0.35	0.22	0.1	periportal
ENSG00000179603	GRM8	2.89	6.3e-10	3.1	3.4e-10	-0.21	0.85	1.35	1.22	0.4	periportal
ENSG00000259674	NA	2.9	0.0016	1.73	0.12	1.17	0.43	0.28	0.14	0.07	periportal
ENSG00000184916	JAG2	2.92	0.007	1.41	0.47	1.52	0.32	0.49	0.27	0.11	periportal
ENSG00000181634	TNFSF15	2.92	0.0012	0.04	1	2.89	0	0.38	0.11	0.08	periportal
ENSG00000258793	NA	2.93	0.0021	1.31	0.41	1.62	0.3	0.23	0.08	0.06	periportal
ENSG00000104537	ANXA13	2.95	1.6e-15	1.77	1.4e-05	1.17	0.01	2.44	1.76	1.07	periportal
ENSG00000088992	TESC	2.95	2.7e-14	0.86	0.16	2.09	0	1.34	0.53	0.35	periportal
ENSG00000163083	INHBB	2.95	1.3e-17	1.68	1.4e-05	1.27	0	2.18	1.44	0.77	periportal
ENSG00000180828	BHLHE22	2.97	0.0002	0.31	0.88	2.66	0.01	0.39	0.07	0.11	periportal
ENSG00000128045	RASL11B	2.97	0.0025	0.76	0.52	2.21	0.04	0.4	0.13	0.11	periportal
ENSG00000183971	NPW	2.99	2.9e-28	1.27	2.4e-05	1.72	0	4.17	3.04	2.34	periportal
ENSG00000119782	FKBP1B	2.99	6.4e-22	1.76	3.8e-07	1.23	0	1.54	1	0.48	periportal
ENSG00000164683	HEY1	3	6.1e-08	1.92	0.0035	1.08	0.15	1.26	0.78	0.33	periportal
ENSG00000100505	TRIM9	3.01	0.0049	2.51	0.032	0.5	0.84	0.69	0.52	0.19	periportal
ENSG00000135423	GLS2	3.01	9.5e-23	2.49	1e-15	0.52	0.28	5.13	4.78	3.11	periportal
ENSG00000183844	FAM3B	3.02	0.00059	0.99	0.5	2.03	0.03	0.91	0.32	0.23	periportal
ENSG00000122870	BICC1	3.04	5.2e-15	0.51	0.52	2.54	0	1.75	0.62	0.56	periportal
ENSG00000198910	L1CAM	3.06	0.003	1.05	1	2.01	0.11	0.22	0.08	0.04	periportal
ENSG00000111404	RERGL	3.07	0.00061	1.22	0.37	1.85	0.13	0.63	0.21	0.14	periportal
ENSG00000029153	ARNTL2	3.07	0.00018	1.65	0.15	1.42	0.2	0.89	0.48	0.22	periportal
ENSG00000019102	VSIG2	3.07	8.7e-08	1.07	0.24	2	0	0.9	0.32	0.26	periportal
ENSG00000186684	CYP27C1	3.07	0.0083	0.91	1	2.17	0.28	0.24	0.07	0.04	periportal
ENSG00000152669	CCNO	3.08	0.007	0.82	0.55	2.25	0.26	0.22	0.05	0.03	periportal
ENSG00000118785	SPP1	3.09	0.001	0	1	3.09	0	2.47	1.04	1.08	periportal
ENSG00000130300	PLVAP	3.09	1.2e-13	0.51	0.51	2.58	0	2.01	0.82	0.69	periportal
ENSG00000166145	SPINT1	3.12	3.1e-06	0.08	0.99	3.05	0	1.07	0.29	0.3	periportal
ENSG00000260372	AQP4-AS1	3.13	2.4e-06	2.73	0.00015	0.4	0.78	0.32	0.25	0.1	periportal
ENSG00000166006	KCNC2	3.13	0.00067	1.9	0.14	1.23	0.37	0.23	0.11	0.02	periportal
ENSG00000185275	CD24P4	3.17	1.2e-09	1.27	0.086	1.9	0	0.95	0.4	0.36	periportal
ENSG00000235529	AGAP1-IT1	3.18	0.00061	0.82	0.95	2.36	0.02	0.44	0.25	0.09	periportal
ENSG00000218336	TENM3	3.21	7e-05	3.26	0.0002	-0.05	0.96	0.36	0.32	0.05	periportal
ENSG00000095932	C19orf77	3.23	2.6e-18	1.53	0.00037	1.71	0	3.21	2.21	1.59	periportal
ENSG00000092969	TGFB2	3.24	0.0018	0.11	1	3.13	0	0.66	0.18	0.11	periportal
ENSG00000244585	RPL12P33	3.3	0.0065	1.64	0.32	1.66	0.35	0.57	0.29	0.17	periportal
ENSG00000223538	NA	3.33	0.0049	1.26	1	2.07	0.13	0.21	0.1	0.02	periportal
ENSG00000180914	OXTR	3.36	0.0079	0.83	1	2.53	0.22	0.22	0.07	0.03	periportal
ENSG00000185070	FLRT2	3.37	2.9e-11	0.78	0.38	2.59	0	1.39	0.51	0.38	periportal
ENSG00000124429	POF1B	3.37	0.0089	1.19	0.67	2.18	0.28	0.34	0.14	0.06	periportal
ENSG00000185585	OLFML2A	3.38	7.2e-06	-1.37	0.33	4.74	0	0.62	0.04	0.15	periportal
ENSG00000168280	KIF5C	3.38	0.0011	0.61	0.7	2.78	0.03	0.38	0.11	0.08	periportal
ENSG00000010319	SEMA3G	3.39	0.0022	-1.33	1	4.72	0	0.42	0.03	0.13	periportal
ENSG00000103710	RASL12	3.43	0.0012	-1.85	0.12	5.28	0	0.47	0.03	0.08	periportal
ENSG00000179178	TMEM125	3.46	0.0055	-0.11	1	3.56	0.01	0.38	0.07	0.1	periportal
ENSG00000142149	HUNK	3.47	0.00047	1.24	0.46	2.23	0.1	0.57	0.22	0.17	periportal
ENSG00000001626	CFTR	3.47	4.9e-06	0.3	0.85	3.17	0	1.08	0.31	0.35	periportal
ENSG00000105855	ITGB8	3.48	0.0016	1.37	1	2.11	0.11	0.37	0.12	0.08	periportal
ENSG00000174059	CD34	3.48	2e-11	-0.21	0.89	3.69	0	1.96	0.45	0.57	periportal
ENSG00000257556	NA	3.49	5e-06	0.42	0.69	3.07	0	0.36	0.04	0.05	periportal
ENSG00000095917	TPSD1	3.51	0.0021	1.25	1	2.26	0.12	0.44	0.15	0.1	periportal
ENSG00000123560	PLP1	3.53	0.0019	1.76	1	1.77	0.2	0.31	0.2	0.07	periportal
ENSG00000176194	CIDEA	3.53	0.00096	2.65	1	0.88	0.49	0.23	0.19	0.01	periportal
ENSG00000138135	CH25H	3.53	0.0058	-0.24	0.81	3.77	0.01	0.55	0.11	0.09	periportal
ENSG00000256694	NA	3.56	0.0016	1.92	0.2	1.63	0.33	0.21	0.1	0.03	periportal
ENSG00000007001	UPP2	3.61	1.9e-16	1.94	9.3e-05	1.67	0	1.93	1.12	0.56	periportal
ENSG00000260614	NA	3.61	0.00046	0.12	1	3.49	0	0.24	0.01	0.01	periportal
ENSG00000226435	ANKRD18DP	3.62	4e-09	3.84	1.6e-09	-0.23	0.89	0.5	0.5	0.08	periportal
ENSG00000269353	NA	3.63	5.2e-07	2.07	0.02	1.56	0.09	0.71	0.39	0.16	periportal
ENSG00000173546	CSPG4	3.64	0.0015	0.85	0.61	2.79	0.08	0.31	0.05	0.04	periportal
ENSG00000085276	MECOM	3.66	1.7e-09	1.42	0.13	2.24	0	1.39	0.48	0.33	periportal
ENSG00000112246	SIM1	3.67	5.7e-06	2.51	0.0085	1.16	0.32	0.62	0.41	0.13	periportal
ENSG00000204291	COL15A1	3.69	3.4e-05	0.47	0.64	3.23	0	0.42	0.07	0.06	periportal
ENSG00000050555	LAMC3	3.7	2.6e-07	1.36	0.23	2.33	0.01	1.6	0.54	0.45	periportal
ENSG00000109738	GLRB	3.7	1.3e-06	1.92	0.052	1.78	0.06	0.84	0.38	0.18	periportal
ENSG00000131094	C1QL1	3.72	5.6e-05	0.32	1	3.41	0	0.34	0.07	0.07	periportal
ENSG00000168398	BDKRB2	3.73	0.0012	1.54	1	2.19	0.11	0.19	0.09	0.01	periportal
ENSG00000259969	NA	3.74	3.9e-05	3.3	0.00056	0.44	0.85	0.19	0.14	0.01	periportal
ENSG00000137269	LRRC1	3.77	1.5e-05	2.03	0.07	1.74	0.13	0.6	0.26	0.13	periportal
ENSG00000151715	TMEM45B	3.78	2.7e-14	2.19	2.9e-05	1.59	0	3.46	2.56	1.4	periportal
ENSG00000170381	SEMA3E	3.79	0.00084	2.27	1	1.52	0.53	0.29	0.1	0.03	periportal
ENSG00000079689	SCGN	3.81	3.3e-06	0.77	0.6	3.04	0	1.21	0.42	0.34	periportal
ENSG00000197253	TPSB2	3.81	3.5e-10	1.31	0.13	2.5	0	1.72	0.75	0.49	periportal
ENSG00000214049	UCA1	3.86	0.00034	0.92	1	2.94	0.03	0.23	0.03	0	periportal
ENSG00000172236	TPSAB1	3.87	2.8e-10	1.25	0.16	2.62	0	1.84	0.8	0.56	periportal
ENSG00000142609	C1orf222	3.88	2e-06	2.19	0.026	1.68	0.11	0.66	0.29	0.16	periportal
ENSG00000198203	SULT1C2	3.88	1.3e-05	0.95	1	2.93	0	0.5	0.23	0.11	periportal
ENSG00000135094	SDS	3.88	6.5e-22	3.05	3.4e-14	0.83	0.12	5.51	4.97	2.92	periportal
ENSG00000186472	PCLO	3.88	2.3e-07	1.71	0.086	2.17	0.01	0.77	0.39	0.21	periportal
ENSG00000152268	SPON1	3.9	1.1e-05	1.21	0.44	2.69	0.01	0.58	0.16	0.1	periportal
ENSG00000189292	FAM150B	3.95	4.5e-10	1.85	0.021	2.1	0	1.2	0.45	0.22	periportal
ENSG00000257878	NA	3.96	2e-17	2.81	2.9e-08	1.15	0.04	0.84	0.51	0.12	periportal
ENSG00000018625	ATP1A2	3.99	0.0039	-0.09	1	4.08	0	0.29	0.02	0.02	periportal
ENSG00000171798	KNDC1	4	2.1e-15	3.44	1.2e-10	0.56	0.51	0.75	0.54	0.13	periportal
ENSG00000234899	SOX9-AS1	4.02	9.2e-13	0.73	0.53	3.29	0	1.71	0.47	0.36	periportal
ENSG00000159212	CLIC6	4.05	0.0053	1.03	1	3.02	0.07	0.32	0.05	0	periportal
ENSG00000214290	COLCA2	4.06	3e-05	2.3	0.049	1.77	0.24	0.36	0.15	0.07	periportal
ENSG00000081479	LRP2	4.07	2.1e-06	4.56	3.5e-07	-0.5	0.83	0.39	0.41	0.11	periportal
ENSG00000219438	FAM19A5	4.1	3.9e-06	1.52	0.33	2.58	0.02	0.55	0.22	0.09	periportal
ENSG00000174640	SLCO2A1	4.13	1.3e-05	0.4	0.86	3.73	0	1.25	0.25	0.24	periportal
ENSG00000179913	B3GNT3	4.14	1.5e-06	-0.11	1	4.25	0	0.35	0.03	0.07	periportal
ENSG00000167741	GGT6	4.14	6e-05	2.75	0.015	1.39	0.46	0.45	0.18	0.02	periportal
ENSG00000183778	B3GALT5	4.18	0.0027	1.11	1	3.07	0.04	0.35	0.07	0.05	periportal
ENSG00000177459	C8orf47	4.23	3e-39	3.08	4.6e-21	1.15	0	2.46	1.74	0.59	periportal
ENSG00000164530	PI16	4.27	6.1e-07	0.03	1	4.24	0	0.33	0.03	0.03	periportal
ENSG00000125398	SOX9	4.38	1.2e-09	1.13	0.34	3.25	0	1.87	0.56	0.42	periportal
ENSG00000162366	PDZK1IP1	4.4	0.00093	1.05	0.66	3.35	0.01	0.68	0.14	0.09	periportal
ENSG00000174938	SEZ6L2	4.41	1.6e-05	0.74	1	3.67	0	0.4	0.08	0.02	periportal
ENSG00000177138	FAM9B	4.41	1.4e-10	2.88	0.00013	1.53	0.06	0.99	0.63	0.19	periportal
ENSG00000185518	SV2B	4.45	0.0013	2.76	0.12	1.69	0.37	0.56	0.28	0.02	periportal
ENSG00000136546	SCN7A	4.46	2.6e-07	1.1	1	3.36	0	0.48	0.21	0.08	periportal
ENSG00000167614	TTYH1	4.48	9.6e-05	1.85	0.31	2.63	0.09	0.44	0.13	0.04	periportal
ENSG00000230628	NA	4.49	0.00013	1.73	1	2.76	0.21	0.31	0.07	0	periportal
ENSG00000113361	CDH6	4.5	9.7e-10	1.98	0.033	2.52	0	0.9	0.26	0.16	periportal
ENSG00000165390	ANXA8	4.52	6e-07	2.29	0.05	2.23	0.07	0.35	0.12	0.05	periportal
ENSG00000205929	C21orf62	4.55	3.5e-07	0.61	0.69	3.94	0	0.67	0.13	0.06	periportal
ENSG00000019505	SYT13	4.56	1e-07	0.52	1	4.04	0	0.29	0.03	0	periportal
ENSG00000165105	RASEF	4.6	9.7e-11	2.69	0.00083	1.92	0.01	0.88	0.36	0.07	periportal
ENSG00000223784	NA	4.63	5.2e-06	1.35	1	3.27	0	0.25	0.03	0	periportal
ENSG00000172724	CCL19	4.67	3.3e-10	-0.08	0.98	4.75	0	1.6	0.25	0.32	periportal
ENSG00000006611	USH1C	4.73	4e-06	2.15	1	2.59	0.03	0.26	0.11	0.01	periportal
ENSG00000189143	CLDN4	4.76	1.6e-11	1.29	0.24	3.47	0	1.3	0.27	0.15	periportal
ENSG00000139971	C14orf37	4.76	1e-12	3.31	1.1e-05	1.45	0.09	1.03	0.66	0.11	periportal
ENSG00000104413	ESRP1	4.77	2.4e-06	1.06	1	3.71	0	0.32	0.03	0.01	periportal
ENSG00000164181	ELOVL7	4.79	0.00061	1.11	1	3.68	0.02	0.46	0.08	0.03	periportal
ENSG00000058085	LAMC2	4.79	4.4e-06	1.1	1	3.69	0.01	0.38	0.04	0.02	periportal
ENSG00000150594	ADRA2A	4.8	2e-06	0.45	1	4.35	0	0.61	0.1	0.1	periportal
ENSG00000260015	NA	4.8	3.6e-09	0.83	1	3.97	0	0.25	0.01	0	periportal
ENSG00000109956	B3GAT1	4.8	4e-17	3.34	9.7e-08	1.46	0.02	1.34	0.83	0.21	periportal
ENSG00000137731	FXYD2	4.81	3.1e-23	2.2	3e-05	2.61	0	1.87	0.74	0.26	periportal
ENSG00000007062	PROM1	4.85	7.6e-08	2.78	0.0046	2.07	0.08	0.96	0.51	0.23	periportal
ENSG00000196711	FAM150A	4.89	1.4e-07	1.26	1	3.63	0	0.3	0.04	0.01	periportal
ENSG00000131055	COX4I2	4.9	4.6e-09	1.52	1	3.38	0	0.4	0.05	0.02	periportal
ENSG00000186807	ANXA8L2	4.91	4e-08	2.25	0.049	2.66	0.01	0.51	0.16	0.09	periportal
ENSG00000182795	C1orf116	4.91	6.6e-05	2.93	1	1.98	0.25	0.37	0.13	0.01	periportal
ENSG00000131097	HIGD1B	4.92	7.2e-09	0.9	1	4.02	0	0.36	0.03	0.01	periportal
ENSG00000094755	GABRP	4.97	3.6e-05	2.5	1	2.47	0.06	0.46	0.17	0.05	periportal
ENSG00000163751	CPA3	4.99	8.9e-08	2.77	0.0057	2.22	0.02	1.04	0.33	0.12	periportal
ENSG00000102924	CBLN1	4.99	6.5e-07	0.73	0.49	4.26	0	0.5	0.05	0.07	periportal
ENSG00000084110	HAL	5.07	2.6e-22	3.71	1.1e-12	1.36	0.01	4.62	3.69	1.57	periportal
ENSG00000016402	IL20RA	5.11	2.1e-07	1.72	1	3.38	0	0.48	0.1	0.02	periportal
ENSG00000133019	CHRM3	5.36	3e-16	3.08	8.8e-06	2.28	0	1.22	0.57	0.21	periportal
ENSG00000159167	STC1	5.39	4.1e-12	3.46	0.00013	1.93	0.03	0.6	0.26	0.08	periportal
ENSG00000119888	EPCAM	5.42	1.5e-09	1.77	0.15	3.65	0	1.86	0.52	0.33	periportal
ENSG00000146038	DCDC2	5.5	3e-13	3.08	0.00026	2.42	0	1.57	0.57	0.15	periportal
ENSG00000106236	NPTX2	5.53	2.6e-09	3.69	0.00024	1.85	0.13	0.37	0.13	0	periportal
ENSG00000126878	AIF1L	5.55	8.6e-08	1.12	0.45	4.44	0	0.97	0.15	0.17	periportal
ENSG00000134258	VTCN1	5.56	3e-06	2.17	1	3.38	0.02	0.34	0.08	0	periportal
ENSG00000137673	MMP7	5.58	8.6e-10	1.53	1	4.04	0	0.88	0.21	0.14	periportal
ENSG00000141934	PPAP2C	5.69	7.1e-13	1.77	0.12	3.91	0	1.19	0.19	0.08	periportal
ENSG00000121871	SLITRK3	5.69	9e-19	3.87	8.5e-09	1.82	0	1.46	0.82	0.16	periportal
ENSG00000175832	ETV4	5.7	3.7e-07	1.4	1	4.3	0	0.65	0.09	0.04	periportal
ENSG00000154856	APCDD1	5.74	2.9e-12	1.38	1	4.35	0	0.84	0.13	0.05	periportal
ENSG00000240583	AQP1	5.83	2.6e-20	2.07	0.004	3.75	0	2.78	0.85	0.37	periportal
ENSG00000148942	SLC5A12	5.86	1.9e-14	1.74	0.15	4.12	0	1.48	0.37	0.19	periportal
ENSG00000171345	KRT19	6.01	2.8e-23	3.37	3.8e-07	2.63	0	1.23	0.38	0.06	periportal
ENSG00000125046	SSUH2	6.03	1.3e-15	1.15	1	4.88	0	0.42	0.04	0	periportal
ENSG00000062096	ARSF	6.13	6.9e-15	2.68	0.0038	3.45	0	1.15	0.31	0.08	periportal
ENSG00000184292	TACSTD2	6.14	4.7e-20	1.91	1	4.23	0	1.18	0.24	0.05	periportal
ENSG00000132698	RAB25	6.18	1.1e-16	2.71	0.002	3.47	0	0.68	0.14	0.03	periportal
ENSG00000197415	VEPH1	6.19	2.7e-13	2.69	0.013	3.51	0	0.62	0.09	0	periportal
ENSG00000157765	SLC34A2	6.25	6.2e-13	2.61	1	3.64	0	0.54	0.12	0.01	periportal
ENSG00000157502	MUM1L1	6.34	6.8e-16	3.66	1.3e-05	2.68	0	1.19	0.48	0.13	periportal
ENSG00000174358	SLC6A19	6.5	1e-07	4.06	0.00055	2.44	0.23	0.65	0.19	0	periportal
ENSG00000140835	CHST4	6.61	2.3e-14	2.35	0.057	4.26	0	1.89	0.48	0.11	periportal
ENSG00000135480	KRT7	6.83	2.2e-15	3.08	0.0025	3.75	0	2.47	0.83	0.18	periportal
ENSG00000124875	CXCL6	7.42	4.7e-15	3.12	1	4.3	0	1.46	0.34	0.16	periportal
ENSG00000134873	CLDN10	7.55	4.7e-08	3.59	0.064	3.95	0	2.18	0.65	0.15	periportal
ENSG00000100170	SLC5A1	8.23	1.8e-23	4.49	1.4e-06	3.73	0	1.05	0.25	0	periportal
ENSG00000120057	SFRP5	8.32	2.5e-21	4.41	6.6e-07	3.91	0	2.54	0.85	0.1	periportal
