# Supplementary material for: Epigenomic map of human liver reveals principles of zonated morphogenic and metabolic control
Source: Nat Commun. 2018 Oct 8;9:4150. doi: 10.1038/s41467-018-06611-5 (PMC6175862; doi:10.1038/s41467-018-06611-5)
Supplement: Supplementary file 3 — Supplementary Data 2 [file 41467_2018_6611_MOESM3_ESM.xlsx]

## Sheet: Tabelle1
Geneid	Symbol	logFC	FDR	logFC	FDR	logFC	FDR	logCPM1	logCPM1	logCPM1	Expression in steatosis
		(S vs C)[CV]	(S vs C)[CV]	(S vs C)[IZ]	(S vs C)[IZ]	(S vs C)[PV]	(S vs C)[PV]	(CV)	(IZ)	(PP)
ENSG00000187545	PRAMEF10	-14.99	4.21e-09	-14.58	3.42e-09	-14.19	1.7e-08	0.31	0.4	0.51	downregulated
ENSG00000224581	NA	-13.39	2.36e-05	-13.21	4.9e-05	-10.83	0.00136	0.29	0.37	0.41	downregulated
ENSG00000213934	HBG1	-12.2	0.00413	-9.53	1	-11.16	0.0275	0.24	0.01	0.07	downregulated
ENSG00000105697	HAMP	-12.08	1.36e-34	-13.15	4.68e-38	-12.14	4.5e-35	4.82	5.98	6.31	downregulated
ENSG00000255798	NA	-11.9	2.73e-11	-10.15	8.58e-08	-11.84	1.87e-11	0.59	0.62	0.67	downregulated
ENSG00000237700	NA	-11.62	0.000312	-12.21	8.51e-05	-9.74	0.00183	0.32	0.4	0.44	downregulated
ENSG00000169429	IL8	-10.51	0.00361	-10.01	0.00375	-8.78	0.0167	0.48	0.16	0.59	downregulated
ENSG00000165023	DIRAS2	-9.91	0.0267	-9.92	0.0191	-11.55	0.00718	0.11	0.15	0.25	downregulated
ENSG00000188525	NA	-9.8	0.000824	-9.17	0.00272	-8.45	0.00619	0.49	0.54	0.37	downregulated
ENSG00000253357	NA	-9.27	8.11e-05	-9.1	0.000118	-6.85	0.0494	0.35	0.4	0.23	downregulated
ENSG00000115221	ITGB6	-9.14	0.0167	-10.89	0.0017	-10.77	0.00541	0.25	0.19	0.26	downregulated
ENSG00000272198	NA	-8.95	0.0168	-8.72	0.0285	-12.78	0.00035	0.12	0.07	0.22	downregulated
ENSG00000228078	HLA-U	-8.66	6.31e-06	-9	2.8e-06	-9.08	1.56e-06	0.51	0.41	0.41	downregulated
ENSG00000234380	NA	-8.06	0.000204	-8.08	0.000196	-7.4	0.000282	0.33	0.55	0.85	downregulated
ENSG00000233829	NA	-8.01	4.19e-05	-6.06	0.00479	-8.05	0.000101	0.18	0.18	0.12	downregulated
ENSG00000181333	HEPHL1	-7.92	0.0173	-8.34	0.00686	-8.61	0.00769	0.25	0.15	0.19	downregulated
ENSG00000133477	FAM83F	-7.42	0.00294	-5.6	0.0516	-5.11	0.0976	0.42	0.46	0.99	downregulated
ENSG00000233936	NA	-7.13	0.00772	-4.34	0.188	-5.72	0.089	0.1	0.26	0.27	downregulated
ENSG00000240045	NA	-7.13	0.0432	-7.89	0.0163	-9.27	0.00173	0.24	0.15	0.17	downregulated
ENSG00000101187	SLCO4A1	-6.88	0.128	-8.92	0.00868	-4.63	1	0.25	0.2	0.08	downregulated
ENSG00000255650	FAM222A-AS1	-6.85	0.00579	-6.29	0.0141	-7.34	0.00357	0.69	0.5	0.36	downregulated
ENSG00000253641	NA	-6.8	0.00979	-6.28	0.0287	-5.05	0.0997	0.15	0.29	0.39	downregulated
ENSG00000232874	NA	-6.78	0.00294	-5.79	0.0176	-7.16	0.00184	0.52	0.28	0.26	downregulated
ENSG00000133328	HRASLS2	-6.78	0.000188	-5.46	0.00926	-4.27	0.0878	1.22	0.92	0.57	downregulated
ENSG00000174564	IL20RB	-6.69	0.00716	-4.55	0.141	-6.84	0.00795	0.51	0.56	0.57	downregulated
ENSG00000159307	SCUBE1	-6.65	3.64e-06	-5.43	0.000209	-5.31	0.00118	1.3	0.88	0.74	downregulated
ENSG00000258179	NA	-6.57	0.00192	-5.73	0.012	-7.08	0.000836	0.26	0.24	0.2	downregulated
ENSG00000272112	NA	-6.3	0.002	-4.91	0.0388	-4.21	0.107	0.3	0.34	0.29	downregulated
ENSG00000231187	NA	-6.28	0.0753	-8.39	0.00587	-6.2	0.13	0.27	0.18	0.13	downregulated
ENSG00000145934	TENM2	-6.28	8.01e-06	-5.66	0.000158	-5.97	4.5e-05	1.31	1.11	0.91	downregulated
ENSG00000169245	CXCL10	-6.27	0.00716	-5.26	0.0384	-6.18	0.022	2.4	1.63	2.03	downregulated
ENSG00000106366	SERPINE1	-5.85	2.24e-14	-5.55	9.08e-14	-5.24	1.34e-12	4.49	3.97	3.97	downregulated
ENSG00000095596	CYP26A1	-5.84	4.46e-09	-5.38	1.49e-08	-4.87	6.77e-07	3.32	2.89	1.97	downregulated
ENSG00000141434	MEP1B	-5.74	0.00196	-5.44	0.00425	-4.51	0.0216	0.82	1.08	1	downregulated
ENSG00000161896	IP6K3	-5.65	8.75e-06	-5.61	5.85e-06	-4.57	0.000382	1.15	1.41	1.34	downregulated
ENSG00000235743	NA	-5.59	0.00167	-6	0.000532	-6.58	9.69e-05	0.4	0.36	0.36	downregulated
ENSG00000074276	CDHR2	-5.57	5.64e-18	-4.01	4.42e-10	-3.48	3.38e-07	2.1	2.9	3.35	downregulated
ENSG00000135094	SDS	-5.39	0.000878	-5.07	0.00139	-4.68	0.00198	2.92	4.97	5.51	downregulated
ENSG00000164488	DACT2	-5.14	3.91e-06	-5.06	1.17e-05	-5.36	3.25e-06	1.37	0.61	1.07	downregulated
ENSG00000255262	TCEB2P2	-5.12	0.00422	-5.27	0.00389	-5.74	0.00137	0.34	0.35	0.3	downregulated
ENSG00000108515	ENO3	-5.11	8.74e-26	-4.73	1.64e-22	-4.45	1.85e-20	4.69	4.97	4.91	downregulated
ENSG00000164638	SLC29A4	-5	8.08e-08	-5.24	5.34e-09	-5.11	5.89e-08	1.81	1.62	1.53	downregulated
ENSG00000102048	ASB9	-5	2.67e-21	-4.8	1.67e-20	-5.03	5.73e-22	2.41	2.34	2.19	downregulated
ENSG00000170006	TMEM154	-4.82	1.16e-07	-5.46	4.42e-10	-5.76	1.07e-11	3.19	2.12	1.54	downregulated
ENSG00000092607	TBX15	-4.8	5.86e-07	-3.2	0.00254	-3.88	3.65e-05	1.77	2.64	2.9	downregulated
ENSG00000205358	MT1H	-4.73	3.43e-14	-4.64	4.82e-13	-4.83	4.78e-14	6.11	6.29	6.26	downregulated
ENSG00000188760	TMEM198	-4.52	0.00798	-4.22	0.0111	-4.78	0.00324	0.61	0.68	0.62	downregulated
ENSG00000257940	NA	-4.47	4.46e-09	-3.9	1.33e-06	-3.71	5.06e-06	1.44	1.23	1.09	downregulated
ENSG00000205360	MT1CP	-4.44	3.75e-05	-4.12	0.000443	-4.29	0.000248	0.86	0.84	0.88	downregulated
ENSG00000235899	NA	-4.26	1.72e-05	-3.95	0.000161	-3.48	0.00139	0.91	1.01	1.15	downregulated
ENSG00000244020	MT1HL1	-4.23	0.00937	-4.21	0.0139	-4.78	0.00371	0.75	0.92	0.87	downregulated
ENSG00000130234	ACE2	-4.15	0.000602	-1.66	0.384	-2.23	0.184	0.8	0.91	1.12	downregulated
ENSG00000102466	FGF14	-4.11	0.00138	-3.2	0.0223	-4.06	0.00172	1.32	1.1	1.02	downregulated
ENSG00000254859	NA	-4.06	0.0199	-3.78	0.0508	-5.21	0.00224	0.38	0.3	0.31	downregulated
ENSG00000177688	SUMO4	-4.06	0.0405	-3.68	0.0693	-5.02	0.00494	0.37	0.46	0.39	downregulated
ENSG00000240668	KRT8P36	-3.98	0.0013	-4.1	0.000826	-3.69	0.00429	0.55	0.48	0.52	downregulated
ENSG00000205361	MT1DP	-3.91	8.19e-08	-4.36	8.69e-10	-4.03	5.89e-08	1.39	1.52	1.55	downregulated
ENSG00000196562	SULF2	-3.85	1.02e-14	-3.06	4.2e-09	-2.59	2.39e-06	2.65	3.08	3.49	downregulated
ENSG00000108231	LGI1	-3.84	0.00212	-3.65	0.00463	-3.29	0.0179	1.15	1.24	1.1	downregulated
ENSG00000168675	LDLRAD4	-3.82	7.93e-18	-3.38	2.88e-14	-3.33	1.35e-13	3.43	3.16	3.01	downregulated
ENSG00000185038	MROH2A	-3.79	0.000171	-2.96	0.00664	-2.05	0.124	2.65	2.18	1.48	downregulated
ENSG00000185186	LINC00313	-3.79	0.0544	-4.94	0.00898	-4.7	0.0139	0.39	0.45	0.55	downregulated
ENSG00000138079	SLC3A1	-3.75	0.00152	-3.63	0.00188	-4.3	5.47e-05	2.01	2.25	2.06	downregulated
ENSG00000251409	NA	-3.73	0.0216	-4.46	0.00518	-3.68	0.0375	0.81	0.71	0.55	downregulated
ENSG00000006327	TNFRSF12A	-3.69	0.00362	-3.07	0.0279	-2.3	0.199	1.95	1.81	2.53	downregulated
ENSG00000188676	IDO2	-3.66	0.00093	-2.88	0.0139	-2.58	0.0391	1.64	1.83	2.09	downregulated
ENSG00000213761	MT1P1	-3.63	7.43e-06	-3.16	0.000269	-3.33	9.65e-05	1.23	1.43	1.42	downregulated
ENSG00000125968	ID1	-3.62	1.37e-10	-3.87	2.91e-11	-3.67	1.05e-10	2.89	3.19	3.9	downregulated
ENSG00000225792	NA	-3.55	9.76e-06	-3.14	0.000201	-3.83	1.56e-06	1.55	1.43	1.48	downregulated
ENSG00000068366	ACSL4	-3.52	0.000904	-2.89	0.0159	-3.1	0.00657	1.66	1.87	2.13	downregulated
ENSG00000177943	MAMDC4	-3.5	1.82e-10	-2.86	2.8e-07	-2.05	0.00173	2.52	2.6	2.72	downregulated
ENSG00000260447	NA	-3.48	0.00406	-3.48	0.00406	-4.13	0.000313	0.85	1.02	0.88	downregulated
ENSG00000125144	MT1G	-3.46	1.18e-17	-3.66	4.65e-19	-3.66	7.16e-19	8.11	8.16	8.21	downregulated
ENSG00000232451	NA	-3.45	1.76e-08	-3.14	4.21e-07	-2.79	1.4e-05	1.91	1.93	1.76	downregulated
ENSG00000185100	ADSSL1	-3.4	3.13e-12	-3.47	3.11e-12	-3.33	2.06e-11	2.64	2.8	2.76	downregulated
ENSG00000166819	PLIN1	-3.35	2.56e-06	-3.49	6.36e-07	-3.02	5.57e-05	3.95	3.28	2.57	downregulated
ENSG00000251705	RNA5-8SP6	-3.35	0.0518	-4.27	0.00519	-3.22	0.0683	0.44	0.44	0.43	downregulated
ENSG00000262445	NA	-3.33	0.05	-5.62	0.000204	-3.98	0.0172	0.6	0.46	0.34	downregulated
ENSG00000142197	DOPEY2	-3.32	7.42e-06	-2.75	0.000598	-3.05	0.000101	1.96	2.15	2.12	downregulated
ENSG00000166394	CYB5R2	-3.29	0.000422	-2.94	0.00479	-2.3	0.0479	1.45	1.53	1.67	downregulated
ENSG00000144649	FAM198A	-3.25	8.44e-08	-2.89	2.33e-06	-2.49	0.000149	2.32	2.23	2.04	downregulated
ENSG00000130173	C19orf80	-3.24	9.29e-06	-2.96	5.35e-05	-2.56	0.000853	4.45	4.23	4.1	downregulated
ENSG00000224652	LINC00885	-3.23	2.55e-05	-2.64	0.00106	-2.05	0.0268	1.32	1.59	1.52	downregulated
ENSG00000171132	PRKCE	-3.17	7.6e-08	-2.84	2.33e-06	-3.09	5.94e-08	2.58	2.52	2.34	downregulated
ENSG00000232823	TXNP1	-3.13	9.76e-05	-3.38	3.19e-05	-3.41	2.89e-05	1.15	1.1	1.17	downregulated
ENSG00000256802	NA	-3.11	1.79e-05	-3.93	1.7e-08	-3.99	4.9e-08	2.3	1.84	1.85	downregulated
ENSG00000233929	MT1XP1	-3.1	0.00281	-3.16	0.00227	-3.56	0.000391	1.74	2	1.92	downregulated
ENSG00000232426	NA	-3.09	0.000601	-3.52	2.3e-05	-3.06	0.000764	1.28	1.21	1.03	downregulated
ENSG00000237767	NA	-3.07	5.49e-05	-2.53	0.00134	-2.63	0.000359	1.53	2.03	1.84	downregulated
ENSG00000166183	ASPG	-3.06	9.47e-07	-2.49	0.000118	-1.9	0.00634	3.34	4.15	4.13	downregulated
ENSG00000149435	GGTLC1	-3.04	0.0027	-2.88	0.00642	-2.2	0.0728	0.68	0.88	1.05	downregulated
ENSG00000100558	PLEK2	-3.01	2.32e-09	-3.19	3.39e-10	-2.39	1.87e-05	3.14	2.92	2.68	downregulated
ENSG00000138678	AGPAT9	-3	0.00122	-3.09	0.000764	-2.91	0.0033	2.15	1.96	1.82	downregulated
ENSG00000125675	GRIA3	-2.96	6.69e-05	-2.39	0.00367	-2.07	0.0185	1.29	1.49	1.52	downregulated
ENSG00000198417	MT1F	-2.91	1.61e-13	-3.12	3.36e-15	-3.01	4.78e-14	6.17	6.16	6.24	downregulated
ENSG00000142627	EPHA2	-2.88	0.00855	-2.54	0.0218	-2.75	0.0117	1.52	1.58	1.82	downregulated
ENSG00000085741	WNT11	-2.77	0.0129	-2.79	0.00735	-2.07	0.0966	2.63	1.91	1.4	downregulated
ENSG00000132970	WASF3	-2.73	0.0198	-1.92	0.145	-3.38	0.000836	1.46	1.33	1.46	downregulated
ENSG00000185187	SIGIRR	-2.73	3.16e-10	-2.97	2.37e-12	-2.38	7.19e-08	4.87	4.86	4.85	downregulated
ENSG00000081051	AFP	-2.72	2.02e-11	-2.88	2.13e-12	-2.76	2.06e-11	3.04	2.9	2.79	downregulated
ENSG00000210127	MT-TA	-2.68	0.00696	-2.24	0.0332	-2.34	0.033	2.9	2.75	2.9	downregulated
ENSG00000157303	SUSD3	-2.68	0.00132	-2.6	0.00302	-2.73	0.00109	2.31	1.95	2.43	downregulated
ENSG00000173281	PPP1R3B	-2.66	2.32e-09	-2.49	1.12e-08	-2.48	1.61e-08	4.75	4.46	4.43	downregulated
ENSG00000090382	LYZ	-2.64	0.00732	-2.07	0.0545	-2.72	0.00635	2.36	2.02	2.15	downregulated
ENSG00000230761	NA	-2.61	5.4e-06	-2.73	1.33e-06	-2.69	2.85e-06	1.7	1.7	1.59	downregulated
ENSG00000205364	MT1M	-2.54	4.71e-11	-2.75	1.06e-12	-2.62	2.68e-11	5.07	5.07	5.12	downregulated
ENSG00000060656	PTPRU	-2.53	0.0416	-3	0.00555	-2.93	0.0114	1.83	1.56	1.53	downregulated
ENSG00000127324	TSPAN8	-2.52	2.83e-05	-2.57	2.56e-05	-2.76	4.05e-06	2.59	2.57	3.04	downregulated
ENSG00000139269	INHBE	-2.51	1.32e-12	-2.29	9.7e-11	-2.3	5.92e-11	3.89	3.81	3.6	downregulated
ENSG00000236267	NA	-2.5	0.00027	-2.83	2.56e-05	-2.45	0.000713	1.5	1.46	1.19	downregulated
ENSG00000227310	NA	-2.5	0.0179	-2.93	0.00328	-2.37	0.0311	0.92	0.88	0.79	downregulated
ENSG00000118094	TREH	-2.5	0.0394	-3.1	0.00487	-2.6	0.028	2.09	1.79	1.55	downregulated
ENSG00000144035	NAT8	-2.47	6.51e-14	-2.21	5.65e-11	-2.06	7.84e-10	3.95	3.97	4.25	downregulated
ENSG00000213214	ARHGEF35	-2.46	0.00871	-1.66	0.138	-2.19	0.0276	1.12	1.06	1.19	downregulated
ENSG00000232721	NA	-2.45	1.14e-09	-2.9	2.15e-13	-2.58	1.72e-10	2.43	2.28	2.39	downregulated
ENSG00000151470	C4orf33	-2.41	0.00109	-1.93	0.0218	-2.18	0.00631	1.78	1.58	1.8	downregulated
ENSG00000011347	SYT7	-2.41	6.69e-05	-2.26	0.000244	-1.95	0.00317	3.15	3.76	4.06	downregulated
ENSG00000223991	NA	-2.41	1.03e-05	-2.42	6.48e-06	-1.93	0.000671	3.04	2.99	2.6	downregulated
ENSG00000140391	TSPAN3	-2.39	6.79e-14	-1.91	2.73e-08	-1.96	7.62e-09	3.95	4.3	4.27	downregulated
ENSG00000254132	MTND6P3	-2.38	0.000491	-2.1	0.00399	-2.15	0.00276	1.85	1.74	1.94	downregulated
ENSG00000116717	GADD45A	-2.33	3.23e-09	-1.95	1.59e-06	-2.1	6.5e-08	4.77	4.8	4.55	downregulated
ENSG00000168913	ENHO	-2.31	5.69e-05	-1.82	0.00403	-1.47	0.0403	2.01	2.31	2.67	downregulated
ENSG00000164825	DEFB1	-2.3	2.64e-05	-1.6	0.00926	-1.31	0.0664	5.12	5.24	5.38	downregulated
ENSG00000178026	FAM211B	-2.29	6.8e-05	-2.29	4.22e-05	-1.95	0.00136	2.84	2.81	2.99	downregulated
ENSG00000255986	MT1JP	-2.23	0.0126	-2.52	0.00288	-2.36	0.00666	1.24	1.26	1.34	downregulated
ENSG00000115129	TP53I3	-2.19	0.00336	-1.92	0.0168	-1.77	0.0358	2.1	1.94	2	downregulated
ENSG00000105698	USF2	-2.19	3.75e-08	-2.45	8.87e-10	-1.95	3.99e-06	3.33	3.49	3.44	downregulated
ENSG00000147872	PLIN2	-2.18	9.71e-07	-1.68	0.000405	-1.3	0.0154	6.33	5.96	5.76	downregulated
ENSG00000176115	AQP7P4	-2.15	0.00484	-1.57	0.0757	-1.55	0.0986	1.96	1.68	1.44	downregulated
ENSG00000083857	FAT1	-2.14	0.0048	-2.26	0.00375	-2.09	0.00942	2.01	2.04	2.23	downregulated
ENSG00000247317	NA	-2.14	0.0087	-2.06	0.00978	-2.12	0.00794	2	1.7	1.45	downregulated
ENSG00000162840	MT2P1	-2.12	0.0108	-2.18	0.00773	-2.18	0.00992	2.01	2.17	2.26	downregulated
ENSG00000128918	ALDH1A2	-2.11	0.000545	-1.91	0.00205	-1.8	0.00491	1.82	1.93	2.03	downregulated
ENSG00000227097	NA	-2.1	3.15e-06	-2.41	4.52e-08	-2.12	2.96e-06	3.51	3.54	3.7	downregulated
ENSG00000228812	NA	-2.1	0.00213	-2.03	0.00355	-1.78	0.0161	1.58	1.74	1.84	downregulated
ENSG00000129151	BBOX1	-2.1	0.00189	-1.08	0.242	-1.3	0.12	3.37	4.22	4.33	downregulated
ENSG00000196557	CACNA1H	-2.06	0.0369	-2.35	0.0092	-2.53	0.00444	2.41	2.23	1.98	downregulated
ENSG00000086300	SNX10	-2.05	8.89e-05	-1.95	0.000561	-2.36	3.99e-06	3.72	3.53	3.52	downregulated
ENSG00000223956	NA	-2.04	1.28e-05	-1.51	0.00389	-1.15	0.0585	2.98	3.15	3.29	downregulated
ENSG00000151632	AKR1C2	-2.04	6.29e-09	-2.16	3.59e-10	-1.84	3.96e-07	5.6	5.04	4.83	downregulated
ENSG00000132481	TRIM47	-2.02	0.00315	-2.03	0.00293	-1.85	0.00933	2.09	1.93	1.87	downregulated
ENSG00000111911	HINT3	-1.97	0.0131	-1.27	0.197	-2.12	0.00585	2.65	2.38	2.2	downregulated
ENSG00000153094	BCL2L11	-1.95	0.00767	-2.03	0.00494	-2.34	0.000561	2.21	2.18	2.12	downregulated
ENSG00000139318	DUSP6	-1.92	8.71e-05	-1.64	0.00243	-1.73	0.00109	3.95	3.88	4.16	downregulated
ENSG00000183765	CHEK2	-1.9	0.0426	-2.37	0.00479	-1.75	0.0807	1.39	1.68	1.65	downregulated
ENSG00000121552	CSTA	-1.86	0.000816	-1.58	0.0093	-1.38	0.0327	3.08	2.88	2.78	downregulated
ENSG00000184012	TMPRSS2	-1.85	0.00615	-0.89	0.372	-0.87	0.411	2.52	2.59	2.67	downregulated
ENSG00000182600	C2orf82	-1.84	0.000836	-1.96	0.000328	-1.38	0.0391	2.4	2.48	2.52	downregulated
ENSG00000205978	NYNRIN	-1.83	0.0242	-2	0.00592	-1.51	0.0908	1.91	2.02	2.34	downregulated
ENSG00000158856	DMTN	-1.82	0.00663	-2.1	0.000826	-2.05	0.00109	2.12	2.08	2.1	downregulated
ENSG00000167397	VKORC1	-1.82	2.05e-08	-1.88	6.46e-09	-1.49	2.03e-05	4.62	4.55	4.63	downregulated
ENSG00000210135	MT-TN	-1.81	0.00146	-1.53	0.0103	-1.62	0.00663	2.93	2.82	2.98	downregulated
ENSG00000100031	GGT1	-1.81	0.00448	-1.63	0.0176	-0.91	0.346	2.78	3.14	3.35	downregulated
ENSG00000180155	LYNX1	-1.79	0.00168	-1.94	0.000619	-1.13	0.156	2.82	2.65	2.58	downregulated
ENSG00000147003	TMEM27	-1.79	0.000538	-1.32	0.0312	-1.55	0.00494	3.29	3.33	3.41	downregulated
ENSG00000140025	EFCAB11	-1.77	0.0199	-1.21	0.209	-2.21	0.00202	1.72	1.75	1.77	downregulated
ENSG00000262902	NA	-1.77	0.0104	-1.52	0.0395	-2	0.00245	3.08	3.32	3.41	downregulated
ENSG00000239672	NME1	-1.77	1.4e-07	-1.7	8.89e-07	-1.42	0.000119	3.17	3.15	3.28	downregulated
ENSG00000254211	NA	-1.76	1.93e-05	-1.55	0.000393	-1.32	0.00468	4.11	3.96	4.19	downregulated
ENSG00000250786	SNHG18	-1.76	0.0363	-2.02	0.0126	-2.06	0.00994	1.7	1.68	1.47	downregulated
ENSG00000164690	SHH	-1.76	0.00213	-1.85	0.000935	-1.96	0.000308	2.2	1.93	1.94	downregulated
ENSG00000166002	SMCO4	-1.75	2.13e-06	-1.69	8.54e-06	-1.29	0.00224	3.92	3.89	4.12	downregulated
ENSG00000166126	AMN	-1.75	0.00301	-2.15	4.55e-05	-1.42	0.0268	4.32	4.14	4.01	downregulated
ENSG00000166035	LIPC	-1.72	4.21e-09	-1.93	3.58e-11	-1.77	7.78e-10	4.84	5.07	5.02	downregulated
ENSG00000237517	DGCR5	-1.72	0.0221	-2.12	0.00325	-1.95	0.00909	2.19	2.1	2.22	downregulated
ENSG00000272288	NA	-1.69	0.00428	-1.94	0.000817	-1.41	0.0351	2.3	2.25	2.2	downregulated
ENSG00000210144	MT-TY	-1.67	0.000674	-1.48	0.00453	-1.15	0.0653	3.86	3.7	3.93	downregulated
ENSG00000243694	NA	-1.67	0.000931	-1.49	0.00651	-1.67	0.00136	3.01	3.15	3.11	downregulated
ENSG00000210151	MT-TS1	-1.66	0.00665	-1.71	0.00511	-1.11	0.167	4.1	4.01	4.19	downregulated
ENSG00000261012	NA	-1.66	3.2e-05	-1.42	0.00116	-1.49	0.00047	3.51	3.56	3.64	downregulated
ENSG00000213759	UGT2B11	-1.65	0.00354	-1.74	0.00195	-1.4	0.0221	2.9	2.64	2.5	downregulated
ENSG00000125148	MT2A	-1.65	9.56e-05	-1.83	1.16e-05	-1.67	0.000116	7.88	7.86	7.97	downregulated
ENSG00000269190	FBXO17	-1.63	0.00103	-1.49	0.00353	-1.29	0.0216	2.86	2.92	3.05	downregulated
ENSG00000142182	DNMT3L	-1.62	0.00858	-1.46	0.0202	-1.25	0.0812	3.36	2.94	2.68	downregulated
ENSG00000181458	TMEM45A	-1.6	7.2e-05	-1.17	0.0141	-1.28	0.00463	3.83	4.07	4.19	downregulated
ENSG00000163825	RTP3	-1.59	0.00218	-1.73	0.000448	-1.3	0.0242	4.44	4.05	3.92	downregulated
ENSG00000136603	SKIL	-1.59	0.00265	-1.23	0.0376	-1.88	0.000149	2.9	2.81	2.8	downregulated
ENSG00000184009	ACTG1	-1.58	3.9e-09	-1.5	6.73e-08	-1.56	1.11e-08	5.78	5.89	6.15	downregulated
ENSG00000242193	NA	-1.57	0.00049	-1.47	0.00169	-1.56	0.000478	2.86	2.85	2.62	downregulated
ENSG00000189171	S100A13	-1.56	0.00785	-1.7	0.00357	-1.38	0.0372	2.85	2.72	3.06	downregulated
ENSG00000143994	ABHD1	-1.55	0.133	-2.28	0.0061	-2.11	0.0178	1.99	1.54	1.11	downregulated
ENSG00000186466	AQP7P1	-1.55	0.00452	-0.93	0.19	-1.03	0.141	2.97	2.86	2.79	downregulated
ENSG00000040633	PHF23	-1.48	0.0179	-1.62	0.0067	-0.98	0.223	2.67	2.59	2.67	downregulated
ENSG00000189067	LITAF	-1.48	4.04e-06	-1.32	7.15e-05	-1.38	2.43e-05	4.67	4.39	4.4	downregulated
ENSG00000049319	SRD5A2	-1.44	0.000701	-1.18	0.0112	-1.05	0.0324	4.68	4.59	4.3	downregulated
ENSG00000080709	KCNN2	-1.43	0.00461	-1.71	0.000339	-1.63	0.00047	3.37	3.27	3.04	downregulated
ENSG00000189241	TSPYL1	-1.43	0.00823	-1.29	0.0234	-1.57	0.00228	3.44	3.36	3.45	downregulated
ENSG00000116771	AGMAT	-1.42	5.4e-05	-1.48	2.75e-05	-1.27	0.000528	4.23	4.2	4.14	downregulated
ENSG00000136872	ALDOB	-1.42	2.27e-05	-1.22	0.000719	-1.06	0.00522	7.99	8.39	8.56	downregulated
ENSG00000089057	SLC23A2	-1.41	0.00813	-1.3	0.0204	-1.53	0.00459	3.74	3.64	3.72	downregulated
ENSG00000198937	CCDC167	-1.4	0.0146	-1.61	0.00349	-1.16	0.0771	3.42	3.49	3.49	downregulated
ENSG00000164406	LEAP2	-1.4	0.000249	-0.93	0.0454	-0.96	0.0369	6.2	6.06	6.06	downregulated
ENSG00000109906	ZBTB16	-1.39	0.0242	-1.69	0.00143	-1.7	0.00161	3.06	2.93	2.82	downregulated
ENSG00000124588	NQO2	-1.39	0.000145	-1.58	6.6e-06	-1.34	0.000309	4.82	4.7	4.64	downregulated
ENSG00000150787	PTS	-1.39	0.000116	-1.38	0.000201	-1.41	0.000111	4.04	3.97	3.89	downregulated
ENSG00000087077	TRIP6	-1.39	0.000391	-1.38	0.000437	-1.13	0.0085	3.1	3.11	3.22	downregulated
ENSG00000136824	SMC2	-1.38	0.161	-1.2	0.249	-2.15	0.00657	2.06	2.05	2.26	downregulated
ENSG00000143630	HCN3	-1.38	0.000678	-1.28	0.00173	-1.03	0.0273	3.52	3.4	3.37	downregulated
ENSG00000108387	2018-09-04	-1.33	0.0191	-1.75	0.000504	-1.85	0.000238	4.02	3.41	3.39	downregulated
ENSG00000162460	TMEM82	-1.33	0.0495	-1.68	0.00521	-0.94	0.266	3.61	3.33	3.22	downregulated
ENSG00000105755	ETHE1	-1.33	0.0118	-1.62	0.00116	-1.15	0.0549	2.98	2.8	2.93	downregulated
ENSG00000124299	PEPD	-1.32	0.00106	-1.31	0.00116	-0.96	0.0378	5.16	5.01	4.88	downregulated
ENSG00000174990	CA5A	-1.31	0.000818	-1.47	7.91e-05	-0.88	0.0717	3.22	3.13	2.93	downregulated
ENSG00000103855	CD276	-1.3	0.00767	-1.25	0.0127	-1.17	0.0264	2.99	2.93	3.09	downregulated
ENSG00000177697	CD151	-1.3	0.0372	-1.58	0.00453	-0.99	0.186	4.08	3.78	3.88	downregulated
ENSG00000110090	CPT1A	-1.29	0.0104	-1.39	0.00409	-1.38	0.00427	3.23	3.43	3.51	downregulated
ENSG00000196502	SULT1A1	-1.28	0.000601	-1.42	7.9e-05	-1.01	0.016	4.99	4.89	4.9	downregulated
ENSG00000170027	YWHAG	-1.28	0.0204	-1.14	0.0558	-1.55	0.00238	2.79	2.59	2.78	downregulated
ENSG00000237748	UQCRBP1	-1.28	0.00927	-1.16	0.0269	-1.23	0.0149	2.51	2.45	2.56	downregulated
ENSG00000224877	C17orf89	-1.28	0.000931	-1.41	0.00017	-0.98	0.0276	3.94	3.93	4.01	downregulated
ENSG00000242220	TCP10L	-1.27	0.062	-1.58	0.0089	-1.17	0.107	2.51	2.29	2.12	downregulated
ENSG00000251022	THAP9-AS1	-1.26	0.233	-1.47	0.122	-2.42	0.00153	1.82	1.84	1.83	downregulated
ENSG00000144837	PLA1A	-1.24	0.0361	-1.44	0.00885	-1.01	0.127	3.74	3.5	3.3	downregulated
ENSG00000005022	SLC25A5	-1.24	0.000203	-1.04	0.00463	-1.2	0.000427	5.3	5.34	5.34	downregulated
ENSG00000184227	ACOT1	-1.24	5.4e-05	-1.27	2.71e-05	-0.97	0.00432	4.66	4.46	4.31	downregulated
ENSG00000244067	GSTA2	-1.23	0.00493	-1.17	0.01	-0.81	0.147	7.46	7.24	6.78	downregulated
ENSG00000166562	SEC11C	-1.22	0.00647	-1	0.0497	-1.11	0.0198	4.91	5.04	5.02	downregulated
ENSG00000160213	CSTB	-1.22	0.00433	-1.38	0.000778	-1.14	0.0113	4.95	4.67	4.57	downregulated
ENSG00000237973	NA	-1.22	0.00488	-0.99	0.043	-1.01	0.0399	8.08	8.06	8.08	downregulated
ENSG00000165140	FBP1	-1.21	0.000169	-1.28	7.38e-05	-1.13	0.000711	6.35	6.77	6.98	downregulated
ENSG00000178537	SLC25A20	-1.2	0.00383	-1.01	0.0251	-0.73	0.179	4.86	4.78	4.67	downregulated
ENSG00000151135	C12orf23	-1.2	0.0453	-0.84	0.26	-1.54	0.00468	3.34	3.29	3.36	downregulated
ENSG00000249173	LINC01093	-1.19	0.0109	-1.41	0.00123	-1.01	0.0465	3.76	4.01	3.78	downregulated
ENSG00000102897	LYRM1	-1.19	0.000601	-1.14	0.00137	-1.16	0.000756	4.27	4.24	4.26	downregulated
ENSG00000116138	DNAJC16	-1.18	0.0146	-1.02	0.0526	-1.24	0.00994	3.1	3.08	3.1	downregulated
ENSG00000120158	RCL1	-1.16	0.00416	-1.1	0.00746	-1.06	0.0107	4.58	4.58	4.51	downregulated
ENSG00000119125	GDA	-1.15	0.0142	-0.92	0.079	-1.26	0.00482	3.39	3.44	3.51	downregulated
ENSG00000131378	RFTN1	-1.14	0.0191	-1.44	0.00102	-1.48	0.000516	3.05	2.83	2.74	downregulated
ENSG00000182165	TP53TG1	-1.14	0.0139	-1.24	0.00612	-0.96	0.0643	3.85	4.05	4.18	downregulated
ENSG00000175806	MSRA	-1.13	0.00265	-1.16	0.00182	-0.74	0.129	3.36	3.4	3.43	downregulated
ENSG00000167468	GPX4	-1.11	0.0271	-1.27	0.00682	-0.7	0.296	6.37	6.21	6.19	downregulated
ENSG00000168374	ARF4	-1.11	0.00305	-0.97	0.0167	-1.03	0.00703	5.03	4.9	4.79	downregulated
ENSG00000171604	CXXC5	-1.1	0.000835	-1.23	0.00012	-1.02	0.00291	4.37	4.24	4.25	downregulated
ENSG00000104325	DECR1	-1.1	0.000782	-1.07	0.00156	-0.88	0.0159	6.04	5.94	5.84	downregulated
ENSG00000184164	CRELD2	-1.1	0.0192	-1.3	0.00351	-1.1	0.0228	3.4	3.61	3.67	downregulated
ENSG00000213523	SRA1	-1.1	0.00609	-1.23	0.00134	-0.94	0.0317	3.52	3.44	3.5	downregulated
ENSG00000169136	ATF5	-1.09	0.0121	-1.19	0.00409	-1.01	0.0272	5.61	5.85	5.73	downregulated
ENSG00000183077	AFMID	-1.09	0.00406	-1.28	0.000313	-1.02	0.0093	3.87	3.79	3.68	downregulated
ENSG00000175701	LINC00116	-1.09	0.0394	-1.29	0.00723	-0.64	0.396	3.47	3.36	3.52	downregulated
ENSG00000113719	ERGIC1	-1.09	0.00378	-0.97	0.0127	-0.88	0.0339	4.01	3.96	3.95	downregulated
ENSG00000164405	UQCRQ	-1.09	0.00492	-1.14	0.00308	-0.86	0.0573	6.69	6.65	6.68	downregulated
ENSG00000120306	CYSTM1	-1.08	0.00559	-1.1	0.00474	-1.02	0.0132	3.94	3.77	3.91	downregulated
ENSG00000219928	NA	-1.08	0.0518	-1.41	0.00495	-0.88	0.184	3.55	3.49	3.53	downregulated
ENSG00000177830	CHID1	-1.08	0.0162	-1.15	0.00773	-0.7	0.224	4.18	4.05	3.97	downregulated
ENSG00000178401	DNAJC22	-1.07	0.0119	-1.11	0.0092	-1.17	0.0044	3.4	3.48	3.53	downregulated
ENSG00000253626	EIF5AL1	-1.06	0.0154	-1.12	0.00894	-1	0.0278	2.97	2.93	2.98	downregulated
ENSG00000125863	MKKS	-1.05	0.0045	-1.07	0.0043	-1.12	0.00183	4.19	4.15	4.19	downregulated
ENSG00000259974	LINC00261	-1.03	0.00148	-1.08	0.000781	-1.14	0.000269	5.1	5.06	4.9	downregulated
ENSG00000134333	LDHA	-1.02	0.0028	-1.02	0.00343	-1.15	0.000352	6.4	6.46	6.38	downregulated
ENSG00000145826	LECT2	-1.02	0.00189	-1.17	0.000201	-1.15	0.000247	5.58	5.44	5.39	downregulated
ENSG00000154582	TCEB1	-1.01	0.00508	-1.06	0.00278	-0.92	0.0147	4.15	4.01	3.99	downregulated
ENSG00000114021	NIT2	-1.01	0.00872	-1.06	0.00474	-0.95	0.0154	5.22	5.07	4.86	downregulated
ENSG00000106733	NMRK1	-1	0.0113	-1.03	0.00894	-0.96	0.018	4.14	4	3.86	downregulated
ENSG00000176974	SHMT1	-1	0.00132	-1.16	7.02e-05	-0.9	0.00479	6.07	5.98	5.86	downregulated
ENSG00000124145	SDC4	-0.97	0.0111	-1.04	0.00495	-0.8	0.0626	4.65	4.5	4.65	downregulated
ENSG00000213930	GALT	-0.95	0.0172	-1.05	0.0043	-0.64	0.199	4.41	4.32	4.2	downregulated
ENSG00000167798	C3P1	-0.93	0.0191	-1.08	0.00313	-0.67	0.175	5.98	5.96	5.86	downregulated
ENSG00000000003	TSPAN6	-0.91	0.0248	-0.82	0.059	-1.06	0.00497	4.98	4.91	4.84	downregulated
ENSG00000160194	NDUFV3	-0.87	0.0675	-1.12	0.00761	-0.68	0.235	4.22	4.12	4.16	downregulated
ENSG00000072080	SPP2	-0.72	0.179	-1.16	0.00655	-1.01	0.0228	5.71	5.96	6.02	downregulated
ENSG00000248144	ADH1C	0.63	0.117	0.75	0.0375	1.05	0.000566	7.14	6.77	6.44	upregulated
ENSG00000100225	FBXO7	0.72	0.0402	0.62	0.0974	1.01	0.00063	4.72	4.59	4.51	upregulated
ENSG00000161267	BDH1	0.75	0.0529	0.82	0.0292	1.14	0.00035	5.31	5.28	5.21	upregulated
ENSG00000183549	ACSM5	0.81	0.00763	0.91	0.00174	1.15	8.82e-06	5.25	5.07	4.96	upregulated
ENSG00000137267	TUBB2A	0.86	0.05	1.18	0.00179	1.3	0.000352	3.05	2.85	2.99	upregulated
ENSG00000055957	ITIH1	0.86	0.0301	0.63	0.185	1.05	0.0032	7.16	7.09	6.96	upregulated
ENSG00000159403	C1R	0.9	0.000491	0.85	0.00152	1.1	3.99e-06	7.09	7.08	7.03	upregulated
ENSG00000110911	SLC11A2	0.91	0.161	1.4	0.00519	0.46	0.631	3.1	2.92	3.02	upregulated
ENSG00000116133	DHCR24	0.94	0.0161	0.78	0.0674	1.01	0.00736	6.03	5.99	6.03	upregulated
ENSG00000179163	FUCA1	0.97	0.00509	1.02	0.00323	1.07	0.00132	4.41	4.32	4.28	upregulated
ENSG00000129988	LBP	0.98	0.0179	0.94	0.0275	1.23	0.00101	5.21	5.52	5.67	upregulated
ENSG00000105971	CAV2	0.98	0.113	1.52	0.00254	0.96	0.147	3.32	3.24	3.57	upregulated
ENSG00000204386	NEU1	0.99	0.0123	0.91	0.0259	1.08	0.00324	3.42	3.26	3.26	upregulated
ENSG00000150656	CNDP1	0.99	0.0756	0.91	0.119	1.32	0.00536	4.6	4.62	4.3	upregulated
ENSG00000120885	CLU	1.02	0.00084	0.76	0.0307	1.03	0.000756	8.53	8.44	8.37	upregulated
ENSG00000116962	NID1	1.03	0.0173	1.18	0.0037	0.88	0.0747	3.64	3.75	3.93	upregulated
ENSG00000138449	SLC40A1	1.03	0.0173	1.27	0.00178	1.1	0.00909	5.44	5.32	5.25	upregulated
ENSG00000135744	AGT	1.05	0.00191	0.94	0.00923	1.1	0.0011	6.96	7.08	7.29	upregulated
ENSG00000141027	NCOR1	1.07	0.00275	1.06	0.00325	0.93	0.0154	4.39	4.4	4.38	upregulated
ENSG00000153823	PID1	1.08	0.00665	1.27	0.000782	1.38	0.000164	3.97	3.95	3.88	upregulated
ENSG00000160200	CBS	1.1	0.000111	0.9	0.00341	1.1	9.94e-05	5.49	5.41	5.3	upregulated
ENSG00000130830	MPP1	1.12	0.0396	1.13	0.0391	1.39	0.00556	3.02	2.93	2.98	upregulated
ENSG00000171560	FGA	1.12	0.00152	1.02	0.0068	1.05	0.00404	8.45	8.82	8.92	upregulated
ENSG00000171236	LRG1	1.13	0.0216	0.83	0.158	1.31	0.00415	5.8	6.01	6.09	upregulated
ENSG00000224389	C4B	1.14	0.00416	0.91	0.0346	1.23	0.00124	6.61	6.66	6.67	upregulated
ENSG00000152990	GPR125	1.14	0.0416	1.37	0.00713	1.43	0.00494	3.19	3.64	3.72	upregulated
ENSG00000085117	CD82	1.14	0.00549	0.88	0.0583	1.12	0.00664	3.82	3.84	3.86	upregulated
ENSG00000197142	ACSL5	1.14	0.0198	1.11	0.0242	1.3	0.00425	5.06	4.67	4.36	upregulated
ENSG00000086696	HSD17B2	1.14	0.0015	1.19	0.000996	1.26	0.000315	4.67	4.69	5.03	upregulated
ENSG00000109814	UGDH	1.15	0.00673	1.36	0.000764	1.07	0.0148	4.83	4.63	4.51	upregulated
ENSG00000117298	ECE1	1.17	0.0363	0.94	0.117	1.35	0.00982	3.51	3.4	3.46	upregulated
ENSG00000071205	ARHGAP10	1.18	0.0308	1.36	0.00718	1.43	0.00435	2.68	2.5	2.39	upregulated
ENSG00000164188	RANBP3L	1.18	0.194	2.13	0.00172	1.84	0.0125	2.76	2.23	1.81	upregulated
ENSG00000138744	NAAA	1.18	0.0006	1.14	0.00139	1	0.00599	3.93	3.83	3.73	upregulated
ENSG00000141293	SKAP1	1.18	0.00132	0.93	0.0253	1.26	0.000528	3.82	3.66	3.63	upregulated
ENSG00000162267	ITIH3	1.19	0.00585	0.86	0.0921	1.34	0.000896	6.05	6.18	6.24	upregulated
ENSG00000260762	NA	1.19	0.00772	1.12	0.0147	1.55	9.69e-05	2.56	2.4	2.29	upregulated
ENSG00000099974	DDTL	1.2	0.00634	1.01	0.0314	1.33	0.00137	3.73	3.64	3.65	upregulated
ENSG00000172296	SPTLC3	1.22	0.0495	1.58	0.00565	1.48	0.00998	2.73	2.8	2.67	upregulated
ENSG00000100345	MYH9	1.22	0.00196	1.02	0.0159	1.25	0.00153	4.39	4.22	4.31	upregulated
ENSG00000163251	FZD5	1.22	0.000903	1.05	0.00695	1.21	0.000901	3.43	3.26	3.2	upregulated
ENSG00000116741	RGS2	1.22	0.106	2.02	0.000647	1.5	0.0273	2.68	2.39	2.6	upregulated
ENSG00000136720	HS6ST1	1.22	0.091	1.16	0.107	1.64	0.00864	2.7	2.31	2.28	upregulated
ENSG00000174684	B3GNT1	1.23	0.00151	0.89	0.0457	1.43	9.41e-05	3.01	2.89	2.8	upregulated
ENSG00000173599	PC	1.24	0.0108	0.89	0.117	1.41	0.00223	4.2	4.09	4.22	upregulated
ENSG00000152465	NMT2	1.25	0.00924	0.96	0.0882	0.98	0.0869	3.16	2.94	2.88	upregulated
ENSG00000148702	HABP2	1.26	1.91e-05	0.93	0.00514	1.17	0.000103	4.94	4.96	4.93	upregulated
ENSG00000134324	LPIN1	1.27	0.0168	1.33	0.00952	1.16	0.042	2.76	2.87	2.79	upregulated
ENSG00000047457	CP	1.28	0.00203	1.35	0.00123	1.19	0.00539	6.01	6.19	6.12	upregulated
ENSG00000106078	COBL	1.28	0.0226	1.51	0.00367	1.62	0.00153	2.77	2.62	2.58	upregulated
ENSG00000137285	TUBB2B	1.29	0.0251	1.33	0.0174	1.71	0.00075	2.54	2.29	2.44	upregulated
ENSG00000112293	GPLD1	1.3	0.00283	1.86	1.02e-06	1.79	3.17e-06	3.55	3.8	3.81	upregulated
ENSG00000211454	AKR7L	1.3	0.00679	1.62	0.000226	1.67	0.000127	3.31	3.28	3.23	upregulated
ENSG00000151224	MAT1A	1.31	0.00152	1.06	0.0167	1.68	5.66e-06	7.2	7.01	6.98	upregulated
ENSG00000141504	SAT2	1.31	7.16e-05	1.11	0.00164	1.54	1.09e-06	5.15	4.92	4.89	upregulated
ENSG00000164742	ADCY1	1.32	0.000509	1.37	0.000171	1.41	0.000164	3.51	3.55	3.49	upregulated
ENSG00000196177	ACADSB	1.33	0.0129	1.54	0.00239	1.22	0.0284	5.77	5.7	5.62	upregulated
ENSG00000170099	SERPINA6	1.33	8.11e-05	1.12	0.00227	1.48	5.66e-06	6.07	6.04	6	upregulated
ENSG00000108176	DNAJC12	1.34	0.0025	1.22	0.00883	1.07	0.0285	3.72	3.59	3.55	upregulated
ENSG00000096696	DSP	1.35	0.00639	1.46	0.00311	1.16	0.0377	4.15	4.02	4.07	upregulated
ENSG00000164080	RAD54L2	1.37	0.0595	1.42	0.0442	1.74	0.00925	3.25	2.93	2.84	upregulated
ENSG00000206341	HLA-H	1.37	0.00284	1.37	0.00259	1.32	0.00468	3.07	2.9	2.91	upregulated
ENSG00000100234	TIMP3	1.44	0.00872	1.62	0.00167	1.13	0.0771	3.86	3.42	3.82	upregulated
ENSG00000204843	DCTN1	1.45	0.0377	1.46	0.0314	1.95	0.00136	2.39	2.31	2.46	upregulated
ENSG00000236257	EI24P2	1.45	0.00947	1.66	0.00153	1.72	0.00078	2.01	1.97	1.81	upregulated
ENSG00000169554	ZEB2	1.46	0.049	1.93	0.00325	0.87	0.439	2.39	2.3	2.31	upregulated
ENSG00000165507	C10orf10	1.46	0.00388	1.58	0.00167	1.55	0.00228	4.22	4.06	4.23	upregulated
ENSG00000198740	ZNF652	1.49	0.00132	1.68	0.000133	1.37	0.00468	2.95	2.72	2.67	upregulated
ENSG00000135144	DTX1	1.49	0.112	1.54	0.0812	2.09	0.00794	1.87	1.98	2.34	upregulated
ENSG00000022267	FHL1	1.54	0.00549	1.53	0.00619	1.63	0.00324	3.12	2.48	2.44	upregulated
ENSG00000076641	PAG1	1.54	0.0442	2	0.00389	1.17	0.213	2.12	2.17	2.11	upregulated
ENSG00000229776	C4B-AS1	1.56	0.00798	1.46	0.0141	1.72	0.00228	2.21	2.55	2.61	upregulated
ENSG00000116194	ANGPTL1	1.56	0.0459	2.04	0.00355	1.59	0.0493	2.85	2.55	2.46	upregulated
ENSG00000105976	MET	1.59	0.00244	1.78	0.000405	1.67	0.00136	3.89	3.66	3.57	upregulated
ENSG00000119922	IFIT2	1.6	0.00804	1.49	0.0169	1.58	0.00949	3.35	3.01	2.81	upregulated
ENSG00000174282	ZBTB4	1.6	0.00947	1.51	0.0191	1.17	0.126	2.16	1.92	2	upregulated
ENSG00000206503	HLA-A	1.61	3.5e-08	1.52	4.65e-07	1.71	5.35e-09	5.66	5.47	5.62	upregulated
ENSG00000162482	AKR7A3	1.64	5.44e-09	1.74	4.42e-10	2.06	3.73e-14	5.15	4.87	4.77	upregulated
ENSG00000155792	DEPTOR	1.65	0.00865	1.65	0.0103	1.33	0.0719	2.46	2.45	2.43	upregulated
ENSG00000113600	C9	1.66	0.000131	1.66	0.000269	1.38	0.00343	6.36	6.79	6.8	upregulated
ENSG00000162551	ALPL	1.7	0.00235	1.47	0.013	1.94	0.000239	3.1	2.96	3	upregulated
ENSG00000244731	C4A	1.7	0.00413	1.37	0.0303	1.79	0.00153	5.69	5.64	5.61	upregulated
ENSG00000134871	COL4A2	1.71	0.0091	1.42	0.0447	1.36	0.0728	2.32	2.2	2.55	upregulated
ENSG00000142634	EFHD2	1.73	0.000645	1.39	0.0112	1.57	0.00221	3.4	3.2	3.28	upregulated
ENSG00000105559	PLEKHA4	1.78	0.00347	1.85	0.00268	1.31	0.0732	2.28	2.45	2.7	upregulated
ENSG00000235200	NA	1.8	4.26e-05	1.34	0.00708	1.38	0.004	2.65	2.92	3.05	upregulated
ENSG00000049246	PER3	1.81	0.00368	1.7	0.00784	1.51	0.0272	2.54	2.6	2.46	upregulated
ENSG00000124713	GNMT	1.82	1.24e-05	1.47	0.0011	2.13	5.93e-08	5.39	5.22	4.83	upregulated
ENSG00000251637	NA	1.82	4.92e-08	1.66	1.6e-06	1.86	3.5e-08	3.99	3.91	3.72	upregulated
ENSG00000104760	FGL1	1.84	1.09e-06	1.82	3.46e-06	1.69	1.39e-05	6.57	7.06	7.17	upregulated
ENSG00000159189	C1QC	1.85	0.00846	1.15	0.204	1.58	0.0386	3.49	3.18	2.88	upregulated
ENSG00000261556	NA	1.9	0.0141	2.06	0.00566	1.43	0.141	1.96	1.53	1.33	upregulated
ENSG00000151136	BTBD11	1.92	0.0488	1.74	0.0788	2.53	0.00358	1.86	1.55	1.02	upregulated
ENSG00000090512	FETUB	1.93	4.36e-14	1.88	6.27e-13	2.12	8.76e-17	4.84	4.8	4.66	upregulated
ENSG00000146678	IGFBP1	1.93	0.00673	2.13	0.00237	1.29	0.151	5.59	5.48	5.78	upregulated
ENSG00000167601	AXL	1.95	0.005	1.2	0.169	1.35	0.121	2.26	2.01	1.88	upregulated
ENSG00000178803	ADORA2A-AS1	1.95	0.000199	2.01	7.34e-05	1.98	0.000172	2.67	2.51	2.59	upregulated
ENSG00000173372	C1QA	1.96	0.00199	1.46	0.0489	1.71	0.0125	4.62	4.48	4.25	upregulated
ENSG00000234745	HLA-B	1.97	2.53e-14	1.94	2.15e-13	2.03	1.23e-14	6.11	5.97	6.01	upregulated
ENSG00000173369	C1QB	1.99	0.0124	1.62	0.0688	2.12	0.00599	4.66	4.34	3.9	upregulated
ENSG00000111181	SLC6A12	2	8.58e-06	2	3.44e-06	2.51	1.57e-09	4.13	3.59	3.43	upregulated
ENSG00000159261	CLDN14	2.04	3.68e-10	1.98	9.91e-10	2.07	1.17e-10	3.18	3.2	3.06	upregulated
ENSG00000146733	PSPH	2.04	0.00508	2.13	0.00433	1.93	0.00864	2.07	2.24	2.02	upregulated
ENSG00000273341	NA	2.05	0.692	1.77	0.737	6.84	0.00734	0.43	0.28	0.11	upregulated
ENSG00000134339	SAA2	2.08	0.0388	2.31	0.0239	3.2	0.000664	3.66	4.19	4.71	upregulated
ENSG00000087074	PPP1R15A	2.08	0.0228	2.48	0.00296	2.14	0.0227	2.64	2.17	2.4	upregulated
ENSG00000100058	CRYBB2P1	2.09	0.00876	1.78	0.0406	2.1	0.0114	1.67	1.69	1.75	upregulated
ENSG00000183087	GAS6	2.13	4.25e-06	1.88	0.000127	2.2	2.51e-06	3.36	3.32	3.46	upregulated
ENSG00000136574	GATA4	2.14	2.13e-06	2.08	4.18e-06	2.62	1.05e-09	3.01	2.82	2.79	upregulated
ENSG00000253710	ALG11	2.14	0.00398	1.61	0.0672	1.7	0.0398	1.84	1.82	1.57	upregulated
ENSG00000110002	VWA5A	2.18	0.0235	2.25	0.0177	2.61	0.0027	1.59	1.41	1.6	upregulated
ENSG00000125629	INSIG2	2.22	2.55e-05	2.34	5.51e-06	2.02	0.000256	4.1	3.67	3.5	upregulated
ENSG00000130222	GADD45G	2.24	7.18e-05	2.26	5.62e-05	3	2.43e-09	4.54	4.32	3.79	upregulated
ENSG00000213025	COX20P1	2.24	0.000931	2.14	0.00247	1.89	0.00824	1.41	1.57	1.54	upregulated
ENSG00000234155	NA	2.25	0.107	3.08	0.0103	2.98	0.00966	2.15	1.78	1.7	upregulated
ENSG00000135917	SLC19A3	2.27	1.75e-06	2.24	1.57e-06	2.29	8.6e-07	2.67	2.73	2.69	upregulated
ENSG00000221947	XKR9	2.28	0.0685	2.96	0.00719	1.98	0.139	1.31	1.27	1.25	upregulated
ENSG00000073754	CD5L	2.33	0.00178	1.74	0.0417	1.86	0.0196	3.72	3.58	3.17	upregulated
ENSG00000015532	XYLT2	2.34	0.00947	1.91	0.0557	2.51	0.00491	1.64	1.58	1.68	upregulated
ENSG00000184060	ADAP2	2.35	0.00196	1.69	0.062	1.69	0.0705	2.32	2.26	2.12	upregulated
ENSG00000156113	KCNMA1	2.36	8.92e-07	2.56	5.12e-08	2.56	7.02e-08	2.44	2.54	2.45	upregulated
ENSG00000171119	NRTN	2.37	0.027	2.23	0.0456	3.38	0.000307	1.39	1.66	1.5	upregulated
ENSG00000072736	NFATC3	2.39	0.00386	2.33	0.00452	2.51	0.00136	2.19	1.94	1.72	upregulated
ENSG00000104368	PLAT	2.41	0.0449	3.11	0.00399	1.67	0.308	1.04	0.95	1.74	upregulated
ENSG00000173110	HSPA6	2.47	0.458	2.87	0.28	6.25	0.00228	0.72	0.58	0.51	upregulated
ENSG00000204632	HLA-G	2.5	1.62e-07	2.42	4.28e-07	2.22	5.36e-06	2.16	1.92	1.91	upregulated
ENSG00000122884	P4HA1	2.5	0.0198	3.43	0.000794	2.52	0.0272	2.68	2.71	3.1	upregulated
ENSG00000138646	HERC5	2.51	0.000952	2.33	0.00227	1.89	0.0259	2.35	2.05	2	upregulated
ENSG00000114450	GNB4	2.58	0.0304	3.43	0.00285	3.3	0.00324	1.29	1.23	1.14	upregulated
ENSG00000133433	GSTT2B	2.59	0.00452	2.42	0.0092	2.93	0.000865	1.54	1.42	1.38	upregulated
ENSG00000105989	WNT2	2.63	0.501	1.72	0.689	6.8	0.0029	1.56	0.67	0.2	upregulated
ENSG00000077782	FGFR1	2.64	4.15e-05	2.89	3.59e-06	2.49	0.000149	2.09	1.79	1.56	upregulated
ENSG00000099984	GSTT2	2.65	0.00634	2.46	0.0117	3.13	0.000493	1.61	1.52	1.45	upregulated
ENSG00000184226	PCDH9	2.66	0.0394	2.96	0.0119	3.06	0.00769	1.3	1.93	2.4	upregulated
ENSG00000182329	NA	2.69	0.0129	2.18	0.0845	3.02	0.0053	1.06	1.06	0.98	upregulated
ENSG00000173432	SAA1	2.69	7.2e-05	2.68	0.000158	3.41	3.37e-07	5.64	6.1	6.54	upregulated
ENSG00000198670	LPA	2.74	4.86e-19	2.71	1.54e-18	2.82	5.25e-20	4.01	4.28	4.35	upregulated
ENSG00000041515	MYO16	2.74	0.0176	2.95	0.00959	2.49	0.0395	1.22	1.06	1.17	upregulated
ENSG00000162692	VCAM1	2.75	1.03e-05	2.6	0.000107	2.49	0.000141	2.73	2.52	2.48	upregulated
ENSG00000136960	ENPP2	2.8	0.00405	2.59	0.0278	2.76	0.0114	1.72	2.26	2.84	upregulated
ENSG00000065054	SLC9A3R2	2.81	2.62e-12	2.46	1.05e-09	2.72	9.56e-12	4.29	4.23	4.39	upregulated
ENSG00000204173	LRRC37A5P	2.96	0.0342	2.8	0.0456	3.98	0.000708	0.7	0.54	0.53	upregulated
ENSG00000140505	CYP1A2	3	0.0401	3.42	0.0121	4.54	0.000672	7.01	5.44	4.04	upregulated
ENSG00000132693	CRP	3.06	3.2e-05	2.53	0.00257	2.74	0.000487	5.05	6.4	6.85	upregulated
ENSG00000146166	LGSN	3.09	0.00106	2.5	0.0176	2.71	0.00667	1.29	1.46	1.2	upregulated
ENSG00000229391	HLA-DRB6	3.11	4.64e-07	2.79	9.81e-06	3.28	1.15e-07	2.84	2.28	2.31	upregulated
ENSG00000256678	NA	3.27	0.003	2.98	0.00761	3.62	0.00118	1.5	1.16	0.86	upregulated
ENSG00000157315	TMED6	3.28	0.00549	3.16	0.0103	3.14	0.00721	1.19	0.85	0.75	upregulated
ENSG00000115468	EFHD1	3.33	2.51e-14	3.15	2.46e-13	3.19	4.78e-14	3.96	3.41	3.23	upregulated
ENSG00000019549	SNAI2	3.37	0.0021	3.77	0.00035	3.18	0.00427	1.5	1.54	1.82	upregulated
ENSG00000117226	GBP3	3.46	7.31e-08	3.33	8.46e-07	3.26	1.56e-06	2.2	2.14	1.92	upregulated
ENSG00000169946	ZFPM2	3.56	0.0883	4.92	0.00581	3.71	0.0905	0.94	0.61	0.76	upregulated
ENSG00000232629	HLA-DQB2	3.57	0.00354	3.55	0.00399	3.73	0.00238	1.26	0.76	0.99	upregulated
ENSG00000189223	PAX8-AS1	3.62	0.000368	3.67	0.000328	3.99	0.000103	1.78	1.62	1.58	upregulated
ENSG00000223825	DAZAP2P1	3.63	0.000472	3.15	0.00474	4.04	6.92e-05	1.22	0.99	0.94	upregulated
ENSG00000160180	TFF3	3.68	0.000927	3.57	0.00164	4.43	4.95e-05	1.83	1.19	1.12	upregulated
ENSG00000174600	CMKLR1	3.68	0.000131	3.13	0.00371	3.28	0.00228	1.22	1.28	1.1	upregulated
ENSG00000126838	PZP	3.71	1.92e-12	3.72	6.47e-13	3.28	1.2e-10	3.23	3.52	3.21	upregulated
ENSG00000072274	TFRC	3.73	4.86e-19	3.81	1.67e-20	3.19	4.78e-14	3	2.74	2.83	upregulated
ENSG00000140465	CYP1A1	3.75	0.0576	4.74	0.00325	3.9	0.049	3.35	1.8	1.44	upregulated
ENSG00000259108	NA	3.75	0.000704	4.1	0.000109	4.06	0.00041	1.08	1.11	0.96	upregulated
ENSG00000129214	SHBG	3.84	8.96e-16	3.3	3.58e-11	3.57	1.35e-13	3.41	3.52	3.79	upregulated
ENSG00000167910	CYP7A1	3.94	0.000187	4.16	5.46e-05	5.07	6.99e-07	3.42	3.26	2.5	upregulated
ENSG00000196208	GREB1	4.09	0.00841	3.63	0.0298	3.9	0.0196	0.98	0.86	0.77	upregulated
ENSG00000115457	IGFBP2	4.11	0.00156	3.78	0.00655	4.32	0.000857	3.82	4.45	5.21	upregulated
ENSG00000228262	NA	4.12	0.0115	4.41	0.00495	4.84	0.00161	1.15	1.24	1.34	upregulated
ENSG00000090104	RGS1	4.14	0.00444	4.17	0.00343	4.41	0.00211	2.1	1.64	1.68	upregulated
ENSG00000243753	HLA-L	4.28	5.81e-10	4.16	1.53e-09	3.81	5.02e-08	2.06	1.87	1.95	upregulated
ENSG00000213700	RPL17P50	4.36	0.0056	3.15	0.109	3.14	0.113	0.31	0.43	0.45	upregulated
ENSG00000258498	DIO3OS	4.46	0.00758	4.54	0.00615	4.53	0.00727	1.18	0.93	1.19	upregulated
ENSG00000116991	SIPA1L2	4.78	0.00509	5	0.00343	4.71	0.0125	1.24	0.84	1.22	upregulated
ENSG00000131055	COX4I2	5.07	1	9.11	0.00618	4.95	0.206	0.02	0.05	0.4	upregulated
ENSG00000169435	RASSF6	5.19	0.0217	6.17	0.00409	5.37	0.0231	0.48	0.78	0.91	upregulated
ENSG00000237541	HLA-DQA2	5.27	4.09e-14	5.14	5.54e-13	4.82	1.87e-11	1.66	1.15	1.19	upregulated
ENSG00000164308	ERAP2	5.74	3.71e-20	5.74	1.85e-19	5.78	3.74e-20	2.58	2.37	2.31	upregulated
ENSG00000196301	HLA-DRB9	5.8	0.000487	5.68	0.000961	6.08	0.00031	0.49	0.32	0.33	upregulated
ENSG00000100181	TPTEP1	5.84	0.00168	6.11	0.000613	5.18	0.00652	0.35	0.36	0.38	upregulated
ENSG00000231292	IGKV1OR2-108	6.03	0.106	10.49	0.000493	6.99	0.0541	0.15	0.1	0.12	upregulated
ENSG00000211890	IGHA2	6.49	0.00634	7.47	0.00139	6.63	0.00616	2.5	2.01	2.46	upregulated
ENSG00000100867	DHRS2	6.71	5.19e-06	6.77	7.76e-07	7.24	8.41e-08	2.19	1.7	1.23	upregulated
ENSG00000228842	PCDH9-AS2	7.27	4.16e-09	7.43	1.1e-09	7.82	1.05e-10	0.57	0.83	1.21	upregulated
ENSG00000121446	RGSL1	7.33	0.074	6.36	1	10.73	0.00518	0.3	0.02	0.05	upregulated
ENSG00000272787	NA	7.45	0.000114	7.07	0.000342	7.16	0.00024	0.76	0.72	0.58	upregulated
ENSG00000254415	SIGLEC14	7.53	8.75e-05	6	0.00588	7.34	0.000155	0.67	0.48	0.46	upregulated
ENSG00000179348	GATA2	7.78	0.0063	9.49	0.000405	6.1	0.052	0.3	0.2	0.41	upregulated
ENSG00000215124	NA	7.94	0.00696	6.06	0.0415	5.73	0.0653	0.44	0.53	0.46	upregulated
ENSG00000236117	NA	8.13	0.00535	8.16	0.00638	10.18	0.000446	0.69	0.5	0.3	upregulated
ENSG00000121871	SLITRK3	8.39	0.00689	8.77	0.0036	8.23	0.0065	0.16	0.82	1.46	upregulated
ENSG00000078053	AMPH	8.82	0.00634	8.13	0.0238	5.91	0.114	0.18	0.32	0.42	upregulated
ENSG00000163217	BMP10	9.02	0.0581	13.07	0.00588	12.26	0.00654	0.21	0.2	0.14	upregulated
ENSG00000185519	FAM131C	9.11	0.00157	8.64	0.00278	6.36	0.0504	0.21	0.16	0.15	upregulated
ENSG00000267452	NA	9.33	0.000818	8.3	0.00658	6.46	0.0683	0.16	0.23	0.27	upregulated
ENSG00000248373	NA	9.54	1.18e-08	8.81	2.64e-07	8.07	6.12e-06	0.29	0.42	0.36	upregulated
ENSG00000204894	NA	9.69	0.00134	9.53	0.00177	10.29	0.000743	0.16	0.14	0.11	upregulated
ENSG00000211962	IGHV1-46	10.12	0.0316	12.04	1	14.23	0.00267	0.81	0.37	0.76	upregulated
ENSG00000148848	ADAM12	10.23	0.0139	8.03	0.1	11.36	0.00481	0.22	0.14	0.16	upregulated
ENSG00000240382	IGKV1-17	10.27	0.0151	11.8	0.00612	7.14	0.182	0.57	0.37	0.67	upregulated
ENSG00000223648	IGHV3-64	10.43	0.00994	11.56	0.00222	10.36	0.00808	0.23	0.11	0.09	upregulated
ENSG00000235290	HLA-W	10.78	3.97e-13	9.83	1.17e-10	10.69	5.62e-13	0.46	0.47	0.35	upregulated
ENSG00000241755	IGKV1-9	10.98	0.0479	15.54	0.00495	10.7	0.0974	1.02	0.87	1.18	upregulated
ENSG00000250036	IGKV1D-37	11.26	0.000893	12.99	0.000158	11.73	1	0.13	0.07	0.1	upregulated
ENSG00000211943	IGHV3-15	11.49	0.022	14.69	0.00325	13.23	0.0154	1.3	0.5	0.42	upregulated
ENSG00000259337	IGHV1OR15-2	11.96	0.00288	9.78	0.0199	5.24	0.398	0.25	0.04	0.08	upregulated
ENSG00000240671	IGKV1-8	12.21	0.0126	14.81	0.00118	10.94	0.0391	0.47	0.3	0.44	upregulated
ENSG00000226278	PSPHP1	13.17	4.03e-17	12.98	1.38e-16	12.98	3.29e-16	0.68	0.67	0.63	upregulated
ENSG00000211976	IGHV3-73	16.63	2.16e-05	17.87	1.06e-05	11.94	1	0.44	0.2	0.33	upregulated
ENSG00000211934	IGHV1-2	22.97	0.000199	20.84	0.000961	18.22	0.00237	0.78	0.29	0.49	upregulated
