# Supplementary material for: Epigenomic map of human liver reveals principles of zonated morphogenic and metabolic control
Source: Nat Commun. 2018 Oct 8;9:4150. doi: 10.1038/s41467-018-06611-5 (PMC6175862; doi:10.1038/s41467-018-06611-5)
Supplement: Supplementary file 4 — Supplementary Data 3 [file 41467_2018_6611_MOESM4_ESM.xlsx]

## Sheet: Tabelle1
Geneid	Symbol	logFC	FDR	logFC	FDR	logFC	FDR	logCPM1	logCPM1	logCPM1	predominant expression
		(PV vs CV)	(PV vs CV)	(IZ vs CV)	(IZ vs CV)	(PV vs IZ)	(PV vs IZ)	(PV)	(IZ)	(CV)
ENSG00000106852	LHX6	-6.3	6.4e-08	-7.95	4e-09	1.64	1	0.03	0	0.92	pericentral
ENSG00000139292	LGR5	-5.84	7e-10	-5.53	7.2e-09	-0.32	0.85	0.17	0.14	1.73	pericentral
ENSG00000226798	NA	-5.49	1.6e-06	-4.06	0.00022	-1.42	0.38	0.25	0.26	1.4	pericentral
ENSG00000103546	SLC6A2	-5.45	5.5e-05	-5.58	0.00013	0.13	1	0.11	0.02	0.74	pericentral
ENSG00000237637	FRY-AS1	-5.43	0.0023	-0.96	0.82	-4.47	0.05	0	0.11	0.28	pericentral
ENSG00000167311	ART5	-4.83	1.7e-06	-3.01	0.0024	-1.82	0.25	0.15	0.23	0.84	pericentral
ENSG00000197353	LYPD2	-4.79	2.2e-05	-4.27	0.00027	-0.52	0.65	0.07	0.05	0.74	pericentral
ENSG00000108602	ALDH3A1	-4.66	9.9e-07	-4.06	1.6e-05	-0.61	0.74	0.13	0.17	1.21	pericentral
ENSG00000256969	NA	-4.63	5.2e-07	-3.82	9e-05	-0.8	0.67	0.36	0.71	2.17	pericentral
ENSG00000211976	IGHV3-73	-4.55	0.0056	-0.92	0.85	-3.63	0.17	0.09	0.32	0.58	pericentral
ENSG00000132677	RHBG	-4.48	1.1e-07	-4.62	2.9e-08	0.14	0.96	0.65	0.79	3.21	pericentral
ENSG00000118473	SGIP1	-4.45	8.3e-06	-1.7	0.19	-2.76	0.07	0.03	0.22	0.56	pericentral
ENSG00000167014	C15orf43	-4.21	9e-06	-3.35	0.00073	-0.86	0.66	0.21	0.24	1.18	pericentral
ENSG00000257542	OR7E47P	-4.19	0.00094	-1.02	0.66	-3.17	0.05	0.14	0.38	0.4	pericentral
ENSG00000162383	SLC1A7	-4.09	0.00029	-3	0.013	-1.08	0.59	0.11	0.2	0.99	pericentral
ENSG00000074803	SLC12A1	-4.07	0.00055	-4.86	0.00042	0.8	0.78	0.22	0.1	1.13	pericentral
ENSG00000161082	CELF5	-4.06	0.001	-4.97	0.00037	0.91	1	0.03	0.03	0.4	pericentral
ENSG00000158296	SLC13A3	-4.04	1.9e-15	-3.66	1.5e-12	-0.38	0.73	1.37	1.74	3.94	pericentral
ENSG00000249345	NA	-3.87	0.0046	-1.43	0.58	-2.44	0.21	0.08	0.12	0.33	pericentral
ENSG00000078898	BPIFB2	-3.83	0.0013	-0.99	0.72	-2.84	0.12	0.05	0.21	0.54	pericentral
ENSG00000127863	TNFRSF19	-3.79	0.005	-3.32	0.049	-0.47	0.91	0.23	0.34	1.37	pericentral
ENSG00000239265	CLRN1-AS1	-3.77	0.00046	-2.04	0.12	-1.73	0.33	0.12	0.5	1.16	pericentral
ENSG00000241186	TDGF1	-3.75	1e-05	-3	0.0018	-0.75	0.66	0.43	0.39	1.51	pericentral
ENSG00000105989	WNT2	-3.68	0.00028	-2.69	0.013	-1	0.57	0.27	0.63	1.61	pericentral
ENSG00000181072	CHRM2	-3.66	0.0067	-1.4	0.5	-2.26	0.2	0.21	0.42	0.77	pericentral
ENSG00000163736	PPBP	-3.51	0.0023	-0.26	0.93	-3.25	0.03	0.32	0.46	0.68	pericentral
ENSG00000140465	CYP1A1	-3.34	5.6e-08	-2.11	0.0027	-1.22	0.21	2.2	2.84	4.4	pericentral
ENSG00000160868	CYP3A4	-3.32	6.5e-08	-1.2	0.19	-2.12	0.01	6.02	8.06	8.93	pericentral
ENSG00000254695	NA	-3.3	0.006	-3.03	0.016	-0.27	0.91	0.18	0.18	0.76	pericentral
ENSG00000140505	CYP1A2	-3.26	6.8e-11	-1.94	0.00032	-1.32	0.07	5.15	6.25	7.55	pericentral
ENSG00000260802	LINC00890	-3.23	0.0042	-2.1	0.13	-1.12	0.55	0.75	1.47	2.52	pericentral
ENSG00000225366	TDGF1P3	-3.22	4.8e-05	-2.33	0.014	-0.89	0.62	0.08	0.14	0.56	pericentral
ENSG00000170006	TMEM154	-3.08	2.4e-17	-1.91	5.3e-07	-1.17	0.03	1.31	2.11	3.25	pericentral
ENSG00000228741	NA	-3.06	0.0049	-1.1	0.55	-1.96	0.23	0.03	0.12	0.23	pericentral
ENSG00000204335	SP5	-3.05	1.9e-08	-2.13	0.00022	-0.91	0.37	0.3	0.46	1.35	pericentral
ENSG00000111700	SLCO1B3	-3.04	3.6e-06	-1.31	0.18	-1.73	0.07	2.42	3.75	4.75	pericentral
ENSG00000251443	NA	-3.04	4.7e-05	-0.32	0.87	-2.72	0.01	0.45	0.72	0.95	pericentral
ENSG00000222033	LINC01124	-2.96	2.3e-08	-2.33	3.6e-05	-0.64	0.55	0.56	0.75	1.89	pericentral
ENSG00000065154	OAT	-2.92	1.4e-11	-1.43	0.0049	-1.49	0.02	3	4.38	5.43	pericentral
ENSG00000196344	ADH7	-2.73	0.00024	-1.98	0.037	-0.76	0.61	0.28	0.31	0.98	pericentral
ENSG00000138685	FGF2	-2.71	8.2e-05	-2.51	0.0015	-0.21	0.91	0.55	0.63	1.62	pericentral
ENSG00000141150	RASL10B	-2.7	1.1e-05	-2.55	6.9e-05	-0.15	0.92	0.66	0.59	1.57	pericentral
ENSG00000173083	HPSE	-2.69	0.0014	-0.71	0.68	-1.98	0.09	0.19	0.66	0.9	pericentral
ENSG00000264098	NA	-2.6	0.00049	-1.37	0.21	-1.23	0.31	0.17	0.38	0.7	pericentral
ENSG00000226971	NA	-2.6	7.6e-06	-1.26	0.12	-1.34	0.16	0.21	0.62	1.08	pericentral
ENSG00000236333	TRHDE-AS1	-2.57	0.00028	-1.58	0.17	-0.99	0.51	0.26	0.43	0.98	pericentral
ENSG00000178723	GLULP4	-2.51	6.9e-09	-2.47	5.6e-08	-0.04	0.97	0.6	0.66	1.91	pericentral
ENSG00000135821	GLUL	-2.51	2.9e-16	-2.74	5.2e-18	0.23	0.73	5.41	5.31	7.32	pericentral
ENSG00000146374	RSPO3	-2.5	3.9e-12	-1.13	0.012	-1.37	0	1.24	2.08	2.94	pericentral
ENSG00000272020	NA	-2.48	0.0045	-0.19	0.94	-2.29	0.05	0.09	0.25	0.32	pericentral
ENSG00000237759	NA	-2.48	0.0027	-1.14	0.39	-1.34	0.3	0.2	0.49	0.87	pericentral
ENSG00000185269	NOTUM	-2.42	1.3e-08	-2.25	3.7e-07	-0.17	0.88	1.62	1.76	3.2	pericentral
ENSG00000168646	AXIN2	-2.42	0.0066	-1.34	0.33	-1.08	0.47	0.49	0.62	1.35	pericentral
ENSG00000126861	OMG	-2.41	0.0016	-1.75	0.068	-0.66	0.64	0.28	0.34	0.83	pericentral
ENSG00000164161	HHIP	-2.41	1.3e-18	-1.31	1.4e-05	-1.1	0	1.43	2.14	3.04	pericentral
ENSG00000174469	CNTNAP2	-2.35	5.1e-07	-1.51	0.0068	-0.84	0.29	1.21	1.82	2.76	pericentral
ENSG00000067715	SYT1	-2.34	0.00036	-0.79	0.51	-1.55	0.11	0.49	1.14	1.69	pericentral
ENSG00000174175	SELP	-2.32	0.0012	-1.49	0.13	-0.83	0.51	0.49	0.85	1.55	pericentral
ENSG00000168785	TSPAN5	-2.32	0.0042	-2.51	0.0047	0.2	0.92	0.6	0.55	1.55	pericentral
ENSG00000257817	NA	-2.32	0.0044	-2.29	0.012	-0.02	0.99	0.33	0.5	1.15	pericentral
ENSG00000132854	KANK4	-2.27	0.00073	-1.4	0.11	-0.87	0.46	0.79	1.26	2.12	pericentral
ENSG00000118596	SLC16A7	-2.24	0.0014	-0.84	0.5	-1.4	0.18	0.91	1.27	1.81	pericentral
ENSG00000236849	NA	-2.19	0.0037	-0.36	0.83	-1.83	0.06	0.37	0.69	0.89	pericentral
ENSG00000105550	FGF21	-2.16	0.00075	-1.07	0.26	-1.09	0.25	0.89	1.54	2.26	pericentral
ENSG00000135111	TBX3	-2.15	3.4e-24	-1.02	1.6e-05	-1.13	0	2.61	3.49	4.28	pericentral
ENSG00000136235	GPNMB	-2.12	0.00071	-1.36	0.087	-0.76	0.47	1.56	2.14	3	pericentral
ENSG00000140807	NKD1	-2.11	0.00058	-2.05	0.0025	-0.06	0.97	0.33	0.33	1.06	pericentral
ENSG00000132329	RAMP1	-2.09	6.5e-09	-1.91	6.7e-07	-0.18	0.83	2.78	2.96	4.24	pericentral
ENSG00000197549	PRAMENP	-2.06	0.0025	-0.88	0.48	-1.18	0.28	0.16	0.31	0.62	pericentral
ENSG00000264696	NA	-2.06	0.00071	-0.42	0.76	-1.64	0.05	0.21	0.5	0.64	pericentral
ENSG00000006704	GTF2IRD1	-2.04	0.00096	-2.15	0.0012	0.11	0.95	0.58	0.54	1.46	pericentral
ENSG00000234996	NA	-2.03	0.0099	-0.61	0.68	-1.42	0.22	0.15	0.36	0.44	pericentral
ENSG00000128802	GDF2	-2.02	0.00012	-0.95	0.25	-1.07	0.19	1.21	1.8	2.48	pericentral
ENSG00000049540	ELN	-1.99	1.2e-05	-2.13	9.4e-06	0.14	0.91	1.4	1.25	2.69	pericentral
ENSG00000197635	DPP4	-1.98	5.7e-16	-1.06	0.00014	-0.92	0.01	2.87	3.61	4.34	pericentral
ENSG00000147041	SYTL5	-1.95	0.00055	-0.9	0.35	-1.05	0.24	0.5	0.83	1.32	pericentral
ENSG00000145824	CXCL14	-1.92	1.1e-07	-1.15	0.01	-0.77	0.18	3.35	4.05	4.84	pericentral
ENSG00000232310	NA	-1.88	0.00028	-0.88	0.3	-0.99	0.24	0.3	0.59	0.96	pericentral
ENSG00000143994	ABHD1	-1.86	3.2e-10	-1.09	0.0022	-0.77	0.12	0.91	1.31	1.93	pericentral
ENSG00000157423	HYDIN	-1.84	0.0016	-1.81	0.0074	-0.02	0.99	0.63	0.74	1.4	pericentral
ENSG00000100867	DHRS2	-1.79	0.002	-0.89	0.33	-0.9	0.3	1.22	1.58	2.15	pericentral
ENSG00000091622	PITPNM3	-1.79	0.00047	-1.07	0.15	-0.72	0.43	0.6	0.85	1.57	pericentral
ENSG00000214796	NA	-1.77	0.00012	-2.27	2.3e-06	0.5	0.58	0.77	0.59	1.45	pericentral
ENSG00000166819	PLIN1	-1.76	1.7e-09	-0.96	0.0073	-0.8	0.07	2.53	3.13	3.68	pericentral
ENSG00000139874	SSTR1	-1.74	2.4e-07	-1.02	0.015	-0.72	0.18	1.58	2	2.61	pericentral
ENSG00000081059	TCF7	-1.74	0.00024	-1.27	0.025	-0.47	0.6	0.96	1.31	1.98	pericentral
ENSG00000165376	CLDN2	-1.72	4.7e-07	-1.19	0.0022	-0.52	0.38	2.85	3.26	4.14	pericentral
ENSG00000205020	CCL4L1	-1.71	3.1e-05	-1.16	0.015	-0.55	0.46	0.9	1.15	1.84	pericentral
ENSG00000164512	ANKRD55	-1.7	0.00013	-0.48	0.6	-1.22	0.05	0.75	1.32	1.65	pericentral
ENSG00000100027	YPEL1	-1.69	7e-06	-1.43	0.00069	-0.26	0.76	1.01	1.2	2.13	pericentral
ENSG00000072422	RHOBTB1	-1.68	3.3e-05	-1.05	0.059	-0.64	0.37	1.23	1.59	2.36	pericentral
ENSG00000127990	SGCE	-1.65	6.4e-06	-0.81	0.14	-0.84	0.14	2.32	2.97	3.6	pericentral
ENSG00000228445	UGT1A2P	-1.63	9.1e-09	-0.93	0.0077	-0.69	0.14	1.29	1.73	2.34	pericentral
ENSG00000165905	GYLTL1B	-1.62	0.0077	-1.57	0.028	-0.05	0.98	0.53	0.69	1.2	pericentral
ENSG00000189056	RELN	-1.62	4.1e-11	-0.44	0.32	-1.18	0	2.33	3.17	3.56	pericentral
ENSG00000085741	WNT11	-1.61	3.8e-05	-1.04	0.039	-0.57	0.39	1.38	1.89	2.55	pericentral
ENSG00000250266	NA	-1.61	0.0056	-0.41	0.77	-1.21	0.17	1.06	1.44	1.74	pericentral
ENSG00000248319	NA	-1.59	0.0048	-0.14	0.93	-1.45	0.05	0.79	1.31	1.51	pericentral
ENSG00000012048	BRCA1	-1.58	1.3e-05	-0.69	0.23	-0.9	0.1	1.03	1.64	2.04	pericentral
ENSG00000157992	KRTCAP3	-1.57	8.5e-05	-0.78	0.2	-0.8	0.2	1.72	2.26	2.86	pericentral
ENSG00000108830	RND2	-1.56	0.004	-1.38	0.032	-0.18	0.89	0.87	1.02	1.88	pericentral
ENSG00000180644	PRF1	-1.55	0.0031	-0.85	0.28	-0.7	0.4	0.7	1.24	1.61	pericentral
ENSG00000095596	CYP26A1	-1.53	0.00036	-0.32	0.76	-1.21	0.04	2.39	3.21	3.56	pericentral
ENSG00000090530	LEPREL1	-1.49	0.0062	-0.99	0.2	-0.51	0.6	0.95	1.26	1.9	pericentral
ENSG00000100450	GZMH	-1.49	0.0088	-0.65	0.5	-0.84	0.32	0.53	0.81	1.07	pericentral
ENSG00000172543	CTSW	-1.48	0.002	-0.99	0.13	-0.49	0.57	0.77	0.98	1.41	pericentral
ENSG00000102575	ACP5	-1.47	8.6e-06	-1.23	0.001	-0.25	0.74	1.32	1.51	2.37	pericentral
ENSG00000106689	LHX2	-1.47	2e-05	-0.65	0.24	-0.83	0.12	0.9	1.37	1.81	pericentral
ENSG00000115598	IL1RL2	-1.47	0.0056	-0.52	0.65	-0.96	0.23	0.72	1.1	1.37	pericentral
ENSG00000130649	CYP2E1	-1.43	1.8e-08	-0.69	0.049	-0.74	0.05	7.57	8.32	8.86	pericentral
ENSG00000219607	PPP1R3G	-1.43	0.0056	-1.05	0.12	-0.38	0.7	0.99	1.39	1.87	pericentral
ENSG00000183579	ZNRF3	-1.42	5.7e-07	-1.16	0.00023	-0.26	0.67	1.83	1.93	2.65	pericentral
ENSG00000214944	ARHGEF28	-1.41	0.00023	-0.69	0.25	-0.72	0.23	1.34	1.76	2.22	pericentral
ENSG00000196553	LINC00238	-1.4	5.7e-06	-0.9	0.02	-0.5	0.35	1.58	1.95	2.55	pericentral
ENSG00000165841	CYP2C19	-1.38	5.3e-06	-0.65	0.16	-0.73	0.11	4.38	5.07	5.67	pericentral
ENSG00000124212	PTGIS	-1.36	0.0007	-1.03	0.041	-0.33	0.68	0.98	1.22	1.77	pericentral
ENSG00000145287	PLAC8	-1.36	3e-05	-0.71	0.14	-0.65	0.2	2	2.63	3.18	pericentral
ENSG00000254634	NA	-1.35	0.0056	-0.22	0.85	-1.13	0.09	0.4	0.67	0.81	pericentral
ENSG00000150625	GPM6A	-1.34	0.00096	-0.99	0.064	-0.36	0.65	1.56	1.95	2.67	pericentral
ENSG00000161653	NAGS	-1.32	3.7e-07	-1.17	3.3e-05	-0.15	0.8	2.61	2.83	3.63	pericentral
ENSG00000216588	IGSF23	-1.31	1.5e-05	-0.77	0.059	-0.53	0.29	1.37	1.76	2.36	pericentral
ENSG00000110723	EXPH5	-1.28	4.1e-09	-0.56	0.072	-0.72	0.02	2.5	2.96	3.52	pericentral
ENSG00000183049	CAMK1D	-1.27	3.2e-07	-1	0.00032	-0.28	0.57	2.5	2.64	3.35	pericentral
ENSG00000151136	BTBD11	-1.25	0.00013	-0.55	0.31	-0.71	0.15	1.3	1.76	2.12	pericentral
ENSG00000121207	LRAT	-1.25	3.1e-05	-0.52	0.31	-0.73	0.11	1.81	2.34	2.76	pericentral
ENSG00000109743	BST1	-1.23	0.0045	-0.7	0.29	-0.53	0.48	0.93	1.11	1.56	pericentral
ENSG00000251164	HULC	-1.23	5.7e-07	-1.18	6.3e-06	-0.05	0.95	4.3	4.34	5.05	pericentral
ENSG00000228291	NA	-1.22	0.0085	-0.16	0.9	-1.06	0.1	0.71	1.05	1.23	pericentral
ENSG00000261556	NA	-1.22	8.8e-06	-0.51	0.26	-0.71	0.09	1.24	1.51	1.93	pericentral
ENSG00000072694	FCGR2B	-1.22	1.2e-06	-0.56	0.14	-0.66	0.09	2.07	2.67	3.07	pericentral
ENSG00000119535	CSF3R	-1.18	0.004	-0.53	0.46	-0.65	0.3	0.95	1.39	1.77	pericentral
ENSG00000256802	NA	-1.13	0.00023	-1.11	0.00081	-0.02	0.98	1.88	1.84	2.49	pericentral
ENSG00000110436	SLC1A2	-1.12	0.00035	-0.64	0.16	-0.47	0.36	3.05	3.29	3.85	pericentral
ENSG00000157106	SMG1	-1.11	2.8e-10	-0.29	0.39	-0.81	0	2.99	3.46	3.77	pericentral
ENSG00000111058	ACSS3	-1.1	7.6e-08	-0.82	0.00046	-0.28	0.46	3.05	3.3	3.94	pericentral
ENSG00000087076	HSD17B14	-1.1	0.00011	-0.72	0.053	-0.38	0.44	2.35	2.81	3.34	pericentral
ENSG00000248709	NA	-1.1	1.5e-06	-0.31	0.51	-0.79	0.01	2.88	3.5	3.81	pericentral
ENSG00000237541	HLA-DQA2	-1.09	0.0011	-1.08	0.0027	-0.01	0.99	0.94	0.97	1.56	pericentral
ENSG00000153208	MERTK	-1.08	0.00014	-0.38	0.49	-0.7	0.09	1.82	2.23	2.61	pericentral
ENSG00000237125	HAND2-AS1	-1.08	0.0032	-0.66	0.22	-0.41	0.52	1.17	1.38	1.77	pericentral
ENSG00000172765	TMCC1	-1.07	1.4e-07	-0.82	0.00037	-0.25	0.52	2.79	2.95	3.58	pericentral
ENSG00000122679	RAMP3	-1.07	2.1e-05	-1.25	1.2e-06	0.18	0.74	2.54	2.55	3.42	pericentral
ENSG00000006042	TMEM98	-1.07	2.1e-06	-1.06	6.3e-06	-0.01	0.99	2.57	2.6	3.33	pericentral
ENSG00000108387	38231	-1.07	1.3e-08	-0.96	2.3e-06	-0.1	0.82	3.32	3.39	4.13	pericentral
ENSG00000164188	RANBP3L	-1.06	3.1e-05	-0.19	0.77	-0.87	0.01	1.95	2.54	2.74	pericentral
ENSG00000105974	CAV1	-1.06	5.8e-05	-0.72	0.032	-0.34	0.48	2.42	2.62	3.16	pericentral
ENSG00000254827	SLC22A18AS	-1.06	0.0048	-0.94	0.041	-0.12	0.9	0.85	0.9	1.43	pericentral
ENSG00000086289	EPDR1	-1.05	0.0031	-0.48	0.44	-0.57	0.3	1.75	2.06	2.45	pericentral
ENSG00000175567	UCP2	-1.04	0.00058	-0.69	0.091	-0.36	0.49	2.17	2.52	2.95	pericentral
ENSG00000150722	PPP1R1C	-1.04	7.4e-07	-0.49	0.13	-0.56	0.09	2.02	2.44	2.75	pericentral
ENSG00000229927	RHEBP1	-1.04	0.0044	-0.38	0.6	-0.66	0.24	0.6	0.81	1.03	pericentral
ENSG00000144481	TRPM8	-1.03	5.6e-07	-0.37	0.31	-0.66	0.03	3.51	3.97	4.32	pericentral
ENSG00000108375	RNF43	-1.03	0.0039	-0.8	0.083	-0.23	0.75	1.74	1.85	2.42	pericentral
ENSG00000105810	CDK6	-1.02	0.00037	-0.33	0.57	-0.7	0.09	2.19	2.6	2.85	pericentral
ENSG00000174326	SLC16A11	-1.02	0.00087	-1.8	1.4e-09	0.78	0.08	1.91	1.52	2.75	pericentral
ENSG00000170011	MYRIP	-1.02	2.3e-05	-0.56	0.11	-0.46	0.23	2.16	2.47	2.94	pericentral
ENSG00000115468	EFHD1	-1.02	4.4e-08	-0.75	0.00041	-0.27	0.44	3.48	3.75	4.38	pericentral
ENSG00000250328	NA	-1.02	0.00037	-0.81	0.021	-0.21	0.73	1.56	1.66	2.23	pericentral
ENSG00000188001	TPRG1	-1.01	0.003	-0.32	0.64	-0.69	0.17	1.36	1.87	2.12	pericentral
ENSG00000150687	PRSS23	-1	0.00082	-1.46	6.7e-07	0.45	0.36	2.48	2.11	3.17	pericentral
ENSG00000025039	RRAGD	-1	0.00046	-0.58	0.18	-0.43	0.38	1.62	1.85	2.4	pericentral
ENSG00000118407	FILIP1	1.01	0.0011	0.7	0.11	0.32	0.58	1.73	1.56	1.36	periportal
ENSG00000164825	DEFB1	1.01	5.6e-06	0.67	0.017	0.34	0.37	5.12	4.94	4.69	periportal
ENSG00000010278	CD9	1.01	0.00013	0.67	0.061	0.35	0.45	3.59	3.3	2.98	periportal
ENSG00000117834	SLC5A9	1.02	0.0012	1.04	0.0022	-0.02	0.98	1.94	1.94	1.47	periportal
ENSG00000148180	GSN	1.03	0.0014	0.06	0.96	0.97	0.02	3.3	2.51	2.78	periportal
ENSG00000163738	MTHFD2L	1.03	0.00015	0.95	0.0015	0.07	0.92	2.9	2.87	2.34	periportal
ENSG00000237767	NA	1.03	0.0019	1.36	3.2e-05	-0.33	0.57	1.96	2.19	1.59	periportal
ENSG00000143554	SLC27A3	1.03	9.1e-05	0.38	0.44	0.65	0.09	3.71	3.21	3.1	periportal
ENSG00000175336	APOF	1.04	4.1e-14	0.85	6.7e-09	0.19	0.48	5.8	5.71	5.22	periportal
ENSG00000248590	GLDCP1	1.05	0.0024	1.15	0.0018	-0.11	0.9	1.21	1.32	0.89	periportal
ENSG00000203727	SAMD5	1.05	0.0057	0.97	0.032	0.08	0.93	1.82	1.76	1.43	periportal
ENSG00000197019	SERTAD1	1.05	0.0018	0.29	0.71	0.76	0.11	2.62	2.14	2.02	periportal
ENSG00000205978	NYNRIN	1.06	0.0002	0.24	0.74	0.82	0.03	2.29	1.72	1.7	periportal
ENSG00000125354	38961	1.06	2.6e-08	0.97	3e-06	0.09	0.84	3.03	2.91	2.47	periportal
ENSG00000111785	RIC8B	1.07	0.0021	0.78	0.11	0.29	0.65	1.92	1.85	1.47	periportal
ENSG00000152990	GPR125	1.07	7e-10	0.94	5.8e-07	0.13	0.74	3.84	3.68	3.23	periportal
ENSG00000162881	OXER1	1.08	0.00015	0.52	0.26	0.56	0.2	2.81	2.3	2.16	periportal
ENSG00000173210	ABLIM3	1.08	8.3e-07	0.67	0.015	0.41	0.27	3.36	2.99	2.74	periportal
ENSG00000105835	NAMPT	1.08	5.3e-06	1.03	6.2e-05	0.05	0.93	4.28	4.16	3.57	periportal
ENSG00000153086	ACMSD	1.08	1.2e-16	0.84	1.4e-09	0.24	0.32	4.5	4.38	3.94	periportal
ENSG00000165140	FBP1	1.09	3e-20	0.72	1.6e-08	0.37	0.04	6.96	6.71	6.3	periportal
ENSG00000171747	LGALS4	1.09	0.0094	0.23	0.83	0.86	0.15	3.42	2.76	2.65	periportal
ENSG00000140450	ARRDC4	1.09	4.2e-05	0.96	0.0013	0.13	0.82	2.81	2.76	2.25	periportal
ENSG00000172292	CERS6	1.09	0.0015	1.16	0.0018	-0.07	0.94	2.08	2.11	1.64	periportal
ENSG00000223956	NA	1.1	2e-09	0.68	0.0018	0.41	0.17	3.54	3.25	2.98	periportal
ENSG00000052795	FNIP2	1.1	2.1e-06	1.04	2.6e-05	0.05	0.93	4.12	4.01	3.43	periportal
ENSG00000029993	HMGB3	1.1	5.6e-08	1	5.5e-06	0.11	0.83	3.23	3.16	2.57	periportal
ENSG00000226733	NA	1.1	0.001	1.3	0.00016	-0.2	0.77	2.74	2.8	2.08	periportal
ENSG00000166394	CYB5R2	1.11	0.0069	0.5	0.52	0.61	0.33	1.81	1.42	1.19	periportal
ENSG00000110693	SOX6	1.12	6.3e-05	0.75	0.041	0.37	0.46	2.31	2.03	1.75	periportal
ENSG00000210077	MT-TV	1.15	8.1e-05	-0.08	0.93	1.23	0	3.79	3	3.19	periportal
ENSG00000136872	ALDOB	1.15	9.4e-20	0.83	1e-09	0.32	0.12	8.53	8.28	7.86	periportal
ENSG00000110328	GALNT18	1.15	0.0002	0.92	0.013	0.23	0.71	2.05	1.97	1.58	periportal
ENSG00000273079	GRIN2B	1.16	4.1e-05	0.93	0.005	0.23	0.69	1.98	1.92	1.49	periportal
ENSG00000164626	KCNK5	1.17	0.0076	0.88	0.13	0.29	0.72	2.04	1.83	1.57	periportal
ENSG00000135052	GOLM1	1.18	3.2e-05	0.01	0.99	1.16	0	2.58	1.86	1.92	periportal
ENSG00000125675	GRIA3	1.18	0.00053	0.97	0.022	0.21	0.76	1.32	1.29	0.89	periportal
ENSG00000119943	PYROXD2	1.18	0.0013	0.21	0.83	0.97	0.05	1.67	1.23	1.3	periportal
ENSG00000164309	CMYA5	1.21	0.001	1.15	0.0047	0.05	0.96	2.08	2.02	1.48	periportal
ENSG00000166833	NAV2	1.21	0.00013	0.97	0.0099	0.23	0.71	2.56	2.21	1.83	periportal
ENSG00000171840	NINJ2	1.22	9.8e-06	0.87	0.0096	0.34	0.49	2.3	2.09	1.69	periportal
ENSG00000138152	BTBD16	1.22	2.5e-05	0.58	0.21	0.64	0.15	2.13	1.75	1.48	periportal
ENSG00000198945	L3MBTL3	1.22	0.0041	1.21	0.012	0.01	1	1.68	1.48	1.04	periportal
ENSG00000198077	CYP2A7	1.22	8.7e-18	0.67	3.6e-05	0.55	0.01	5.44	5.03	4.75	periportal
ENSG00000224652	LINC00885	1.22	0.00037	1.06	0.0094	0.16	0.82	1.39	1.34	0.99	periportal
ENSG00000163874	ZC3H12A	1.23	0.0049	0.37	0.7	0.86	0.18	1.8	1.21	1.18	periportal
ENSG00000217791	ASS1P9	1.23	0.0097	0.82	0.26	0.41	0.61	1.05	0.89	0.68	periportal
ENSG00000187678	SPRY4	1.24	0.0042	0.43	0.64	0.81	0.2	2.05	1.39	1.39	periportal
ENSG00000139289	PHLDA1	1.24	2e-06	0.32	0.57	0.92	0.01	4.11	3.34	3.23	periportal
ENSG00000106686	SPATA6L	1.24	0.00089	1.17	0.0064	0.07	0.94	1.55	1.41	1.05	periportal
ENSG00000087258	GNAO1	1.25	4e-06	0.85	0.0095	0.4	0.39	2.58	2.31	1.92	periportal
ENSG00000173511	VEGFB	1.25	2.9e-05	0.83	0.033	0.42	0.41	2.61	2.36	1.97	periportal
ENSG00000177943	MAMDC4	1.26	1.7e-07	0.68	0.052	0.58	0.13	2.53	2.13	2	periportal
ENSG00000225765	NA	1.26	1.4e-05	1.33	2e-05	-0.06	0.94	2.6	2.62	1.98	periportal
ENSG00000159650	UROC1	1.27	5.8e-10	1.03	5.5e-06	0.24	0.55	4.24	4.05	3.48	periportal
ENSG00000103528	SYT17	1.29	2.1e-11	1.1	8.8e-08	0.18	0.65	2.84	2.77	2.21	periportal
ENSG00000135144	DTX1	1.29	2.1e-06	0.43	0.41	0.85	0.03	2.36	1.84	1.79	periportal
ENSG00000093134	VNN3	1.3	0.00021	1.18	0.0024	0.12	0.88	2.2	2.14	1.57	periportal
ENSG00000134363	FST	1.3	5.1e-06	1.13	0.0003	0.18	0.78	4.26	4.16	3.54	periportal
ENSG00000242522	KLHL6-AS1	1.31	0.00022	0.72	0.2	0.59	0.31	1.34	1.16	0.91	periportal
ENSG00000210195	MT-TT	1.32	0.006	0.9	0.26	0.43	0.61	0.54	0.4	0.29	periportal
ENSG00000226287	TMEM191A	1.33	4.9e-06	0.7	0.11	0.63	0.16	1.31	1.11	0.86	periportal
ENSG00000139344	AMDHD1	1.34	1.8e-09	0.92	0.00032	0.42	0.28	4.49	4.19	3.63	periportal
ENSG00000173227	SYT12	1.34	0.0011	0.54	0.49	0.81	0.19	1.94	1.45	1.27	periportal
ENSG00000112769	LAMA4	1.35	4.6e-09	1.1	2.1e-05	0.25	0.59	2.23	2.07	1.65	periportal
ENSG00000189334	S100A14	1.35	0.00023	0.84	0.12	0.5	0.42	1.42	1.16	0.97	periportal
ENSG00000124762	CDKN1A	1.36	3.1e-05	0.42	0.54	0.94	0.04	3.87	3.22	2.98	periportal
ENSG00000136237	RAPGEF5	1.36	0.0015	1.4	0.0029	-0.04	0.97	1.66	1.59	1.14	periportal
ENSG00000210049	MT-TF	1.4	0.0021	0.5	0.61	0.9	0.18	0.76	0.54	0.44	periportal
ENSG00000187513	GJA4	1.4	0.00054	0.42	0.64	0.98	0.09	1.86	1.25	1.22	periportal
ENSG00000165152	TMEM246	1.42	0.0022	0.21	0.88	1.21	0.07	1.34	0.88	0.93	periportal
ENSG00000164035	EMCN	1.45	0.0022	-0.35	0.75	1.8	0	2.07	1.08	1.31	periportal
ENSG00000176273	SLC35G1	1.45	0.0031	1.01	0.14	0.44	0.61	1.69	1.37	1.1	periportal
ENSG00000049656	CLPTM1L	1.46	1.1e-08	0.92	0.0027	0.54	0.2	4.45	4.1	3.56	periportal
ENSG00000222604	NA	1.46	8.5e-05	0.41	0.62	1.05	0.05	2.09	1.5	1.37	periportal
ENSG00000116678	LEPR	1.46	0.00015	1.23	0.005	0.23	0.78	4.5	4.26	3.56	periportal
ENSG00000152583	SPARCL1	1.46	0.00022	0.48	0.55	0.99	0.08	3.13	2.32	2.18	periportal
ENSG00000100031	GGT1	1.47	5e-11	0.8	0.005	0.68	0.04	3.3	2.87	2.42	periportal
ENSG00000230712	NA	1.49	0.00072	0.91	0.19	0.58	0.4	0.84	0.62	0.41	periportal
ENSG00000197421	GGT3P	1.49	1e-05	0.79	0.14	0.7	0.18	1.33	1	0.77	periportal
ENSG00000188676	IDO2	1.51	0.00087	0.87	0.19	0.64	0.38	2.31	1.8	1.52	periportal
ENSG00000257057	LINC01171	1.52	0.0059	1.65	0.0069	-0.13	0.91	0.8	0.78	0.36	periportal
ENSG00000121900	TMEM54	1.53	0.00031	0.34	0.75	1.19	0.04	1.4	0.84	0.69	periportal
ENSG00000154734	ADAMTS1	1.53	0.0071	0.81	0.38	0.72	0.43	2.13	1.65	1.37	periportal
ENSG00000146021	KLHL3	1.55	0.00037	1.38	0.0049	0.16	0.87	1.48	1.32	0.85	periportal
ENSG00000100121	GGTLC2	1.55	3.4e-08	0.48	0.43	1.07	0	1.48	1.04	0.82	periportal
ENSG00000124766	SOX4	1.56	7.9e-09	0.4	0.49	1.17	0	2.67	1.86	1.8	periportal
ENSG00000165810	BTNL9	1.56	0.0088	0.89	0.35	0.67	0.49	1.49	0.94	0.83	periportal
ENSG00000223922	ASS1P2	1.57	1.5e-05	0.79	0.15	0.78	0.16	2.22	1.79	1.41	periportal
ENSG00000107815	C10orf2	1.58	0.0088	0.58	0.63	1.01	0.25	1.15	0.8	0.62	periportal
ENSG00000081052	COL4A4	1.6	0.0029	0.42	0.75	1.17	0.12	1.21	0.65	0.62	periportal
ENSG00000171451	DSEL	1.6	0.00041	1.21	0.035	0.4	0.64	1.16	1	0.71	periportal
ENSG00000149435	GGTLC1	1.6	9.8e-06	0.82	0.17	0.78	0.15	1	0.74	0.51	periportal
ENSG00000249201	NA	1.61	0.0015	1.15	0.1	0.46	0.6	1.42	1.1	0.85	periportal
ENSG00000125968	ID1	1.62	2.4e-11	0.5	0.26	1.12	0	3.82	3.09	2.89	periportal
ENSG00000123454	DBH	1.65	4.1e-05	1.18	0.015	0.47	0.52	3.01	2.77	2.07	periportal
ENSG00000087245	MMP2	1.65	0.0027	0.29	0.84	1.35	0.06	1.96	1.2	1.18	periportal
ENSG00000108556	CHRNE	1.66	1.8e-05	1.15	0.022	0.51	0.46	1.32	1.03	0.66	periportal
ENSG00000178445	GLDC	1.66	2.4e-17	1.54	4.5e-14	0.13	0.79	4.06	3.95	3.07	periportal
ENSG00000168913	ENHO	1.67	3.9e-14	0.94	0.00036	0.73	0.02	2.62	2.17	1.76	periportal
ENSG00000176435	CLEC14A	1.67	2.6e-06	0.4	0.61	1.27	0.01	2.56	1.7	1.73	periportal
ENSG00000066923	STAG3	1.67	3.4e-08	1.23	0.00041	0.44	0.41	2.01	1.79	1.12	periportal
ENSG00000203883	SOX18	1.69	1.9e-05	0.63	0.38	1.06	0.05	1.94	1.36	1.16	periportal
ENSG00000175898	NA	1.7	0.00028	0.41	0.72	1.29	0.04	1.53	0.92	0.75	periportal
ENSG00000121068	TBX2	1.7	0.00049	0.82	0.34	0.89	0.24	1.45	0.89	0.77	periportal
ENSG00000011347	SYT7	1.73	9.9e-14	1.13	1.4e-05	0.6	0.1	3.75	3.24	2.62	periportal
ENSG00000109610	SOD3	1.76	0.0076	-0.42	0.81	2.18	0.01	1.07	0.33	0.54	periportal
ENSG00000249364	NA	1.77	5.8e-07	1.48	0.00014	0.29	0.68	3.38	3.15	2.26	periportal
ENSG00000006327	TNFRSF12A	1.8	0.00035	0.2	0.9	1.61	0.01	2.63	1.65	1.59	periportal
ENSG00000173432	SAA1	1.8	1.3e-11	0.82	0.019	0.98	0.01	6.47	5.8	5.34	periportal
ENSG00000186567	CEACAM19	1.87	0.0086	0.87	0.51	1	0.36	0.87	0.55	0.39	periportal
ENSG00000250303	NA	1.89	2.3e-05	1.28	0.022	0.61	0.41	1.51	1.21	0.76	periportal
ENSG00000263588	NA	1.89	0.0024	1.48	0.072	0.42	0.72	0.78	0.68	0.41	periportal
ENSG00000161249	DMKN	1.9	0.0092	-0.06	0.98	1.96	0.03	0.87	0.26	0.39	periportal
ENSG00000112936	C7	1.9	4.7e-09	0.16	0.87	1.74	0	4.54	3.22	3.39	periportal
ENSG00000046653	GPM6B	1.92	0.0083	0.96	0.45	0.96	0.39	1.12	0.74	0.71	periportal
ENSG00000166183	ASPG	1.92	2.6e-15	1.66	1.7e-10	0.26	0.61	4.21	4.08	3.2	periportal
ENSG00000129151	BBOX1	1.94	2e-16	1.91	2.4e-15	0.03	0.97	4.27	4.26	3.2	periportal
ENSG00000136960	ENPP2	1.95	1.7e-07	0.98	0.065	0.96	0.08	2.75	2.12	1.53	periportal
ENSG00000188522	FAM83G	1.95	1.5e-05	1.11	0.07	0.84	0.24	1.76	1.3	1.04	periportal
ENSG00000260963	NA	1.96	2.1e-10	1.37	0.00014	0.6	0.24	1.82	1.43	0.91	periportal
ENSG00000122877	EGR2	2.01	0.0065	0.7	0.64	1.32	0.19	1.48	0.88	0.7	periportal
ENSG00000055163	CYFIP2	2.03	1.4e-12	1.21	0.00032	0.82	0.05	2.87	2.37	1.84	periportal
ENSG00000163235	TGFA	2.03	0.0015	1.75	0.023	0.28	0.83	1.05	1.05	0.66	periportal
ENSG00000248884	NA	2.03	1.7e-09	1.57	3.6e-05	0.46	0.45	1.64	1.42	0.8	periportal
ENSG00000266972	LRRC37A9P	2.03	0.0081	1.93	0.043	0.11	0.96	0.54	0.5	0.17	periportal
ENSG00000010438	PRSS3	2.03	0.00013	0.79	0.41	1.24	0.11	1.02	0.54	0.36	periportal
ENSG00000054938	CHRDL2	2.04	1.1e-08	1.22	0.0074	0.81	0.14	1.59	1.22	0.76	periportal
ENSG00000184515	BEX5	2.05	1.8e-06	1.16	0.052	0.89	0.18	1.34	0.97	0.66	periportal
ENSG00000184985	SORCS2	2.09	3.5e-05	1.32	0.052	0.76	0.36	1.38	1.01	0.65	periportal
ENSG00000132688	NES	2.09	0.0042	0.43	0.81	1.66	0.1	1.21	0.47	0.55	periportal
ENSG00000101384	JAG1	2.1	0.0095	-0.08	0.98	2.19	0.04	1.58	0.6	0.83	periportal
ENSG00000250387	NA	2.1	1.7e-06	2.31	4.2e-07	-0.21	0.82	0.94	1	0.36	periportal
ENSG00000122870	BICC1	2.11	0.00085	0.24	0.91	1.86	0.03	1.53	0.5	0.62	periportal
ENSG00000196562	SULF2	2.12	4.5e-23	1.26	8.9e-08	0.86	0	3.45	2.86	2.26	periportal
ENSG00000130234	ACE2	2.14	1.2e-05	2.03	0.00017	0.11	0.93	0.98	0.82	0.43	periportal
ENSG00000139410	SDSL	2.15	2.4e-17	1.26	1.2e-05	0.89	0.01	3.62	3	2.3	periportal
ENSG00000112320	SOBP	2.15	5.6e-06	1.25	0.057	0.91	0.23	1.38	1.07	0.7	periportal
ENSG00000163739	CXCL1	2.18	0.00073	2.01	0.006	0.16	0.92	0.92	0.8	0.33	periportal
ENSG00000125266	EFNB2	2.2	3.8e-09	1.4	0.0019	0.8	0.17	2.12	1.47	1	periportal
ENSG00000184226	PCDH9	2.23	5.3e-08	1.42	0.005	0.81	0.2	2.27	1.7	1.13	periportal
ENSG00000228842	PCDH9-AS2	2.23	3.1e-05	1	0.28	1.23	0.11	1.11	0.67	0.47	periportal
ENSG00000226251	NA	2.26	0.0002	0.98	0.33	1.28	0.12	1.48	0.89	0.61	periportal
ENSG00000134339	SAA2	2.28	9.3e-12	1.04	0.015	1.24	0	4.67	3.86	3.2	periportal
ENSG00000101746	NOL4	2.29	4.7e-09	1.73	0.00012	0.55	0.43	1.46	1.28	0.63	periportal
ENSG00000237234	NA	2.31	0.0028	1.4	0.24	0.91	0.46	0.41	0.39	0.23	periportal
ENSG00000115457	IGFBP2	2.31	6.5e-06	0.84	0.34	1.47	0.03	6.06	4.94	4.49	periportal
ENSG00000196533	C1orf186	2.33	0.0015	0.91	0.53	1.42	0.15	1.09	0.64	0.38	periportal
ENSG00000105697	HAMP	2.33	2.4e-08	1.28	0.013	1.06	0.08	6.25	5.69	4.74	periportal
ENSG00000256020	NA	2.36	0.002	0.68	0.68	1.69	0.07	0.95	0.44	0.29	periportal
ENSG00000128917	DLL4	2.37	0.0016	1.26	0.3	1.11	0.33	1.24	0.73	0.46	periportal
ENSG00000139988	RDH12	2.38	4.6e-09	1.43	0.0042	0.95	0.11	1.93	1.37	0.82	periportal
ENSG00000080573	COL5A3	2.41	2e-05	1.91	0.0066	0.51	0.6	0.91	0.65	0.47	periportal
ENSG00000130600	H19	2.44	6.5e-10	1.46	0.0015	0.98	0.12	5.87	5.15	4.41	periportal
ENSG00000092607	TBX15	2.48	1.1e-10	2.45	1e-09	0.04	0.97	2.9	2.79	1.56	periportal
ENSG00000074181	NOTCH3	2.5	0.0008	0.01	1	2.49	0.01	1.1	0.28	0.45	periportal
ENSG00000166741	NNMT	2.5	7.3e-15	1.87	3.1e-08	0.64	0.23	6.78	6.38	5.24	periportal
ENSG00000132693	CRP	2.53	6.4e-18	1.79	6.4e-09	0.74	0.1	6.62	6.13	4.87	periportal
ENSG00000122966	CIT	2.53	0.001	2.08	0.035	0.45	0.77	0.84	0.74	0.3	periportal
ENSG00000128567	PODXL	2.54	0.00025	0.49	0.77	2.04	0.04	1.66	0.6	0.69	periportal
ENSG00000182836	PLCXD3	2.55	0.002	0.57	0.79	1.97	0.08	0.82	0.23	0.28	periportal
ENSG00000204116	CHIC1	2.55	0.0034	1.54	0.24	1.01	0.46	0.84	0.48	0.29	periportal
ENSG00000147113	CXorf36	2.56	0.0082	0.03	1	2.52	0.05	0.92	0.38	0.37	periportal
ENSG00000144218	AFF3	2.61	9.8e-06	2.43	0.00015	0.18	0.9	1.69	1.46	0.63	periportal
ENSG00000111341	MGP	2.61	4.5e-08	0.34	0.79	2.27	0	2.79	1.32	1.38	periportal
ENSG00000133048	CHI3L1	2.63	6.5e-06	0.45	0.76	2.18	0	3.57	2.4	2.03	periportal
ENSG00000124225	PMEPA1	2.64	0.00039	1.44	0.22	1.2	0.28	1.21	0.69	0.43	periportal
ENSG00000197134	ZNF257	2.67	0.0022	1.5	0.3	1.17	0.4	0.56	0.4	0.26	periportal
ENSG00000188257	PLA2G2A	2.68	1.8e-06	2.23	0.00033	0.45	0.68	4.45	4.15	2.98	periportal
ENSG00000181656	GPR88	2.7	1e-06	2.03	0.0021	0.67	0.5	1.74	1.17	0.61	periportal
ENSG00000185070	FLRT2	2.71	0.0014	1.19	0.4	1.52	0.23	1.16	0.57	0.34	periportal
ENSG00000109272	PF4V1	2.72	0.0031	0.96	0.66	1.76	0.19	0.3	0.13	0.08	periportal
ENSG00000112494	UNC93A	2.76	5.4e-13	1.81	1.4e-05	0.95	0.09	2.85	2.31	1.24	periportal
ENSG00000088992	TESC	2.76	1.2e-05	0.97	0.46	1.8	0.05	1.11	0.39	0.33	periportal
ENSG00000154928	EPHB1	2.8	0.0012	2.08	0.038	0.72	0.6	1.14	0.96	0.44	periportal
ENSG00000256612	CYP2B7P	2.83	4.6e-19	1.43	6.7e-05	1.4	0	4.07	3.01	2.32	periportal
ENSG00000124107	SLPI	2.86	3.6e-15	1.63	8.5e-05	1.23	0.01	4.74	3.91	2.83	periportal
ENSG00000137077	CCL21	2.87	1.1e-08	0.26	0.87	2.61	0	2.6	0.96	1.3	periportal
ENSG00000115423	DNAH6	2.87	1.1e-08	2.46	3.1e-06	0.41	0.67	1.92	1.58	0.71	periportal
ENSG00000148541	FAM13C	2.92	0.00045	1.9	0.1	1.02	0.44	0.88	0.56	0.23	periportal
ENSG00000163083	INHBB	2.94	7.8e-08	1.9	0.0055	1.03	0.22	2.1	1.37	0.76	periportal
ENSG00000204583	LRCOL1	2.97	1.4e-13	1.68	0.00036	1.28	0.02	2.9	2.03	1.45	periportal
ENSG00000130300	PLVAP	2.97	1.1e-05	0.42	0.8	2.55	0	1.99	0.66	0.64	periportal
ENSG00000265758	NA	2.99	0.00064	1.67	0.26	1.31	0.3	0.68	0.37	0.12	periportal
ENSG00000183971	NPW	3.02	2.3e-13	1.08	0.08	1.94	0	4.3	2.95	2.45	periportal
ENSG00000102760	RGCC	3.06	5.4e-06	0.74	0.61	2.32	0	2.05	0.86	0.77	periportal
ENSG00000254480	NA	3.06	0.0053	1.54	0.44	1.52	0.36	0.46	0.26	0.19	periportal
ENSG00000132639	SNAP25	3.1	0.0079	2.16	0.17	0.94	0.58	0.64	0.26	0.2	periportal
ENSG00000154080	CHST9	3.12	1.8e-07	2.36	0.00022	0.76	0.43	2.14	1.75	0.75	periportal
ENSG00000179603	GRM8	3.13	0.00012	4.14	6.7e-07	-1.01	0.43	1.06	1.2	0.2	periportal
ENSG00000226435	ANKRD18DP	3.17	0.0018	3.47	0.0014	-0.3	0.89	0.6	0.49	0.12	periportal
ENSG00000119782	FKBP1B	3.21	1.6e-10	1.94	0.0019	1.27	0.07	1.39	0.95	0.38	periportal
ENSG00000174059	CD34	3.22	0.00013	0.24	0.93	2.98	0	1.84	0.43	0.57	periportal
ENSG00000168743	NPNT	3.25	0.0014	2.7	0.037	0.55	0.77	0.79	0.64	0.44	periportal
ENSG00000095932	C19orf77	3.36	1.4e-08	1.69	0.042	1.67	0.04	2.65	1.78	1.37	periportal
ENSG00000237337	NA	3.4	0.0015	2.85	0.024	0.56	0.77	0.92	0.71	0.24	periportal
ENSG00000133477	FAM83F	3.42	0.00021	1.34	0.39	2.08	0.12	0.98	0.36	0.21	periportal
ENSG00000204949	FAM83A-AS1	3.44	2.4e-11	1.78	0.0058	1.66	0.01	2.01	1.15	0.53	periportal
ENSG00000029153	ARNTL2	3.46	0.0078	1.94	0.36	1.52	0.43	0.97	0.52	0.25	periportal
ENSG00000074276	CDHR2	3.46	1.2e-34	2.53	5.4e-18	0.93	0.02	3.13	2.47	1.42	periportal
ENSG00000005884	ITGA3	3.47	0.00083	1.58	0.37	1.88	0.2	0.67	0.2	0.07	periportal
ENSG00000218336	TENM3	3.5	0.0062	2.88	0.088	0.61	0.82	0.43	0.24	0.07	periportal
ENSG00000152413	HOMER1	3.5	0.00055	3.01	0.0069	0.5	0.78	0.76	0.73	0.17	periportal
ENSG00000021300	PLEKHB1	3.52	8.9e-05	0.96	0.61	2.56	0.04	1	0.37	0.29	periportal
ENSG00000019102	VSIG2	3.53	0.00031	1.83	0.27	1.7	0.23	0.55	0.21	0.09	periportal
ENSG00000104537	ANXA13	3.53	3.6e-09	2.25	0.0018	1.28	0.15	2.03	1.33	0.63	periportal
ENSG00000135423	GLS2	3.54	1.6e-13	2.82	1.5e-08	0.72	0.36	5.21	4.68	2.8	periportal
ENSG00000259478	NA	3.55	0.0091	3.09	0.061	0.46	0.86	0.28	0.21	0.06	periportal
ENSG00000166145	SPINT1	3.65	0.0012	1.08	0.65	2.57	0.08	0.95	0.15	0.24	periportal
ENSG00000197261	C6orf141	3.66	5e-05	2.63	0.026	1.03	0.49	0.86	0.49	0.2	periportal
ENSG00000050555	LAMC3	3.67	0.0029	2.73	0.14	0.93	0.7	1.32	0.48	0.32	periportal
ENSG00000235529	AGAP1-IT1	3.71	0.0083	2.82	0.12	0.89	0.72	0.72	0.47	0.12	periportal
ENSG00000180828	BHLHE22	3.76	0.0055	1.65	0.58	2.11	0.3	0.33	0.09	0.06	periportal
ENSG00000007001	UPP2	3.81	1.7e-08	1.99	0.032	1.83	0.06	1.63	0.79	0.35	periportal
ENSG00000101443	WFDC2	3.86	0.00013	1.91	0.27	1.94	0.17	0.59	0.2	0.06	periportal
ENSG00000257556	NA	3.9	0.0032	2.02	0.36	1.89	0.36	0.29	0.04	0.03	periportal
ENSG00000151715	TMEM45B	3.91	7.9e-07	1.93	0.06	1.98	0.05	2.88	1.74	0.72	periportal
ENSG00000165731	RET	3.93	0.00016	3.83	0.00084	0.1	0.96	0.66	0.81	0.17	periportal
ENSG00000256817	TPT1P12	3.94	0.0019	2.23	0.24	1.71	0.34	0.2	0.06	0.01	periportal
ENSG00000171798	KNDC1	3.95	5.3e-06	3.28	0.00098	0.68	0.63	0.56	0.36	0.04	periportal
ENSG00000269353	NA	3.97	0.0013	2.79	0.073	1.18	0.53	0.57	0.35	0.09	periportal
ENSG00000178409	BEND3	3.98	0.0011	2.36	0.16	1.62	0.37	0.61	0.4	0.14	periportal
ENSG00000139971	C14orf37	4.01	0.00017	1.79	0.38	2.22	0.15	1	0.33	0.1	periportal
ENSG00000113361	CDH6	4.04	0.001	3.02	0.046	1.01	0.58	0.64	0.24	0.01	periportal
ENSG00000085276	MECOM	4.05	7.7e-05	1.75	0.35	2.3	0.08	1.23	0.41	0.33	periportal
ENSG00000197253	TPSB2	4.06	5.8e-05	1.66	0.34	2.4	0.07	1.05	0.42	0.27	periportal
ENSG00000109956	B3GAT1	4.07	4.9e-07	2.98	0.0014	1.09	0.38	1.55	0.89	0.3	periportal
ENSG00000257878	NA	4.07	1.5e-08	2.52	0.0064	1.55	0.11	1.01	0.47	0.13	periportal
ENSG00000260015	NA	4.1	0.0029	1.11	1	2.99	0.1	0.21	0.01	0	periportal
ENSG00000164530	PI16	4.1	0.0043	1.5	0.5	2.6	0.18	0.27	0.01	0.07	periportal
ENSG00000142609	C1orf222	4.13	0.0045	2.53	0.21	1.6	0.46	0.69	0.21	0.08	periportal
ENSG00000185585	OLFML2A	4.16	0.00021	-0.13	0.98	4.3	0	0.74	0.06	0.17	periportal
ENSG00000186472	PCLO	4.21	0.0012	1.43	0.48	2.78	0.12	0.51	0.15	0.11	periportal
ENSG00000135094	SDS	4.24	3.6e-11	3.21	1.6e-06	1.02	0.28	5.5	4.83	2.67	periportal
ENSG00000255482	NA	4.26	0.007	3.32	0.14	0.94	0.73	0.15	0.1	0	periportal
ENSG00000234899	SOX9-AS1	4.27	2.6e-06	1.14	0.61	3.13	0.02	1.35	0.31	0.28	periportal
ENSG00000189143	CLDN4	4.32	0.00015	1.72	0.36	2.6	0.08	1.13	0.28	0.11	periportal
ENSG00000109738	GLRB	4.33	0.00058	2.66	0.13	1.66	0.37	0.76	0.45	0.18	periportal
ENSG00000259674	NA	4.33	0.006	3.35	0.081	0.98	0.69	0.4	0.16	0.01	periportal
ENSG00000174640	SLCO2A1	4.33	0.0072	1.27	0.71	3.07	0.19	1.5	0.33	0.32	periportal
ENSG00000137731	FXYD2	4.34	7.5e-09	2.08	0.044	2.26	0.02	1.4	0.48	0.15	periportal
ENSG00000179913	B3GNT3	4.35	0.0024	0.91	1	3.44	0.07	0.29	0.04	0.01	periportal
ENSG00000185275	CD24P4	4.4	2.8e-07	2.8	0.013	1.59	0.17	0.69	0.28	0.07	periportal
ENSG00000067798	NAV3	4.41	0.00023	2.45	0.18	1.96	0.26	0.57	0.26	0.11	periportal
ENSG00000104413	ESRP1	4.41	0.0078	1.59	1	2.82	0.24	0.16	0.04	0	periportal
ENSG00000172236	TPSAB1	4.41	1.6e-05	1.92	0.23	2.49	0.05	1.2	0.56	0.35	periportal
ENSG00000165105	RASEF	4.44	0.0002	2.88	0.07	1.56	0.32	0.93	0.32	0.04	periportal
ENSG00000174938	SEZ6L2	4.46	0.0061	2.79	0.27	1.67	0.51	0.17	0.16	0.02	periportal
ENSG00000176194	CIDEA	4.47	0.009	4.19	0.049	0.29	0.9	0.25	0.22	0	periportal
ENSG00000177459	C8orf47	4.55	9.4e-20	3.32	2.2e-10	1.23	0.07	2.21	1.42	0.37	periportal
ENSG00000163751	CPA3	4.59	0.0031	3.45	0.068	1.14	0.61	0.62	0.32	0.04	periportal
ENSG00000179178	TMEM125	4.61	0.0099	1.42	0.59	3.2	0.26	0.31	0.06	0.09	periportal
ENSG00000260372	AQP4-AS1	4.62	3.5e-05	4.58	0.00016	0.04	0.99	0.22	0.22	0.01	periportal
ENSG00000150594	ADRA2A	4.67	0.0048	0.73	0.85	3.94	0.08	0.38	0.05	0.04	periportal
ENSG00000001626	CFTR	4.68	0.00022	1.22	0.64	3.46	0.04	0.74	0.12	0.15	periportal
ENSG00000204291	COL15A1	4.7	0.00064	1.79	0.37	2.9	0.15	0.52	0.1	0.05	periportal
ENSG00000177138	FAM9B	4.72	1.7e-06	3.6	0.0012	1.12	0.49	1.27	0.9	0.27	periportal
ENSG00000123560	PLP1	4.77	0.0018	3.71	0.065	1.06	0.75	0.34	0.32	0.08	periportal
ENSG00000019505	SYT13	4.79	0.00018	-0.25	1	5.05	0	0.18	0	0	periportal
ENSG00000183778	B3GALT5	4.79	0.009	1.3	1	3.49	0.14	0.23	0.03	0	periportal
ENSG00000131097	HIGD1B	4.83	0.00038	1.35	0.56	3.47	0.06	0.34	0.02	0.02	periportal
ENSG00000131055	COX4I2	4.84	0.00046	3.54	0.042	1.3	0.57	0.24	0.05	0.03	periportal
ENSG00000219438	FAM19A5	4.84	0.00071	3.23	0.099	1.62	0.49	0.62	0.32	0.04	periportal
ENSG00000196711	FAM150A	4.85	0.0016	2.39	0.27	2.46	0.27	0.21	0.01	0	periportal
ENSG00000081479	LRP2	4.86	0.001	6.06	7.7e-05	-1.2	0.69	0.26	0.41	0.01	periportal
ENSG00000172724	CCL19	4.88	4e-05	-0.03	1	4.91	0	1.63	0.2	0.26	periportal
ENSG00000136546	SCN7A	4.88	0.00072	3.7	0.036	1.18	0.57	0.45	0.37	0.07	periportal
ENSG00000137269	LRRC1	4.88	0.00079	3.69	0.051	1.19	0.63	0.48	0.23	0.02	periportal
ENSG00000170323	FABP4	5.01	0.0021	2.96	0.16	2.05	0.38	1.18	0.46	0.34	periportal
ENSG00000205929	C21orf62	5.03	0.00072	2.48	0.26	2.56	0.33	0.58	0.11	0.05	periportal
ENSG00000084110	HAL	5.07	9.8e-11	3.69	5.7e-06	1.38	0.21	4.67	3.62	1.59	periportal
ENSG00000214290	COLCA2	5.1	0.0021	4.71	0.011	0.39	0.93	0.25	0.17	0.03	periportal
ENSG00000125398	SOX9	5.18	7.5e-06	2.5	0.13	2.68	0.07	1.68	0.57	0.26	periportal
ENSG00000016402	IL20RA	5.21	0.00069	3.18	0.17	2.03	0.44	0.39	0.07	0.01	periportal
ENSG00000006611	USH1C	5.29	0.0012	3.35	0.15	1.93	0.44	0.2	0.12	0	periportal
ENSG00000154856	APCDD1	5.3	5.8e-05	1.39	0.61	3.9	0.02	0.84	0.13	0.08	periportal
ENSG00000106236	NPTX2	5.3	0.00051	4.02	0.03	1.28	0.62	0.25	0.13	0	periportal
ENSG00000141934	PPAP2C	5.31	1.3e-05	2.04	0.33	3.27	0.05	1.02	0.16	0.09	periportal
ENSG00000182795	C1orf116	5.41	0.0043	5.41	0.0077	0	0.95	0.38	0.18	0	periportal
ENSG00000167767	KRT80	5.51	0.002	4.02	0.064	1.49	0.74	0.32	0.15	0	periportal
ENSG00000146038	DCDC2	5.53	8.5e-07	3.81	0.0049	1.72	0.29	1.44	0.57	0.11	periportal
ENSG00000197415	VEPH1	5.54	5.2e-05	3.94	0.015	1.6	0.45	0.53	0.1	0	periportal
ENSG00000094755	GABRP	5.58	0.0014	3.51	0.19	2.07	0.48	0.39	0.14	0	periportal
ENSG00000157765	SLC34A2	5.59	3.6e-05	3.42	0.049	2.16	0.27	0.4	0.15	0.01	periportal
ENSG00000007062	PROM1	5.6	8.9e-05	5.2	0.00037	0.39	0.91	0.81	0.63	0.13	periportal
ENSG00000121871	SLITRK3	5.61	2.1e-08	4.06	0.00017	1.55	0.24	1.48	0.96	0.19	periportal
ENSG00000134258	VTCN1	5.67	0.002	3.27	0.21	2.4	0.43	0.22	0.14	0	periportal
ENSG00000132698	RAB25	5.75	2.9e-07	2.79	0.087	2.96	0.03	0.5	0.13	0.02	periportal
ENSG00000125046	SSUH2	5.92	2.2e-07	2.01	1	3.91	0.01	0.36	0.01	0	periportal
ENSG00000102924	CBLN1	5.93	9.1e-05	3.07	0.13	2.86	0.16	0.43	0.06	0.09	periportal
ENSG00000165390	ANXA8	5.94	0.00011	2.94	0.17	3	0.18	0.47	0.04	0	periportal
ENSG00000240583	AQP1	5.98	1.1e-09	2.57	0.047	3.42	0	2.56	0.66	0.32	periportal
ENSG00000119888	EPCAM	6.18	2.2e-05	3.15	0.077	3.03	0.12	1.61	0.53	0.07	periportal
ENSG00000062096	ARSF	6.21	3.3e-07	2.78	0.12	3.43	0.03	1.1	0.27	0.06	periportal
ENSG00000159167	STC1	6.29	4.9e-07	4.17	0.015	2.12	0.21	0.67	0.34	0.14	periportal
ENSG00000126878	AIF1L	6.47	8.7e-05	2.93	0.26	3.54	0.22	0.84	0.13	0.15	periportal
ENSG00000186807	ANXA8L2	6.6	2e-05	3.57	0.077	3.03	0.16	0.57	0.07	0.01	periportal
ENSG00000140835	CHST4	6.68	5.5e-07	4.01	0.012	2.67	0.15	1.73	0.54	0.09	periportal
ENSG00000171345	KRT19	6.79	6.1e-12	4.45	0.00012	2.34	0.06	1.2	0.34	0.05	periportal
ENSG00000148942	SLC5A12	6.86	4.4e-08	1.86	0.47	4.99	0	1.4	0.08	0.03	periportal
ENSG00000135480	KRT7	6.97	1.6e-07	4.17	0.004	2.81	0.1	2.18	0.7	0.14	periportal
ENSG00000184292	TACSTD2	7.02	1.1e-10	4.21	0.00097	2.81	0.03	1.13	0.21	0.02	periportal
ENSG00000137673	MMP7	7.37	3.2e-07	5.28	0.0013	2.08	0.27	0.75	0.3	0	periportal
ENSG00000157502	MUM1L1	7.42	6.8e-09	5.6	6.4e-05	1.81	0.3	1.15	0.49	0.01	periportal
ENSG00000120057	SFRP5	7.47	4.3e-09	4.68	0.00036	2.79	0.09	2.26	0.82	0.07	periportal
ENSG00000134873	CLDN10	7.74	0.0002	5.29	0.035	2.45	0.39	1.74	0.56	0.07	periportal
ENSG00000133019	CHRM3	7.74	4.5e-13	5.59	8.1e-07	2.15	0.09	1.34	0.47	0.06	periportal
ENSG00000100170	SLC5A1	7.82	3.9e-10	5.32	0.00014	2.5	0.11	0.88	0.29	0	periportal
ENSG00000124875	CXCL6	8.25	7.9e-09	6.06	6e-05	2.19	0.22	1.23	0.37	0	periportal
