# Supplementary material for: Epigenomic map of human liver reveals principles of zonated morphogenic and metabolic control
Source: Nat Commun. 2018 Oct 8;9:4150. doi: 10.1038/s41467-018-06611-5 (PMC6175862; doi:10.1038/s41467-018-06611-5)
Supplement: Supplementary file 5 — Supplementary Data 4 [file 41467_2018_6611_MOESM5_ESM.xlsx]

## Sheet: Tabelle1
Symbol_human	Symbol_mouse	human_C	human_I	human_P	mouse_C	mouse_I	mouse_P	predominant expression
LGR5	Lgr5	1.49	0.1	0.08	1.53	0.05	0	pericentral
SLC13A3	Slc13a3	3.88	1.78	1.07	4.13	1.06	0.07	pericentral
CYP1A2	Cyp1a2	7.01	5.44	4.04	8.15	6.9	5.1	pericentral
CYP1A1	Cyp1a1	3.35	1.8	1.44	0.34	0.03	0	pericentral
SP5	Sp5	1.28	0.42	0.3	2.54	0.21	0	pericentral
OAT	Oat	5.16	4.09	2.96	7.75	5.35	3.29	pericentral
FRMD7	Frmd7	0.32	0.28	0.1	0.54	0	0	pericentral
SYT1	Syt1	1.48	1.06	0.45	2.27	1.42	1.01	pericentral
NKD1	Nkd1	1.04	0.28	0.29	1.72	0.05	0.26	pericentral
CYP26B1	Cyp26b1	0.61	0.27	0.17	0.54	0.21	0.24	pericentral
PHYHIP	Phyhip	0.66	0.26	0.2	0.21	0.01	0	pericentral
GLUL	Glul	7.09	5.32	5.34	7.07	4.42	0	pericentral
TNFRSF19	Tnfrsf19	1.18	0.37	0.36	2.67	0.34	0	pericentral
NOTUM	Notum	3.09	1.81	1.56	4.09	3.29	2.17	pericentral
TBX3	Tbx3	4.2	3.36	2.57	4.98	3.72	1.62	pericentral
AXIN2	Axin2	1.18	0.49	0.42	3.24	1.74	0.37	pericentral
C14orf180	A530016L24Rik	1.04	0.69	0.37	0.31	0.01	0	pericentral
RAMP1	Ramp1	4	2.86	2.49	0.36	0.68	0.39	pericentral
CLDN2	Cldn2	3.85	2.86	2.47	3.43	2.32	0.78	pericentral
GTF2IRD1	Gtf2ird1	1.26	0.71	0.53	3.46	2.76	3.06	pericentral
RENBP	Renbp	0.61	0.42	0.2	1.51	1.15	0.69	pericentral
CYP2E1	Cyp2e1	8.84	8.28	7.44	10.13	9.07	5.83	pericentral
PLA2G7	Pla2g7	1.44	0.9	0.64	0.29	1.06	0.76	pericentral
RHOBTB1	Rhobtb1	2.41	1.55	1.31	3.33	3.68	3.22	pericentral
KAZALD1	Kazald1	0.53	0.25	0.25	0.63	0.17	0.86	pericentral
ACP5	Acp5	2.4	1.65	1.32	3.46	3.42	3.27	pericentral
ILDR2	Ildr2	0.82	0.63	0.38	3.04	2.93	2.73	pericentral
PPP1R3G	Ppp1r3g	1.64	1.22	0.86	3.28	2.89	1.87	pericentral
NAGS	Nags	3.68	3	2.63	4.81	4.5	4.24	pericentral
RELN	Reln	3.47	3.03	2.42	1.27	1	0.53	pericentral
TFF3	Tff3	1.83	1.19	1.12	0.85	2.52	2.92	pericentral
OVGP1	Ovgp1	2.46	1.95	1.51	0	0	0.43	pericentral
CYP7A1	Cyp7a1	3.42	3.26	2.5	3.84	2.64	0.73	pericentral
ZNRF3	Znrf3	2.68	1.89	1.77	2.2	2.25	2.15	pericentral
EXPH5	Exph5	3.39	2.79	2.43	3.29	2.49	2.23	pericentral
OASL	Oasl1	2.49	1.97	1.66	2.79	2.99	3.42	pericentral
SLC1A2	Slc1a2	3.55	2.96	2.64	6.07	2.97	1.66	pericentral
AIFM3	Aifm3	0.6	0.21	0.29	1.87	1.72	0.95	pericentral
CAMK1D	Camk1d	3.34	2.81	2.51	5.68	5.96	5.59	pericentral
SH3BP5	Sh3bp5	1.13	0.86	0.65	3.24	3.63	3.53	pericentral
BRCA1	Brca1	2.14	1.83	1.48	0.03	0.18	0.72	pericentral
SLC16A11	Slc16a11	2.59	1.71	1.83	3.89	2.18	1.19	pericentral
ACSS3	Acss3	3.84	3.18	3.03	1.15	0.63	0.63	pericentral
SLC43A2	Slc43a2	1.47	1.08	0.91	1.55	0.71	0.59	pericentral
ALDH1L1	Aldh1l1	5.6	5.14	4.77	6.51	6.78	6.89	pericentral
TSKU	Tsku	5.01	4.42	4.19	4.78	4.38	4.07	pericentral
RNF43	Rnf43	2.39	1.87	1.7	2.77	1.99	1.55	pericentral
TMEM98	Tmem98	3.31	2.67	2.54	1.71	1.67	1.17	pericentral
FGL1	Fgl1	6.57	7.06	7.17	5.8	5.85	5.73	periportal
VNN3	Vnn3	1.63	2.13	2.13	5.01	4.9	4.84	periportal
FST	Fst	3.59	4.13	4.18	0.46	1.94	1.8	periportal
TCF7L1	Tcf7l1	1.28	1.55	1.77	1.5	2.71	3.26	periportal
APOF	Apof	4.99	5.51	5.61	6.46	6.67	6.82	periportal
ENPP3	Enpp3	1.09	1.3	1.5	3.95	3.79	3.79	periportal
FBP1	Fbp1	6.35	6.77	6.98	6.6	7.29	7.63	periportal
TSPAN13	Tspan13	2.03	2.36	2.66	1.04	0.81	0.11	periportal
IL15RA	Il15ra	1.67	1.64	2.24	3.31	3.12	3.07	periportal
TNFRSF12A	Tnfrsf12a	1.95	1.81	2.53	2.86	2.84	3.04	periportal
SORT1	Sort1	1.29	1.4	1.74	3.15	2.2	0.92	periportal
MTFP1	Mtfp1	0.28	0.39	0.49	3.74	3.92	3.65	periportal
GOLM1	Golm1	2.05	2.18	2.71	0.18	1.5	1.63	periportal
COL12A1	Col12a1	0.77	0.67	1.22	0.92	0.64	0.09	periportal
FGFR2	Fgfr2	2.91	2.51	3.66	0.5	1.81	1.71	periportal
MTHFD2L	Mthfd2l	2.24	2.72	2.95	1.18	2.03	1.63	periportal
FAM107A	Fam107a	0.89	0.66	1.39	1.1	1.86	2.2	periportal
TMC4	Tmc4	0.89	1.04	1.35	2.72	2.32	2.02	periportal
NAV2	Nav2	1.87	2.31	2.59	3.58	3.45	2.85	periportal
PLCE1	Plce1	0.69	0.77	1.18	2.27	2.47	2.47	periportal
CLPTM1L	Clptm1l	3.72	4.26	4.54	4.21	4.16	4.03	periportal
GLDC	Gldc	3.37	4.02	4.17	3.65	4.78	5.12	periportal
ASPG	Aspg	3.34	4.15	4.13	3.29	4.17	4.19	periportal
HMCN2	Hmcn2	0.66	0.88	1.1	0.31	1.09	0.42	periportal
MFGE8	Mfge8	0.65	0.53	1.18	0.22	1.42	1.98	periportal
TGFA	Tgfa	0.76	0.91	1.18	2.47	1.67	1.32	periportal
MCM2	Mcm2	1	1.44	1.68	1.16	1.39	1.28	periportal
AMDHD1	Amdhd1	3.46	4.03	4.42	4.35	5.43	5.5	periportal
GPR160	Gpr160	0.37	0.52	0.69	0.39	0.56	0.27	periportal
LEPR	Lepr	3.36	3.94	4.43	1.8	0.6	0.45	periportal
ID1	Id1	2.89	3.19	3.9	3.01	2.94	2.31	periportal
ACSM1	Acsm1	0.44	0.59	0.88	5.83	5.51	5.37	periportal
CHRDL2	Chrdl2	0.95	1.36	1.68	0.55	0.53	0.2	periportal
PTP4A3	Ptp4a3	0.48	0.37	1.06	1.48	1.79	1.64	periportal
SDSL	Sdsl	2.51	3.25	3.66	2.38	4.1	4.47	periportal
CHIC1	Chic1	0.37	0.46	0.75	0.92	0.44	0.7	periportal
FBF1	Fbf1	0.22	0.34	0.48	2.12	2.07	2.01	periportal
IGFBP2	Igfbp2	3.82	4.45	5.21	6.06	6.49	6.22	periportal
PLEKHB1	Plekhb1	0.31	0.34	0.86	3.6	3.68	3.34	periportal
RET	Ret	0.61	1.12	0.92	0	0.07	0.05	periportal
CDHR2	Cdhr2	2.1	2.9	3.35	0	0	0.16	periportal
SLPI	Slpi	3.23	4.23	4.89	1.1	0.41	0.63	periportal
EXO1	Exo1	0.1	0.12	0.32	0.31	0	0	periportal
NNMT	Nnmt	4.57	5.95	6.39	5.65	5.95	6.28	periportal
CRP	Crp	5.05	6.4	6.85	4.65	4.82	5.02	periportal
DLL4	Dll4	0.44	0.87	1.31	0.13	0.48	0.33	periportal
WFDC2	Wfdc2	0.35	0.43	0.84	2.38	2.9	3.38	periportal
RASL11B	Rasl11b	0.11	0.13	0.4	1.15	0.85	0.23	periportal
HEY1	Hey1	0.33	0.78	1.26	0	0	0.19	periportal
GLS2	Gls2	3.11	4.78	5.13	1.27	2.54	2.44	periportal
L1CAM	L1cam	0.04	0.08	0.22	0.24	0.19	0.97	periportal
SPP1	Spp1	1.08	1.04	2.47	0.18	1.01	1.81	periportal
PLVAP	Plvap	0.69	0.82	2.01	0.9	1.1	1.39	periportal
UPP2	Upp2	0.56	1.12	1.93	3.53	3.58	3.06	periportal
LAMC3	Lamc3	0.45	0.54	1.6	0.9	0.07	0	periportal
SDS	Sds	2.92	4.97	5.51	2.06	4.32	5.04	periportal
FAM19A5	Fam19a5	0.09	0.22	0.55	1.49	1.14	0.68	periportal
SLCO2A1	Slco2a1	0.24	0.25	1.25	2.52	3.33	3.73	periportal
B3GNT3	B3gnt3	0.07	0.03	0.35	0	0	0.25	periportal
SOX9	Sox9	0.42	0.56	1.87	1.96	3.31	3.67	periportal
HAL	Hal	1.57	3.69	4.62	3.52	5.37	5.9	periportal
AQP1	Aqp1	0.37	0.85	2.78	1.08	1.73	1.16	periportal
SLC34A2	Slc34a2	0.01	0.12	0.54	1.32	0.41	0.34	periportal
