# Supplementary material for: Epigenomic map of human liver reveals principles of zonated morphogenic and metabolic control
Source: Nat Commun. 2018 Oct 8;9:4150. doi: 10.1038/s41467-018-06611-5 (PMC6175862; doi:10.1038/s41467-018-06611-5)
Supplement: Supplementary file 7 — Supplementary Data 5 [file 41467_2018_6611_MOESM7_ESM.xlsx]

## Sheet: Suppl_Table_05_V2_DMR
chr	start	end	ID	Symbol	FDR (P vs C)	meth.diff (P vs C)	FDR (P vs I)	meth.diff (P vs I)	FDR (I vs C)	meth.diff (I vs C)	Methylation (C)	Methylation (I)	Methylation (P)	Hypomethylated (P vs C)
chr17	79957501	79958000	ENSG00000169696	ASPSCR1	1.74e-113	49.4051	1.13e-41	-26.9941	2.54e-21	22.411	32.7184	55.1294	82.1235	pericentral
chr17	59444001	59444500	ENSG00000141376	BCAS3	1.09e-74	47.9213	8.27e-15	-21.3339	8.24e-16	26.0656	35.9352	62.5402	83.8565	pericentral
chr17	2267501	2268000	ENSG00000141258	SGSM2	1.95e-60	47.3797	7.77e-17	-21.6053	4.12e-18	25.7744	39.7527	65.5271	87.1324	pericentral
chr17	79958001	79958500	ENSG00000169696	ASPSCR1	4.5e-211	46.127	5.5e-27	-13.5862	9.94e-66	31.637	37.8167	70.6825	83.9437	pericentral
chr10	77792001	77792500	ENSG00000148655	C10orf11	3.18e-60	45.8259	2.4e-13	-17.0616	1.6e-25	28.2931	37.5587	67.1369	83.3846	pericentral
chr17	79952501	79953000	ENSG00000169696	ASPSCR1	3.14e-113	43.9074	1.26e-17	-16.0098	1.29e-46	28.5522	44.9923	71.3074	88.8997	pericentral
chr12	115129001	115129500	ENSG00000135111	TBX3	3.61e-47	43.5723	3.06e-07	-18.0065	4.29e-19	25.5658	41.8719	67.4377	85.4442	pericentral
chr12	115124001	115124500	ENSG00000135111	TBX3	8.01e-48	42.3224	0.00014	-12.9333	9.36e-23	28.7716	24.8957	55.5055	67.218	pericentral
chr12	21070001	21070500	ENSG00000257046	LST3	6e-21	40.1613	0.0723701	-15.2762	1.11e-09	24.885	25.6997	50.5848	65.861	pericentral
chr13	96261001	96261500	ENSG00000134874	DZIP1	7.48e-40	39.3502	0.00214961	-11.8616	1.32e-28	27.4886	27.0705	54.559	66.4207	pericentral
chr16	85570001	85570500	ENSG00000270124	RP11-118F19	1.56e-113	39.1544	1.18e-22	-15.2938	1.91e-33	23.8606	37.915	61.7757	77.0694	pericentral
chr10	135344001	135344500	ENSG00000203772	SPRN	5.03e-39	38.5015	2.08e-07	-16.9732	4.14e-14	20.2138	33.2123	53.523	71.7138	pericentral
chr10	135348001	135348500	ENSG00000203772	SPRN	3.38e-58	38.3837	1.91e-14	-16.6108	4.53e-13	21.7729	50.2116	71.9844	88.5953	pericentral
chr3	50203001	50203500	ENSG00000001617	SEMA3F	2.54e-64	37.0075	1.24e-05	-8.82196	2.14e-35	28.1855	32.4292	60.6148	69.4367	pericentral
chr2	70445501	70446000	ENSG00000115998	C2orf42	2.53e-29	36.622	1.72e-07	-14.3235	1.93e-14	23.8543	49.2027	71.5461	85.8247	pericentral
chr17	79920501	79921000	ENSG00000185269	NOTUM	2.77e-148	36.5201	0.00772131	-3.3411	7.46e-114	33.1789	44.7469	77.9259	81.267	pericentral
chr10	135347501	135348000	ENSG00000203772	SPRN	4.23e-27	36.3416	NA	NA	NA	NA	55.1532	NA	91.4948	pericentral
chr10	135348501	135349000	ENSG00000203772	SPRN	2.85e-37	35.7309	4.31e-18	-21.6006	5.04e-06	14.1302	40.6685	54.7988	76.3994	pericentral
chr16	85570501	85571000	ENSG00000270124	RP11-118F19	9.15e-123	35.7079	9.15e-19	-14.1885	5.48e-40	21.5194	32.2565	53.7759	67.9644	pericentral
chr18	47498501	47499000	ENSG00000167306	MYO5B	1.31e-21	35.6768	0.200912	-8.81153	8.99e-12	26.8653	28.3626	55.2279	64.0394	pericentral
chr11	76506501	76507000	ENSG00000182704	TSKU	2.3e-73	35.6551	1.93e-11	-11.0253	1.47e-29	24.6298	49.5012	74.131	85.1562	pericentral
chr12	115176501	115177000	ENSG00000257817	RP4-601P9	1.11e-15	35.4063	0.029312	-18.2562	0.000524	14.6292	26.8097	44.1594	62.2159	pericentral
chr16	85571001	85571500	ENSG00000270124	RP11-118F19	2.8e-70	35.1621	2.73e-15	-13.9966	8.44e-21	21.1654	46.4706	67.636	81.6327	pericentral
chr19	13113501	13114000	ENSG00000008441	NFIX	6.04e-85	34.7956	5.62e-12	-12.8202	1.72e-28	21.9754	35.0365	57.0119	69.8321	pericentral
chr10	135345001	135345500	ENSG00000130649	CYP2E1	8.22e-90	34.5246	8.66e-14	-11.6021	6.32e-30	22.9225	57.971	80.8935	92.4956	pericentral
chr11	67844001	67844500	ENSG00000110721	CHKA	5.25e-14	34.0592	0.000169	-19.7591	0.00271577	14.3002	46.4286	60.7287	80.4878	pericentral
chr22	29316001	29316500	ENSG00000183579	ZNRF3	7.93e-23	33.8417	0.000527	-16.3373	0.0015677	15.3805	45.1292	66.4615	78.9709	pericentral
chr2	226952001	226952500	ENSG00000230621	AC080002	2.63e-10	33.6807	NA	NA	NA	NA	56.2232	NA	89.9038	pericentral
chr1	59522001	59522500	ENSG00000241042	RP11-145M4	7.04e-38	33.6617	7.22e-06	-13.3929	2.06e-15	20.0716	21.0526	41.7345	54.7143	pericentral
chr17	59389501	59390000	ENSG00000141376	BCAS3	1.41e-49	33.6354	2.03e-07	-11.182	2.13e-17	22.4535	62.5551	85.0085	96.1905	pericentral
chr10	135331501	135332000	ENSG00000203772	SPRN	1.19e-28	33.537	0.000179	-13.7794	5.4e-08	19.7576	43.833	63.5906	77.37	pericentral
chr2	27347001	27347500	ENSG00000143994	ABHD1	5.07e-17	33.4243	0.0271112	-9.94395	0.000638	23.4803	55.7143	79.1946	89.1386	pericentral
chr15	75041001	75041500	ENSG00000140505	CYP1A2	3.12e-28	33.0919	0.266772	-4.62452	9.04e-19	28.4673	37.7327	66.2	70.8245	pericentral
chr9	132319501	132320000	ENSG00000227619	RP11-492E3	1.96e-33	32.8096	0.108765	-7.44833	2.39e-18	25.3613	41.0828	66.4441	73.8924	pericentral
chr1	94820001	94820500	ENSG00000226835	RP11-148B18	1.86e-38	32.7725	3.55e-11	-17.6853	8.58e-08	15.0872	51.0145	66.1017	83.787	pericentral
chr12	4135001	4135500	ENSG00000256969	RP11-320N7	8.75e-74	32.5357	0.00627896	-5.75286	3.3e-54	26.7828	57.1752	83.958	89.7109	pericentral
chr9	124058001	124058500	ENSG00000148180	GSN	9.22e-21	31.9281	0.00963624	-11.5063	1.5e-09	20.6628	48.5597	69.7788	80.4878	pericentral
chr4	41121001	41121500	ENSG00000163697	APBB2	1.33e-23	31.795	0.00226335	-11.2356	7.26e-11	20.5594	59.7938	80.3532	91.5888	pericentral
chr6	137698501	137699000	ENSG00000177468	OLIG3	3.09e-21	31.7387	0.011861	-5.07748	3.98e-17	26.6613	61.6314	88.2927	93.3702	pericentral
chr17	59423001	59423500	ENSG00000141376	BCAS3	2.76e-55	31.2826	2.8e-18	-17.3071	2.62e-10	14.2983	43.3551	57.7122	74.6377	pericentral
chr18	21464501	21465000	ENSG00000053747	LAMA3	3.2e-24	31.2711	0.467195	-4.15463	3.86e-15	27.1165	50.4386	77.5551	81.7097	pericentral
chr16	85526001	85526500	ENSG00000264203	AC092377	1.46e-25	31.2424	2.75e-07	-16.624	0.000124	14.6184	45.4861	60.1045	76.7285	pericentral
chr15	75044501	75045000	ENSG00000140505	CYP1A2	1.52e-61	31.1779	4.29e-09	-13.0887	3.24e-22	18.0892	35.1237	53.2129	66.3015	pericentral
chr22	29323001	29323500	ENSG00000183579	ZNRF3	1.15e-24	31.0706	0.533692	-2.14529	8.11e-22	28.9254	58.3333	87.2587	89.404	pericentral
chr9	112969501	112970000	ENSG00000188959	C9orf152	2.18e-25	30.9825	0.0905861	-7.18332	4.97e-16	23.7992	37.6147	61.4138	68.5972	pericentral
chr18	44008001	44008500	ENSG00000141622	RNF165	3.28e-26	30.9539	1.95e-10	-17.921	3.57e-05	13.033	54.6087	67.6417	85.5626	pericentral
chr1	110590501	110591000	ENSG00000143093	STRIP1	1.22e-34	30.9168	7.38e-05	-12.0086	2.58e-12	18.9083	38.7376	57.6459	69.6544	pericentral
chr11	108438501	108439000	ENSG00000110723	EXPH5	1.63e-19	30.8186	9.32e-06	-18.0889	0.00179814	12.7296	32.4627	45.1923	63.2812	pericentral
chr16	2276001	2276500	ENSG00000167967	E4F1	1.21e-15	30.7124	2.18e-06	-20.38	0.0480352	10.3324	38.4988	48.8312	69.2112	pericentral
chr15	75055501	75056000	ENSG00000140505	CYP1A2	2.06e-56	30.578	1.93e-17	-18.7725	4.75e-08	11.8055	41.9723	53.7778	72.5503	pericentral
chr1	110641001	110641500	ENSG00000258673	RP4-773N10	5.13e-34	30.4285	3.52e-09	-15.3573	1.64e-07	15.0712	44.0639	59.1351	74.4924	pericentral
chr22	29314001	29314500	ENSG00000183579	ZNRF3	2.82e-24	30.4262	0.173387	-6.01749	2.95e-14	23.7979	33.9257	55.9804	64.3519	pericentral
chr7	97923501	97924000	ENSG00000164713	BRI3	3e-84	30.2298	5.83e-17	-14.5796	8.97e-20	15.8998	46.2564	60.8889	76.4862	pericentral
chr7	73983001	73983500	ENSG00000006704	GTF2IRD1	2.36e-20	30.2039	0.000576	-14.2361	1.19e-06	15.9679	38.2892	54.2571	68.4932	pericentral
chr10	135346501	135347000	ENSG00000203772	SPRN	1.47e-30	30.1374	5.09e-08	-14.58	6.66e-07	15.5574	49.3741	64.9315	79.5115	pericentral
chr2	234655501	234656000	ENSG00000228445	UGT1A2P	1.7e-24	30.0543	NA	NA	NA	NA	43.6957	NA	73.75	pericentral
chr2	171321001	171321500	ENSG00000071909	MYO3B	2.39e-14	30.0446	0.00112318	-15.5949	0.00207786	14.4497	45.8678	60.3175	75.9124	pericentral
chr10	24717001	24717500	ENSG00000120549	KIAA1217	2.23e-33	29.9894	1.87e-11	-19.5114	4.44e-05	10.478	35.5435	46.0215	65.5329	pericentral
chr16	11025501	11026000	ENSG00000179583	CIITA	1.58e-25	29.8879	0.057249	-9.23104	5.44e-12	20.6568	34.7398	55.3966	64.6277	pericentral
chr21	44824501	44825000	ENSG00000142178	SIK1	3.26e-37	29.7632	1.46e-14	-17.3697	6.72e-07	12.3934	45.8763	58.2697	75.6395	pericentral
chr1	51753501	51754000	ENSG00000085831	TTC39A	3.18e-21	29.7501	5.64e-08	-19.5523	0.163096	10.1978	28.702	38.8998	58.4521	pericentral
chr12	122071001	122071500	ENSG00000182500	ORAI1	1.39e-26	29.7442	2.01e-06	-16.3457	1.31e-06	12.5619	42.1659	57.6995	71.9101	pericentral
chr4	41120501	41121000	ENSG00000163697	APBB2	9.76e-40	29.7347	9.55e-06	-8.50369	1.64e-15	21.231	63.9442	85.1752	93.6789	pericentral
chr12	56472001	56472500	ENSG00000065361	ERBB3	4.5e-20	29.6946	0.0298832	-8.74329	5.74e-13	20.9513	30.1013	51.0526	59.7959	pericentral
chr2	45494501	45495000	ENSG00000205054	AC009236	1.04e-20	29.6104	0.00938423	-9.45016	1.28e-07	20.1602	64.0805	84.2407	93.6909	pericentral
chr11	30848001	30848500	ENSG00000170959	DCDC1	6.48e-22	29.5685	0.00462827	-9.69816	1.13e-08	19.8704	52.9915	72.8618	82.56	pericentral
chr15	75055001	75055500	ENSG00000140505	CYP1A2	3.85e-73	29.3316	4.89e-05	-8.44628	9.18e-36	20.8853	40.6388	61.524	69.9703	pericentral
chr17	63555001	63555500	ENSG00000168646	AXIN2	4.76e-53	29.3163	1.14e-06	-11.0425	1.52e-19	18.2738	12.4885	30.7623	41.8048	pericentral
chr11	67867501	67868000	ENSG00000110721	CHKA	1.01e-12	29.3079	0.472333	-8.76184	2.01e-05	20.546	39.9478	60.4938	69.2557	pericentral
chr16	85562501	85563000	ENSG00000270124	RP11-118F19	1.67e-101	29.2663	9.42e-05	-5.64281	4.35e-58	23.6235	56.304	79.9275	85.5703	pericentral
chr16	50494501	50495000	ENSG00000252077	SNORD112	3.85e-23	29.0306	0.0119606	-8.90601	3.3e-11	20.1246	52.1968	72.3214	81.2274	pericentral
chr9	130870001	130870500	ENSG00000148339	SLC25A25	3.86e-16	28.9563	0.00319101	-12.2083	3.42e-05	16.748	47.0711	63.8191	76.0274	pericentral
chr19	13136001	13136500	ENSG00000008441	NFIX	6.5e-27	28.8793	0.103261	-3.70163	2.14e-19	25.6821	37.9619	64.9204	66.8412	pericentral
chr2	88416501	88417000	ENSG00000115593	SMYD1	5.39e-24	28.8241	1.59e-05	-10.831	6.64e-09	17.9931	47.8923	65.8854	76.7164	pericentral
chr13	98970501	98971000	ENSG00000152767	FARP1	1.02e-37	28.7407	0.00188421	-9.89947	9.55e-20	18.8412	31.4445	50.2857	60.1852	pericentral
chr2	70495001	70495500	ENSG00000116005	PCYOX1	7.33e-08	28.6264	0.00150413	-18.5506	0.301905	10.0758	45.8564	55.9322	74.4828	pericentral
chr1	182387501	182388000	ENSG00000203729	LINC00272	3.04e-24	28.6061	0.78055	-1.3219	1.93e-25	27.2842	53.0945	80.3787	81.7006	pericentral
chr22	29401001	29401500	ENSG00000183579	ZNRF3	1.1e-35	28.6015	1.02e-06	-12.2749	1.69e-11	16.3266	20.5556	36.8821	49.1571	pericentral
chr15	75042501	75043000	ENSG00000140505	CYP1A2	5.44e-34	28.5591	0.00950537	-10.6098	3.77e-12	17.9492	34.6188	52.568	63.1778	pericentral
chr4	37905001	37905500	ENSG00000065882	TBC1D1	1.54e-15	28.5565	0.0781496	-8.16933	1.76e-08	20.3872	29.8851	50.2722	58.4416	pericentral
chr1	156338001	156338500	ENSG00000163468	CCT3	4.88e-27	28.4494	0.15754	-6.57024	2.19e-16	23.7615	59.9493	80.885	88.3987	pericentral
chr1	57735501	57736000	ENSG00000173406	DAB1	2.69e-16	28.4007	0.0867422	-8.76305	5.98e-06	19.6377	39.5604	59.1981	67.9612	pericentral
chr2	129069001	129069500	ENSG00000136720	HS6ST1	2.85e-24	28.3537	0.0122046	-6.96803	1.76e-08	21.3857	51.5873	72.973	79.941	pericentral
chr1	54824501	54825000	ENSG00000157216	SSBP3	2.02e-18	28.3078	0.00145547	-11.838	2.5e-08	16.4698	31.7328	48.2026	60.0406	pericentral
chr3	31330001	31330500	ENSG00000230111	AC115283	3.08e-27	28.2946	0.170394	-5.59453	1.01e-17	22.7001	33.7136	56.4136	62.0081	pericentral
chr12	115114001	115114500	ENSG00000135111	TBX3	2.84e-30	28.2841	0.000355	-9.71469	3.84e-12	18.5694	47.9129	66.4823	76.197	pericentral
chr16	70459501	70460000	ENSG00000157350	ST3GAL2	2.58e-39	28.2338	0.00113397	-7.33252	1.88e-19	20.9012	55.0336	75.9348	83.2673	pericentral
chr5	133768001	133768500	ENSG00000250564	RP11-215P8	1.07e-36	28.2317	7.59e-08	-10.1199	1.41e-10	18.1117	64.3548	82.4666	92.5865	pericentral
chr17	41231501	41232000	ENSG00000240828	RPL21P4	8.96e-11	28.1944	0.127283	-11.1466	0.00282928	17.0478	62.5749	79.6226	90.7692	pericentral
chr3	128068501	128069000	ENSG00000132394	EEFSEC	1.21e-19	28.1147	8.04e-06	-14.3846	4.14e-06	13.7301	35.8678	49.5979	63.9824	pericentral
chr22	29316501	29317000	ENSG00000183579	ZNRF3	2.53e-06	28.0507	0.109087	-13.6479	0.0349676	14.4028	42.5121	56.9149	70.5628	pericentral
chr17	63553501	63554000	ENSG00000168646	AXIN2	9.44e-37	28.0462	0.638372	-1.8405	5.32e-27	26.2057	55.1579	81.3636	83.2041	pericentral
chr10	96523501	96524000	ENSG00000165841	CYP2C19	7.51e-15	27.7321	0.000689	-12.5501	0.0231977	15.182	51.3834	66.5653	79.1155	pericentral
chr2	233499501	233500000	ENSG00000115468	EFHD1	7.5e-17	27.6651	NA	NA	NA	NA	34.4519	NA	62.117	pericentral
chr17	79987501	79988000	ENSG00000169683	LRRC45	4.68e-88	27.656	1.09e-08	-9.03884	1.67e-37	18.6172	48.3939	67.0111	76.0499	pericentral
chr2	43762501	43763000	ENSG00000115970	THADA	1.1e-22	27.6485	8.18e-05	-10.0725	9.52e-09	17.576	51.9658	69.5418	79.6143	pericentral
chr12	115247001	115247500	ENSG00000257517	RP4-601P9	2.97e-11	27.5993	NA	NA	NA	NA	24.1692	NA	51.7685	pericentral
chr4	37935501	37936000	ENSG00000065882	TBC1D1	1.07e-37	27.555	0.0130608	-4.44222	5.75e-23	20.797	68.7831	92.0491	96.338	pericentral
chr9	131814001	131814500	ENSG00000148343	FAM73B	3.05e-20	27.4819	NA	NA	NA	NA	55.5556	NA	83.0375	pericentral
chr17	59380001	59380500	ENSG00000141376	BCAS3	3.75e-17	27.4814	8.15e-08	-15.5426	0.00992675	9.7233	46.5517	59.8857	74.0331	pericentral
chr17	19584501	19585000	ENSG00000180638	SLC47A2	2.79e-21	27.455	0.00260106	-9.9555	6.35e-08	17.4996	41.7457	59.2453	69.2008	pericentral
chr11	34288501	34289000	ENSG00000166016	ABTB2	1.09e-35	27.4542	1.89e-05	-11.2985	5.41e-12	16.1556	36.0714	52.2271	63.5256	pericentral
chr10	77810501	77811000	ENSG00000148655	C10orf11	3.63e-24	27.454	0.00149658	-10.262	1.26e-09	17.192	26.2438	43.4358	53.6977	pericentral
chr3	111700001	111700500	ENSG00000144827	ABHD10	9.27e-12	27.3529	0.0730342	-11.3546	0.010654	13.7504	37.467	55.5273	64.8199	pericentral
chr10	71851501	71852000	ENSG00000099284	H2AFY2	2.4e-76	27.3058	4.47e-15	-10.4684	2.39e-23	16.1271	41.2296	58.2516	68.5353	pericentral
chr14	89508001	89508500	ENSG00000258990	MPPE1P1	1.02e-15	27.2764	6.1e-08	-18.35	0.233632	8.92642	43.109	52.0354	70.3854	pericentral
chr16	85569501	85570000	ENSG00000270124	RP11-118F19	4.02e-18	27.2196	0.0459415	-8.92627	1.67e-07	18.2933	42.41	60.7034	69.6296	pericentral
chr1	229243001	229243500	ENSG00000236975	RP5-1065P14	3.87e-09	27.1279	0.00187672	-13.7518	0.0289643	13.3761	57.7778	71.1538	84.9057	pericentral
chr15	75050501	75051000	ENSG00000140505	CYP1A2	4.87e-24	27.1085	0.47986	-3.38366	4.74e-25	23.3306	59.3176	85.6383	86.4261	pericentral
chr4	37919001	37919500	ENSG00000065882	TBC1D1	4e-15	27.0234	0.00351585	-10.2367	4.44e-08	16.7867	64.2442	81.0309	91.2676	pericentral
chr17	59390501	59391000	ENSG00000141376	BCAS3	6.89e-51	27.0135	1.39e-05	-5.71344	1.7e-28	21.3001	70.1893	91.4894	97.2028	pericentral
chr9	92290001	92290500	ENSG00000237372	RP11-316P17	3.68e-32	26.9125	0.0593404	-4.98048	1.25e-25	22.3702	47.1121	69.1392	74.0246	pericentral
chr22	43199501	43200000	ENSG00000242247	ARFGAP3	2.66e-24	26.8326	0.710581	-2.11	6.59e-22	24.7226	50.508	75.2306	77.3406	pericentral
chr1	94847001	94847500	ENSG00000232918	RP11-366L18	1.13e-17	26.8312	0.000127	-13.4111	0.10358	13.4201	44.0426	57.4627	70.8738	pericentral
chr12	113819001	113819500	ENSG00000151176	PLBD2	3.32e-15	26.8117	1.47e-06	-15.4302	0.0350827	11.3815	51.1883	62.5698	78	pericentral
chr3	109059501	109060000	ENSG00000121570	DPPA4	7.36e-27	26.7815	3e-08	-15.2408	9.62e-07	12.9783	53.125	64.4667	79.9065	pericentral
chr16	85563001	85563500	ENSG00000270124	RP11-118F19	9e-46	26.7548	1.56e-09	-12.6306	7.67e-13	14.1242	45.3178	59.4421	72.0727	pericentral
chr13	99127001	99127500	ENSG00000102572	STK24	1.52e-39	26.6093	1.14e-24	-20.6823	0.00128034	5.92697	39.7096	45.6366	66.3189	pericentral
chr11	130048001	130048500	ENSG00000149418	ST14	1.46e-24	26.5731	0.00132477	-11.6982	1.04e-06	14.8748	23.4867	38.3615	50.0597	pericentral
chr17	79953001	79953500	ENSG00000169696	ASPSCR1	3.75e-48	26.5647	0.000284	-7.20345	8.75e-30	19.8954	60.0958	78.9766	86.6605	pericentral
chr20	49007001	49007500	ENSG00000244376	RN7SL636P	1.56e-12	26.559	1.23e-05	-19.8113	0.421564	6.74777	58.6957	65.4434	85.2547	pericentral
chr5	148345501	148346000	ENSG00000169247	SH3TC2	2.45e-19	26.4975	0.752705	1.41241	9.5e-19	27.9099	47.7658	75.6757	74.2633	pericentral
chr17	53350001	53350500	ENSG00000263096	RP11-515O17	1.68e-31	26.4259	0.00655976	-8.42753	4.83e-12	17.9983	42.7798	60.7781	69.2057	pericentral
chr17	79993501	79994000	ENSG00000169738	DCXR	2.99e-18	26.4219	4.68e-10	-19.8403	0.170775	6.58162	33.2303	39.8119	59.6522	pericentral
chr16	20611001	20611500	ENSG00000260762	RP11-143N13	2.96e-18	26.418	0.000327	-12.0806	0.00249051	14.3374	45.4774	59.8148	71.8954	pericentral
chr1	110010001	110010500	ENSG00000143028	SYPL2	1.02e-24	26.4144	0.0013111	-12.4178	1.6e-08	13.9966	12.098	26.0946	38.5124	pericentral
chr21	44905001	44905500	ENSG00000185186	LINC00313	6.33e-175	26.3696	4.41e-34	-11.846	4.06e-53	14.5236	61.0459	75.5695	87.4155	pericentral
chr12	1779501	1780000	ENSG00000266043	MIR3649	1.36e-14	26.3377	3.98e-07	-17.9577	0.0476706	8.37996	51.7007	60.0806	78.0384	pericentral
chr5	131336501	131337000	ENSG00000164398	ACSL6	2.39e-14	26.2957	0.443895	-5.4484	3.53e-11	20.8473	50.501	71.3483	76.7967	pericentral
chr12	40282001	40282500	ENSG00000180116	C12orf40	2.25e-14	26.2259	0.00275823	-13.1195	0.0010196	13.1064	55.6306	68.7371	81.8565	pericentral
chr5	177758001	177758500	ENSG00000050767	COL23A1	1.26e-17	26.2241	0.0503799	-9.63998	6.47e-07	16.5841	44.9686	61.5527	71.1927	pericentral
chr22	36640001	36640500	ENSG00000128335	APOL2	5.93e-32	26.1932	5.96e-08	-12.57	2.45e-06	13.6231	58.1064	71.7295	84.2995	pericentral
chr9	127961501	127962000	ENSG00000119414	PPP6C	5.42e-33	26.1791	0.00017	-9.83689	4.53e-08	16.3422	65.7807	82.1229	91.9598	pericentral
chr16	85669001	85669500	ENSG00000131149	GSE1	4.1e-60	26.176	1.39e-06	-8.35946	1.72e-26	17.8165	43.1244	60.9409	69.3003	pericentral
chr21	45348501	45349000	ENSG00000160216	AGPAT3	1.74e-33	26.145	0.125524	-4.21989	1.52e-20	21.9251	62.0053	83.9304	88.1503	pericentral
chr17	1882501	1883000	ENSG00000185924	RTN4RL1	3.3e-10	26.0766	NA	NA	NA	NA	52.5597	NA	78.6364	pericentral
chr22	22086001	22086500	ENSG00000100027	YPEL1	3.11e-38	26.0303	0.0126248	-5.16809	1.95e-18	20.8622	67.9941	88.8563	94.0244	pericentral
chr17	63550501	63551000	ENSG00000168646	AXIN2	1.64e-33	26.0132	0.00207496	-8.78958	9.7e-13	17.2236	30.1158	47.3394	56.129	pericentral
chr1	154981001	154981500	ENSG00000160685	ZBTB7B	3.54e-15	25.9925	0.00114126	-13.9657	0.00573683	12.0268	45.2427	57.2695	71.2352	pericentral
chr15	75049001	75049500	ENSG00000140505	CYP1A2	5.93e-30	25.8519	0.0530714	-8.15093	1.6e-14	16.9439	60.355	78.2533	86.2069	pericentral
chr6	162599501	162600000	ENSG00000185345	PARK2	2.96e-11	25.8115	0.0681929	-10.8694	0.00940822	11.6287	57.6642	73.4983	83.4758	pericentral
chr22	29281001	29281500	ENSG00000183579	ZNRF3	6.87e-18	25.7465	0.616749	-8.39935	1.14e-11	17.0996	28.2026	44.6677	53.9491	pericentral
chr16	87574501	87575000	ENSG00000260750	RP11-482M8	1.32e-23	25.7296	0.00601512	-8.66492	2.85e-07	17.0647	42.7914	59.8561	68.521	pericentral
chr22	29780501	29781000	ENSG00000100280	AP1B1	7.03e-16	25.6059	2.21e-05	-16.8772	0.169853	8.72865	48.595	57.3237	74.2009	pericentral
chr19	39172001	39172500	ENSG00000130402	ACTN4	1.43e-46	25.5813	0.00695827	-5.26019	9.53e-24	20.3211	48.017	68.3381	73.5983	pericentral
chr8	63915001	63915500	ENSG00000185942	NKAIN3	1.81e-36	25.5725	0.036197	-5.81083	1.37e-21	19.7617	58.89	78.6517	84.4625	pericentral
chr15	29992001	29992500	ENSG00000104067	TJP1	4.24e-16	25.4973	0.305765	-6.5049	9.33e-08	18.9924	64.2412	83.2335	89.7384	pericentral
chr16	85585001	85585500	ENSG00000270124	RP11-118F19	1.85e-36	25.4602	0.000488	-8.02758	3.54e-15	17.4326	46.4811	63.9137	71.9413	pericentral
chr20	60760501	60761000	ENSG00000101181	MTG2	3.27e-11	25.439	2.23e-10	-25.4143	0.789129	0.0247634	23.348	23.3728	48.7871	pericentral
chr3	53187501	53188000	ENSG00000163932	PRKCD	3.72e-19	25.427	0.0241983	-8.42034	5.09e-09	17.0066	53.9708	70.9774	79.3978	pericentral
chr22	46620001	46620500	ENSG00000186951	PPARA	1.06e-44	25.406	1.03e-05	-9.75628	9.59e-17	15.6497	38.3319	53.9816	63.7379	pericentral
chr17	79923001	79923500	ENSG00000185269	NOTUM	7.64e-32	25.3992	4.64e-06	-10.6889	3.24e-08	14.7103	61.1392	75.8495	86.5385	pericentral
chr12	20973001	20973500	ENSG00000111700	SLCO1B3	4.09e-85	25.3968	0.0172572	-3.39549	1.07e-57	22.0013	68.2588	90.2601	93.6556	pericentral
chr20	45309001	45309500	ENSG00000158296	SLC13A3	7.6e-57	25.39	0.00446682	-4.70851	3.05e-29	20.6814	66.7286	87.4101	92.1186	pericentral
chr16	85593001	85593500	ENSG00000270124	RP11-118F19	7.9e-18	25.3136	1.94e-06	-14.7323	0.00221977	10.5813	41.9019	52.4832	67.2156	pericentral
chr7	73444001	73444500	ENSG00000049540	ELN	1.71e-15	25.2683	0.328672	-6.76072	2e-08	18.5076	30.7317	49.2393	56	pericentral
chr2	235911501	235912000	ENSG00000130147	SH3BP4	3.95e-33	25.2584	0.071385	-7.87381	1.5e-21	17.0926	27.1142	44.6456	52.3726	pericentral
chr22	29295001	29295500	ENSG00000183579	ZNRF3	7.73e-11	25.2003	0.702985	0.876329	1.13e-12	26.0766	50.9018	76.9784	76.1021	pericentral
chr8	109218501	109219000	ENSG00000104408	EIF3E	2.57e-11	25.1924	NA	NA	NA	NA	30.719	NA	55.9113	pericentral
chr10	12365501	12366000	ENSG00000264036	RN7SL198P	5.52e-32	25.1838	0.179258	-5.43982	3.92e-17	19.744	61.5789	81.323	86.7628	pericentral
chr7	73867001	73867500	ENSG00000006704	GTF2IRD1	4.78e-43	25.153	6.92e-09	-11.5816	7.03e-14	13.5714	29.4973	43.0686	54.6503	pericentral
chr11	65261501	65262000	ENSG00000251562	MALAT1	9.89e-18	25.0835	0.0159588	-10.5758	4.6e-05	14.5077	41.3299	55.8376	66.4134	pericentral
chr3	48619501	48620000	ENSG00000114270	COL7A1	1.92e-22	25.0021	0.010774	-8.0345	3.52e-09	16.9676	46.3768	63.3444	71.3789	pericentral
chr19	13132001	13132500	ENSG00000008441	NFIX	7.57e-40	24.9604	0.00168569	-6.83063	4.66e-18	18.1297	57.6077	75.7374	82.568	pericentral
chr3	40138001	40138500	ENSG00000170011	MYRIP	4.97e-19	24.837	3.13e-06	-14.8359	0.000848	10.0011	46.5035	56.5046	71.3405	pericentral
chr18	21800001	21800500	ENSG00000141447	OSBPL1A	1.84e-06	24.8182	0.651745	-2.07581	1.9e-06	22.7424	50.1818	72.9242	75	pericentral
chr5	177760001	177760500	ENSG00000050767	COL23A1	4.02e-17	24.8168	5.45e-07	-17.45	0.089674	7.3668	34.0067	41.3735	58.8235	pericentral
chr1	29474501	29475000	ENSG00000116350	SRSF4	6.96e-31	24.7686	2e-10	-14.6817	1.08e-05	10.087	31.8283	41.9152	56.5969	pericentral
chr16	85563501	85564000	ENSG00000270124	RP11-118F19	2.55e-57	24.7582	8.89e-16	-10.8245	2.2e-14	13.9337	59.1614	73.0951	83.9196	pericentral
chr22	29400501	29401000	ENSG00000183579	ZNRF3	1.19e-37	24.7441	2.42e-05	-8.93083	4.09e-16	15.8133	31.087	46.9003	55.8311	pericentral
chr4	84469501	84470000	ENSG00000138678	AGPAT9	2.75e-18	24.6765	0.0341723	-7.2393	2.01e-08	17.4372	32.6301	50.0673	57.3066	pericentral
chr12	20975001	20975500	ENSG00000111700	SLCO1B3	6.32e-57	24.6669	0.0171583	-3.70886	7.38e-35	20.958	67.991	88.949	92.6579	pericentral
chr5	52252001	52252500	ENSG00000213949	ITGA1	5.1e-29	24.6568	0.00266959	-6.94955	6.57e-12	17.7073	56.5594	74.2667	81.2162	pericentral
chr1	172942501	172943000	ENSG00000224228	RP1-15D23	6.18e-15	24.6163	4.72e-06	-15.8833	0.023171	8.73301	53.6657	62.3987	78.282	pericentral
chr14	77478501	77479000	ENSG00000119669	IRF2BPL	2.63e-37	24.5807	0.00142162	-7.72443	1.13e-15	16.8562	49.3496	66.2058	73.9303	pericentral
chr19	992501	993000	ENSG00000065268	WDR18	1.45e-55	24.4521	1.27e-12	-10.5671	2.64e-15	13.324	46.4933	59.883	70.9453	pericentral
chr14	105944501	105945000	ENSG00000182809	CRIP2	3.28e-115	24.4225	1.23e-49	-17.1481	2.38e-09	7.31534	45.0245	52.3203	69.447	pericentral
chr1	22678001	22678500	ENSG00000234397	RP11-415K20	9.07e-53	24.3909	1.36e-15	-14.2806	1.2e-07	10.1103	43.9099	54.0202	68.3008	pericentral
chr22	39637001	39637500	ENSG00000100311	PDGFB	8.73e-60	24.3131	0.0156431	-5.10266	3.14e-38	19.2105	42.8571	62.0676	67.1703	pericentral
chr10	28840501	28841000	ENSG00000095787	WAC	3.99e-15	24.3099	0.535988	-4.31991	1.23e-11	19.99	46.2145	66.2045	70.5244	pericentral
chr20	49012501	49013000	ENSG00000244376	RN7SL636P	6.74e-27	24.2937	0.72741	0.288658	1.11e-29	24.5823	57.3964	81.9788	81.6901	pericentral
chr3	52162001	52162500	ENSG00000164087	POC1A	9.79e-19	24.285	0.127501	-7.05982	3.68e-07	17.2252	48.8604	66.0856	73.1454	pericentral
chr12	121989501	121990000	ENSG00000089094	KDM2B	6.21e-31	24.2745	0.000323	-9.11694	1.15e-10	15.1576	67.3392	82.4968	91.6137	pericentral
chr9	19202501	19203000	ENSG00000232176	RP11-146N23	1.21e-18	24.261	0.0125102	-9.5896	1.3e-06	14.6714	32.7979	47.4692	57.0588	pericentral
chr17	74279501	74280000	ENSG00000129646	QRICH2	2.9e-35	24.2386	9.69e-06	-9.31467	1.1e-10	14.9239	61.7143	76.6382	85.9528	pericentral
chr5	179267001	179267500	ENSG00000161010	C5orf45	3.08e-13	24.1844	0.0531872	-9.82816	0.000354	14.3562	32.409	46.7652	56.5934	pericentral
chr11	61624001	61624500	ENSG00000134824	FADS2	9.36e-16	24.1818	0.00024	-13.6957	0.00173612	10.4861	55.6364	66.1224	79.8182	pericentral
chr1	27138501	27139000	ENSG00000241188	RN7SL165P	9.06e-15	24.164	8.06e-06	-13.6332	0.000712	10.5308	63.9903	74.5211	88.1543	pericentral
chr2	238556001	238556500	ENSG00000124831	LRRFIP1	1.42e-34	24.1589	2.09e-05	-8.54335	4.07e-13	15.6155	47.6457	63.2612	71.8045	pericentral
chr10	29271501	29272000	ENSG00000229605	RP11-492M23	2.14e-16	24.1409	0.00128248	-14.1042	0.00252628	10.0367	29.5058	39.5425	53.6467	pericentral
chr6	37812001	37812500	ENSG00000156639	ZFAND3	1.76e-08	24.0612	0.005463	-16.7278	0.0663732	7.16365	34.5708	41.7297	58.6319	pericentral
chr22	30910501	30911000	ENSG00000133488	SEC14L4	2.26e-10	24.001	NA	NA	NA	NA	41.5301	NA	65.5311	pericentral
chr10	12474501	12475000	ENSG00000183049	CAMK1D	5.36e-09	23.9756	0.0592553	-9.19714	0.0349132	14.7785	48.4568	63.2353	72.4324	pericentral
chr1	53632001	53632500	ENSG00000162383	SLC1A7	2.1e-12	23.9683	NA	NA	6.27e-05	15.982	47.7024	63.789	71.6707	pericentral
chr17	1883001	1883500	ENSG00000185924	RTN4RL1	4.29e-29	23.9654	0.00434008	-6.61496	6.41e-16	17.3504	45.5528	62.9032	69.5182	pericentral
chr12	122468001	122468500	ENSG00000110987	BCL7A	2.06e-32	23.9568	0.863677	-1.55516	6.48e-30	22.0941	48.4694	70.9552	72.4261	pericentral
chr7	150022001	150022500	ENSG00000127399	LRRC61	1.23e-23	23.922	2.22e-06	-12.1302	8.63e-06	11.7919	49.1368	60.9287	73.0588	pericentral
chr1	234698001	234698500	ENSG00000230404	RP5-855F14	4.13e-17	23.9179	0.263005	-4.58486	2.22e-09	17.1736	58.9837	78.2229	82.9016	pericentral
chr4	1618001	1618500	ENSG00000174137	FAM53A	4.29e-07	23.8862	0.277122	-6.56517	0.00654771	17.3211	51.7751	69.0962	75.6614	pericentral
chr10	113969001	113969500	ENSG00000119927	GPAM	1.98e-10	23.7762	0.00237396	-12.9994	0.0370333	10.7768	48.1054	58.8822	71.8816	pericentral
chr9	116152501	116153000	ENSG00000148218	ALAD	5.2e-37	23.7759	0.000482	-8.10061	6.61e-17	16.4073	37.8511	54.7067	61.627	pericentral
chr22	45108001	45108500	ENSG00000186654	PRR5	2.99e-33	23.7562	0.0723125	-5.49301	2.31e-18	18.08	41.1631	60.0155	64.9194	pericentral
chr12	1897001	1897500	ENSG00000006831	ADIPOR2	1.06e-11	23.7296	0.00112602	-13.2842	0.047719	10.4454	62.8684	73.3138	86.5979	pericentral
chr1	12664501	12665000	ENSG00000162496	DHRS3	0.000385	23.7142	NA	NA	NA	NA	25.625	NA	49.3392	pericentral
chr14	89845501	89846000	ENSG00000053254	FOXN3	7.2e-10	23.6802	0.0205362	-7.60901	0.000313	16.749	66.5158	82.5919	90.1961	pericentral
chr1	204420001	204420500	ENSG00000133056	PIK3C2B	8.79e-09	23.6609	0.414786	-5.99239	0.000321	17.6685	43.787	61.4555	67.4479	pericentral
chr6	163820001	163820500	ENSG00000270419	CAHM	5.55e-28	23.6107	3.72e-11	-13.5197	6.87e-06	10.4429	54.4538	63.9478	78.0645	pericentral
chr7	73443501	73444000	ENSG00000049540	ELN	7.86e-15	23.5468	0.253693	-5.48997	1.11e-07	18.0569	46.1407	64.1975	69.6875	pericentral
chr22	47137001	47137500	ENSG00000100422	CERK	2.98e-17	23.5366	0.0405925	-8.11111	3.64e-08	15.4255	51.4634	66.8889	75	pericentral
chr7	100771501	100772000	ENSG00000106366	SERPINE1	4.02e-09	23.5311	1.52e-07	-17.3647	0.552718	6.16635	56.9106	63.0769	80.4416	pericentral
chr10	133809501	133810000	ENSG00000176171	BNIP3	3.94e-29	23.5308	1.63e-06	-10.6952	1.19e-09	12.8356	51.9017	64.7373	75.4325	pericentral
chr10	135352001	135352500	ENSG00000130649	CYP2E1	2.16e-18	23.5266	0.118515	-6.87218	5.03e-09	16.6544	60.5769	77.2313	84.1035	pericentral
chr17	42076501	42077000	ENSG00000131096	PYY	1.94e-19	23.4978	0.000215	-10.8178	4.37e-06	12.6801	52.0092	64.6893	75.507	pericentral
chr2	110067501	110068000	ENSG00000172985	SH3RF3	2.24e-12	23.4971	4.93e-09	-16.4918	0.266844	7.00535	51.8182	58.8235	75.3153	pericentral
chr10	12369001	12369500	ENSG00000264036	RN7SL198P	6.61e-17	23.4809	0.194929	-4.58684	1.13e-09	18.8941	67.9144	86.8085	91.3953	pericentral
chr9	130825501	130826000	ENSG00000171169	NAIF1	2.92e-46	23.4449	6.09e-06	-7.54519	3.68e-19	15.8997	46.1463	62.046	69.5912	pericentral
chr10	13334501	13335000	ENSG00000107537	PHYH	5.96e-27	23.4397	2.94e-06	-13.2793	0.000105	10.5047	63.9908	72.3893	87.4305	pericentral
chr20	4953001	4953500	ENSG00000089057	SLC23A2	4.71e-13	23.4188	0.00170336	-10.5654	9.15e-05	14.4444	18.8889	35.0223	42.3077	pericentral
chr19	49260501	49261000	ENSG00000105550	FGF21	3.32e-26	23.4012	6.93e-07	-11.3631	8.87e-05	12.0381	35.9845	48.0226	59.3857	pericentral
chr11	119227001	119227500	ENSG00000036672	USP2	6.4e-14	23.3998	8.27e-15	-21.3095	0.777319	2.0903	33.7065	35.7968	57.1063	pericentral
chr14	34895501	34896000	ENSG00000129521	EGLN3	1.23e-18	23.3843	0.0887782	-5.68919	5.02e-10	17.239	40.1416	58.2177	63.5258	pericentral
chr9	125789501	125790000	ENSG00000011454	RABGAP1	5.79e-08	23.381	0.426888	-6.80531	0.000239	16.5757	53.7713	70.347	77.1523	pericentral
chr14	91254501	91255000	ENSG00000165914	TTC7B	1.18e-21	23.364	0.00533879	-8.74858	1.09e-07	14.6154	33.7632	48.3786	57.1272	pericentral
chr6	43856001	43856500	ENSG00000223469	RP11-344J7	4.58e-30	23.3612	3.27e-09	-12.1726	6.03e-07	11.1886	51.9364	63.125	75.2976	pericentral
chr19	47770501	47771000	ENSG00000105321	CCDC9	1.07e-23	23.3391	1.82e-07	-13.0055	0.000356	10.3335	40.7473	51.0809	64.0864	pericentral
chr8	97389001	97389500	ENSG00000253105	KB-1448A5	2.28e-09	23.3165	0.000124	-17.1007	0.42608	6.21573	50.1629	56.3786	73.4793	pericentral
chr12	56662501	56663000	ENSG00000135469	COQ10A	3.11e-13	23.3121	0.141388	-7.8511	4.86e-06	16.6415	39.3496	53.0526	62.6617	pericentral
chr20	47971001	47971500	ENSG00000158445	KCNB1	1.18e-07	23.3077	4.39e-07	-19.7202	0.813543	2.78556	49.3976	51.9513	72.7053	pericentral
chr17	7921001	7921500	ENSG00000132518	GUCY2D	5.48e-25	23.3008	3.46e-09	-15.1971	0.000334	8.10373	50.7347	58.8384	74.0355	pericentral
chr12	115107501	115108000	ENSG00000135111	TBX3	2.42e-28	23.2797	3.57e-17	-20.0741	0.600156	2.91345	16.1412	18.9189	39.4209	pericentral
chr22	44377001	44377500	ENSG00000100347	SAMM50	0.00260846	23.2759	0.106478	-13.6076	0.0802767	9.66827	51.7241	61.3924	75	pericentral
chr9	98829501	98830000	ENSG00000237212	RP11-569G13	1.76e-15	23.2692	0.0066123	-10.2787	0.00143143	12.9905	67.0534	80.0439	90.3226	pericentral
chr12	115323001	115323500	ENSG00000257517	RP4-601P9	8.67e-11	23.2539	5.84e-07	-20.5029	0.801073	2.75096	50.4405	53.1915	73.6944	pericentral
chr1	149946001	149946500	ENSG00000163113	OTUD7B	6.06e-11	23.2456	0.0664751	-6.35155	4.7e-07	16.894	39.9635	56.8575	63.2091	pericentral
chr3	16531001	16531500	ENSG00000131378	RFTN1	2.86e-11	23.2337	0.0239889	-11.8611	0.0314596	11.3726	24.0506	35.4232	47.2843	pericentral
chr3	74376001	74376500	ENSG00000113805	CNTN3	0.000161	23.2272	NA	NA	NA	NA	22.7979	NA	46.0251	pericentral
chr5	79470501	79471000	ENSG00000164300	SERINC5	8.59e-12	23.2244	0.198566	-8.88471	2.89e-07	14.3397	44.4949	58.8346	67.7193	pericentral
chr7	36927001	36927500	ENSG00000155849	ELMO1	2e-16	23.2239	0.000114	-11.4282	0.000585	12.4387	46.473	57.9015	69.697	pericentral
chr11	111191501	111192000	ENSG00000196167	COLCA1	6.59e-10	23.1859	0.0230112	-10.6616	0.00330618	12.5244	41.6667	54.191	64.8526	pericentral
chr1	9223001	9223500	ENSG00000207865	MIR34A	1.49e-15	23.1792	0.765659	-0.719189	2.43e-16	22.46	42.2599	64.7199	65.4391	pericentral
chr16	12552501	12553000	ENSG00000048471	SNX29	5.87e-13	23.1739	4.44e-06	-17.2387	0.166488	5.93518	32.7553	38.6905	55.9292	pericentral
chr10	23065001	23065500	ENSG00000206842	RNU6-413P	9.26e-11	23.1319	2.16e-10	-22.0368	0.811724	1.09506	66.1538	67.2489	89.2857	pericentral
chr4	17493501	17494000	ENSG00000151552	QDPR	1.72e-33	23.1082	2.06e-07	-10.3171	1.18e-08	12.7911	62.6648	75.4559	85.773	pericentral
chr16	85572501	85573000	ENSG00000270124	RP11-118F19	8.94e-29	23.1079	1.92e-08	-12.1267	2.9e-05	10.9812	48.5444	59.5256	71.6523	pericentral
chr11	64872001	64872500	ENSG00000149823	VPS51	1.21e-26	23.098	0.00175613	-8.59489	2.66e-09	14.5031	35.119	49.6222	58.2171	pericentral
chr3	53267001	53267500	ENSG00000163931	TKT	7.35e-30	23.0828	0.0840853	-3.93629	8.38e-19	19.1465	65.0829	84.2294	88.1657	pericentral
chr4	185815501	185816000	ENSG00000249173	RP11-701P16	3.08e-10	23.0818	0.0708219	-9.95703	0.000288	13.1248	46.3158	59.4406	69.3976	pericentral
chr1	179058001	179058500	ENSG00000186283	TOR3A	1.41e-14	23.0806	0.00198265	-10.9454	0.0094687	12.1351	56.0684	68.2035	79.1489	pericentral
chr3	13392001	13392500	ENSG00000132182	NUP210	7.08e-15	23.0274	0.00259951	-15.7782	0.0320066	7.24917	51.0242	58.2734	74.0516	pericentral
chr14	67877001	67877500	ENSG00000100558	PLEK2	2.62e-19	23.0115	5.03e-06	-11.7095	0.00180306	11.3021	50.1366	61.4387	73.1481	pericentral
chr2	170709001	170709500	ENSG00000144357	UBR3	6.9e-15	23.0059	5.69e-07	-16.7619	0.128735	6.24395	48.4227	54.6667	71.4286	pericentral
chr10	88170001	88170500	ENSG00000062650	WAPAL	2.91e-09	23.0027	0.788068	-1.77799	1.5e-15	21.2247	57.9832	79.2079	80.9859	pericentral
chr3	58168501	58169000	ENSG00000163687	DNASE1L3	4.92e-24	22.8926	0.241482	-3.47304	2.44e-16	19.4196	70.903	90.3226	93.7956	pericentral
chr5	173100501	173101000	ENSG00000253428	CTB-43E15	5.35e-22	22.8756	0.713693	-0.358161	1.51e-23	22.5174	38.2401	60.7576	61.1157	pericentral
chr21	46955001	46955500	ENSG00000173638	SLC19A1	4.09e-39	22.8165	5.27e-06	-10.4975	2.96e-11	12.3601	45.5592	58.033	68.3757	pericentral
chr9	132371501	132372000	ENSG00000148335	NTMT1	1.38e-09	22.8029	0.43411	-4.04112	4.53e-08	20.1505	52.5751	74.7178	75.378	pericentral
chr2	112686001	112686500	ENSG00000153208	MERTK	6.38e-17	22.8021	5.78e-08	-16.392	0.178969	6.41009	42.3562	48.7663	65.1584	pericentral
chr4	100565501	100566000	ENSG00000248713	RP11-766F14	6.39e-16	22.794	0.000497	-11.4542	9.42e-05	11.0325	52.5606	63.1752	75.3546	pericentral
chr12	117075001	117075500	ENSG00000257883	RP11-497G19	1.86e-05	22.781	NA	NA	NA	NA	29.3023	NA	52.0833	pericentral
chr19	45117001	45117500	ENSG00000216588	IGSF23	2.75e-12	22.7717	0.0150871	-6.95125	8.19e-06	15.8205	47.1483	62.9688	69.92	pericentral
chr2	235677501	235678000	ENSG00000235726	AC010148	1.13e-17	22.7582	0.0229309	-8.61153	2.65e-06	14.1466	38.5806	52.7273	61.3388	pericentral
chr11	329501	330000	ENSG00000255328	RP11-326C3	1.97e-18	22.7507	0.205073	-6.19715	1.91e-11	16.5535	52.9489	69.5024	75.6996	pericentral
chr1	145742001	145742500	ENSG00000174827	PDZK1	5.75e-42	22.7471	1.92e-11	-12.2067	1.74e-06	10.5404	52.8743	63.4146	75.6213	pericentral
chr11	34663501	34664000	ENSG00000135373	EHF	4.19e-17	22.7323	0.221482	-7.25852	7.15e-07	15.4738	54.0419	69.5157	76.7742	pericentral
chr17	40901001	40901500	ENSG00000108799	EZH1	3.13e-21	22.7252	2.41e-07	-14.7353	0.000546	7.98987	57.9114	65.9013	80.6366	pericentral
chr7	129705001	129705500	ENSG00000128607	KLHDC10	8.31e-11	22.7064	0.00626582	-11.171	0.0121117	11.5354	40.4719	52.0073	63.1783	pericentral
chr3	50202501	50203000	ENSG00000001617	SEMA3F	4.55e-11	22.7045	0.138052	-6.88673	0.000435	15.8178	49.7093	65.5271	72.4138	pericentral
chr19	13145501	13146000	ENSG00000008441	NFIX	4.26e-23	22.6857	0.0686755	-4.34285	2.76e-16	18.3429	71.5909	89.9338	94.2766	pericentral
chr13	52739001	52739500	ENSG00000136098	NEK3	1.13e-23	22.6625	0.0275228	-4.03266	1.21e-08	18.6299	69.6858	88.3156	92.3483	pericentral
chr17	79971501	79972000	ENSG00000169696	ASPSCR1	5.26e-104	22.6559	0.183885	-1.21525	7.66e-81	21.4407	67.9522	89.3929	90.6081	pericentral
chr20	49043001	49043500	ENSG00000244376	RN7SL636P	1.42e-07	22.6548	0.504438	-4.37457	0.000918	18.2802	64.1873	82.4675	86.8421	pericentral
chr10	114143001	114143500	ENSG00000197142	ACSL5	7.51e-08	22.5703	0.480233	-4.68187	0.000498	16.6306	32.4561	47.4994	55.0265	pericentral
chr16	51417501	51418000	ENSG00000260850	RP11-437L7	3.41e-08	22.5637	0.0745463	-11.2438	0.0271126	11.3199	32.6087	43.9286	55.1724	pericentral
chr12	115129501	115130000	ENSG00000135111	TBX3	9.52e-24	22.536	0.040419	-8.02718	6.59e-11	14.5088	23.0861	37.5949	45.6221	pericentral
chr12	122299501	122300000	ENSG00000158104	HPD	2.2e-28	22.5193	1.25e-08	-12.9233	0.000464	9.59602	38.6901	48.2861	61.2094	pericentral
chr22	29288001	29288500	ENSG00000183579	ZNRF3	1.06e-12	22.5099	0.216495	-5.93692	3.26e-06	16.573	65.2452	81.8182	87.7551	pericentral
chr3	193549501	193550000	ENSG00000229155	RP11-528A4	9.25e-24	22.5059	0.0271907	-4.97915	1.29e-06	17.5268	67.3877	84.9145	89.8936	pericentral
chr17	66387001	66387500	ENSG00000141337	ARSG	1.58e-10	22.4893	0.0967347	-9.14855	0.00470788	13.3408	43.3054	56.6462	65.7948	pericentral
chr7	36989501	36990000	ENSG00000155849	ELMO1	7.97e-07	22.484	0.0179641	-12.5986	0.162434	9.8853	43.7229	53.6082	66.2069	pericentral
chr15	42163001	42163500	ENSG00000137877	SPTBN5	8.56e-09	22.4741	0.0258894	-9.14115	0.0430656	13.3329	37.2141	50.547	59.6882	pericentral
chr17	42089001	42089500	ENSG00000091947	TMEM101	8.62e-16	22.4695	1.85e-06	-14.5009	0.0370373	7.96867	34.5253	42.4939	56.9948	pericentral
chr17	79991501	79992000	ENSG00000169750	RAC3	2.75e-71	22.4475	8.59e-19	-10.5992	1.45e-14	11.8483	47.1667	59.015	69.6142	pericentral
chr7	151548501	151549000	ENSG00000106617	PRKAG2	1.76e-11	22.4451	0.00253594	-12.5776	0.0185936	9.86745	32.9897	42.8571	55.4348	pericentral
chr21	45345501	45346000	ENSG00000160216	AGPAT3	3.94e-23	22.4197	0.000185	-10.6795	1.02e-05	11.7403	43.3364	55.0766	65.7561	pericentral
chr3	46531001	46531500	ENSG00000012223	LTF	6.96e-08	22.408	0.00037	-15.0204	0.23879	7.38763	31.4381	38.8258	53.8462	pericentral
chr1	10821001	10821500	ENSG00000130940	CASZ1	9.87e-11	22.3579	0.0824987	-11.0207	0.000172	11.3372	49.5633	60.9005	71.9212	pericentral
chr12	56117501	56118000	ENSG00000135437	RDH5	5.76e-34	22.3453	0.160647	-4.1567	6.69e-21	18.1886	33.1341	51.3228	55.4795	pericentral
chr17	79813501	79814000	ENSG00000185624	P4HB	4.48e-13	22.3411	0.533047	-3.03742	0.00012	12.3018	36.7987	59.3976	59.1398	pericentral
chr20	31099001	31099500	ENSG00000197183	C20orf112	1.16e-35	22.3375	0.0954289	-4.44029	1.71e-20	18.0283	64.0031	81.9901	86.3406	pericentral
chr1	182357501	182358000	ENSG00000135821	GLUL	1.57e-25	22.3168	0.000612	-7.40366	3.4e-11	14.9131	66.299	81.2121	88.6158	pericentral
chr4	74212001	74212500	ENSG00000249976	RP11-580P21	0.000114	22.2947	NA	NA	NA	NA	52.8205	NA	75.1152	pericentral
chr17	65398501	65399000	ENSG00000154217	PITPNC1	8.06e-07	22.2416	0.00772556	-14.8447	0.377175	7.39689	30.8197	38.2166	53.0612	pericentral
chr17	30630001	30630500	ENSG00000141314	RHBDL3	1.89e-22	22.2358	0.0147894	-7.81966	5e-12	15.6252	51.3619	67.2816	73.5977	pericentral
chr17	17483001	17483500	ENSG00000133027	PEMT	1.11e-22	22.2338	6.66e-07	-12.1614	0.000196	10.0724	44.569	54.6414	66.8027	pericentral
chr2	85610001	85610500	ENSG00000115459	ELMOD3	4.08e-12	22.2203	0.202029	-4.34419	6.29e-06	17.8761	70.4698	88.3459	92.6901	pericentral
chr22	38564001	38564500	ENSG00000184381	PLA2G6	1.48e-22	22.2105	0.145147	-5.73941	3.99e-14	16.4711	46.2901	62.7611	68.5005	pericentral
chr1	207981001	207981500	ENSG00000203709	C1orf132	1.82e-27	22.1925	4.22e-09	-13.1147	0.000128	9.07777	34.9813	44.059	57.1738	pericentral
chr4	141555001	141555500	ENSG00000109436	TBC1D9	4.98e-20	22.1909	0.124761	-7.0527	1.72e-07	15.1382	47.5737	62.7119	69.7646	pericentral
chr7	75601501	75602000	ENSG00000127948	POR	1.37e-45	22.1901	1.1e-06	-9.29856	9.94e-15	12.8915	43.8839	56.7754	66.0739	pericentral
chr3	52250501	52251000	ENSG00000239732	TLR9	5.69e-19	22.1677	4.64e-10	-14.4581	0.00187777	9.04337	29.1971	38.2146	51.3648	pericentral
chr9	100964001	100964500	ENSG00000095383	TBC1D2	5.79e-24	22.1662	3.4e-15	-17.8942	0.0193142	7.96866	48.8889	50.6452	71.0551	pericentral
chr16	81596001	81596500	ENSG00000153815	CMIP	1.65e-17	22.1602	0.0425526	-7.48451	3.03e-09	14.6757	52.0576	66.7333	74.2178	pericentral
chr17	48175001	48175500	ENSG00000005882	PDK2	3.92e-19	22.1581	0.0278165	-8.19134	3.34e-07	13.9667	37.8935	51.8602	60.0515	pericentral
chr10	12393501	12394000	ENSG00000183049	CAMK1D	1.94e-10	22.1487	0.000782	-13.5656	0.0296625	8.58302	31.3324	39.9154	53.481	pericentral
chr17	79959001	79959500	ENSG00000169696	ASPSCR1	3.56e-74	22.1474	5.15e-06	-5.697	7.44e-39	16.5998	68.4702	84.9635	90.6176	pericentral
chr9	130728501	130729000	ENSG00000167106	FAM102A	2.65e-18	22.144	1.36e-07	-14.057	0.00624464	8.08699	34.8139	42.9009	56.9579	pericentral
chr1	204667001	204667500	ENSG00000252650	RNA5SP75	5.52e-25	22.1321	1.7e-08	-10.2065	2.17e-06	11.9257	35.5357	47.4614	57.6678	pericentral
chr12	118540001	118540500	ENSG00000176834	VSIG10	4.66e-07	22.1251	0.59882	-3.1024	2.94e-05	19.0227	51.4535	70.4762	73.5786	pericentral
chr17	54972501	54973000	ENSG00000121060	TRIM25	1.81e-40	22.0869	0.0404072	-5.03182	5.76e-23	17.055	65.642	82.697	87.7288	pericentral
chr7	43503001	43503500	ENSG00000002746	HECW1	7.16e-14	22.0712	0.0368997	-7.66793	7.33e-06	14.4032	35.7923	50.1956	57.8635	pericentral
chr10	113943501	113944000	ENSG00000119927	GPAM	1.53e-94	22.0695	2.54e-14	-9.84586	5.47e-30	12.2237	14.4974	26.7211	36.5669	pericentral
chr1	182350001	182350500	ENSG00000135821	GLUL	1.42e-14	22.03	0.321205	-3.14081	7.76e-09	18.8892	68.5144	87.4036	90.5444	pericentral
chr19	1854501	1855000	ENSG00000129911	KLF16	2.19e-84	22.0292	7.8e-14	-7.90877	1.76e-18	14.1204	52.3349	66.4553	74.3641	pericentral
chr2	26033001	26033500	ENSG00000187536	TPM3P7	1.89e-12	22.0276	0.0219093	-10.1768	0.0354524	11.8508	65.2273	77.0781	87.2549	pericentral
chr1	165870001	165870500	ENSG00000236364	RP11-525G13	2.1e-08	21.9904	0.765087	-2.51191	5.78e-07	19.4785	43.3875	62.8659	65.3779	pericentral
chr9	37928001	37928500	ENSG00000255872	RP11-613M10	2.82e-07	21.9858	0.00900757	-12.5808	0.14043	8.61553	34.7938	45.8784	56.7797	pericentral
chr4	100007501	100008000	ENSG00000197894	ADH5	4.84e-06	21.9679	0.0274667	-15.1305	0.0983783	7.68177	36.3372	43.5051	58.3051	pericentral
chr11	34334501	34335000	ENSG00000166016	ABTB2	3.23e-19	21.9649	0.145284	-5.56114	3.4e-08	16.4038	25.3623	41.7661	47.3272	pericentral
chr14	100120501	100121000	ENSG00000182218	HHIPL1	4.91e-08	21.9481	0.286339	-2.7721	0.000173	19.176	29.5082	48.6842	51.4563	pericentral
chr8	119040001	119040500	ENSG00000182197	EXT1	1.88e-20	21.8857	9.75e-14	-18.1576	0.138928	3.72807	50	53.7281	71.8857	pericentral
chr1	41948001	41948500	ENSG00000127129	EDN2	1.64e-55	21.8628	5.36e-07	-6.04185	4.65e-30	15.8209	47.9873	63.8082	69.85	pericentral
chr21	46012501	46013000	ENSG00000188155	KRTAP10-6	1.39e-32	21.861	2.91e-10	-11.2362	6.97e-05	10.6249	44.0853	54.7101	65.9463	pericentral
chr2	65307501	65308000	ENSG00000011523	CEP68	1.44e-21	21.855	0.000211	-9.59748	1.51e-07	12.2575	33.0027	45.2602	54.8577	pericentral
chr16	85571501	85572000	ENSG00000270124	RP11-118F19	1.06e-20	21.846	0.0716792	-5.28346	5.26e-14	16.5626	26.6807	43.2432	48.5267	pericentral
chr19	11249501	11250000	ENSG00000161888	SPC24	5.57e-08	21.8328	0.65811	-2.37854	1.3e-05	20.8608	23.4375	46.8602	45.2703	pericentral
chr5	171729001	171729500	ENSG00000168246	UBTD2	2.81e-13	21.824	0.0965665	-5.79133	4.98e-06	16.0326	58.4392	74.4718	80.2632	pericentral
chr7	73908501	73909000	ENSG00000006704	GTF2IRD1	4.69e-12	21.7834	2.09e-06	-14.6681	0.0500412	7.11528	52	59.1153	73.7834	pericentral
chr3	108881001	108881500	ENSG00000261364	RP11-59E19	1.58e-07	21.7793	0.000244	-18.2	0.460334	3.57937	27.8557	31.4351	49.635	pericentral
chr11	126205001	126205500	ENSG00000110063	DCPS	1.77e-11	21.7791	0.282313	-6.17824	5.45e-05	15.6008	43.1711	58.7719	64.9502	pericentral
chr1	46868001	46868500	ENSG00000117480	FAAH	4.13e-09	21.7781	0.0166284	-11.0049	0.0202231	10.7733	26.699	37.4723	48.4772	pericentral
chr1	22677501	22678000	ENSG00000234397	RP11-415K20	1.97e-38	21.7697	2.5e-19	-15.1406	0.00240811	6.86388	38.0362	45.2821	59.8059	pericentral
chr12	89794501	89795000	ENSG00000139323	POC1B	7.32e-20	21.7393	5.53e-07	-12.9912	0.0153849	8.9159	52.2755	61.2856	74.0148	pericentral
chr10	50279001	50279500	ENSG00000165633	VSTM4	2.37e-08	21.7381	0.259475	-8.59692	0.00227778	13.1412	33.8174	46.9586	55.5556	pericentral
chr7	73428501	73429000	ENSG00000049540	ELN	1.06e-25	21.7049	0.00322684	-5.44249	1.11e-12	16.2625	69.0382	85.3007	90.7432	pericentral
chr15	90805501	90806000	ENSG00000213471	TTLL13	1.78e-15	21.6363	0.370068	-4.44927	5.21e-09	17.187	46.4135	63.6005	68.0498	pericentral
chr1	227456501	227457000	ENSG00000143776	CDC42BPA	1.14e-05	21.6305	NA	NA	NA	NA	33.0144	NA	54.6448	pericentral
chr10	87367501	87368000	ENSG00000182771	GRID1	4.47e-06	21.6103	0.0557487	-10.8265	0.0635655	10.7838	44.8	55.5838	66.4103	pericentral
chr17	1672501	1673000	ENSG00000132386	SERPINF1	5.94e-29	21.6004	0.0423572	-5.80914	1.28e-12	15.7913	50.1859	65.9772	71.7863	pericentral
chr22	38563501	38564000	ENSG00000184381	PLA2G6	5.04e-16	21.5973	0.841675	-0.549266	5.22e-16	19.9087	63.0293	84.6414	84.6266	pericentral
chr9	138913501	138914000	ENSG00000148411	NACC2	6.98e-08	21.5931	1.71e-05	-15.657	0.233771	5.93614	39.3593	45.2954	60.9524	pericentral
chr22	38695001	38695500	ENSG00000213923	CSNK1E	6.4e-21	21.5867	0.431027	-3.32475	3.44e-15	18.6558	49.6552	67.4339	71.2418	pericentral
chr7	47616001	47616500	ENSG00000136205	TNS3	7.66e-25	21.581	0.826601	0.32553	2.02e-26	21.9066	46.6667	68.5732	68.2477	pericentral
chr1	6658501	6659000	ENSG00000162413	KLHL21	6.74e-36	21.5774	9.42e-08	-10.5521	1.63e-09	11.0253	29.5121	40.5374	51.0894	pericentral
chr3	129374001	129374500	ENSG00000172765	TMCC1	4.57e-07	21.563	9.97e-06	-18.0727	0.729014	3.49031	53.3724	56.8627	74.9354	pericentral
chr22	41789501	41790000	ENSG00000167074	TEF	0.000105	21.5327	NA	NA	NA	NA	36.8902	NA	58.4229	pericentral
chr9	84448501	84449000	ENSG00000263404	AL158154	5.91e-13	21.5291	0.0244102	-9.82506	0.0402109	9.77131	43.8127	51.8966	65.3418	pericentral
chr19	11283001	11283500	ENSG00000197256	KANK2	8.39e-08	21.5246	0.19926	-7.60738	0.0150767	13.9172	50.5474	64.4647	72.0721	pericentral
chr7	75599501	75600000	ENSG00000127948	POR	2.79e-35	21.5152	0.107661	-3.00341	4.67e-24	19.8051	59.9096	77.5988	81.4248	pericentral
chr9	137126001	137126500	ENSG00000223729	RP11-145E17	4.01e-64	21.5139	9.47e-14	-9.93545	5.25e-16	11.5785	59.0837	70.6622	80.5976	pericentral
chr9	132371001	132371500	ENSG00000148335	NTMT1	4.82e-37	21.5089	0.00454737	-5.02496	1.04e-20	16.4839	58.1175	74.6014	79.6264	pericentral
chr12	115440001	115440500	ENSG00000257958	RP11-25E2	2.6e-10	21.4829	0.181016	-7.16938	0.000303	14.3135	42.4116	56.7251	63.8945	pericentral
chr16	53116501	53117000	ENSG00000177200	CHD9	1.83e-08	21.4677	0.00843036	-10.9847	0.0259025	10.4829	38.8998	49.3827	60.3675	pericentral
chr13	24228501	24229000	ENSG00000127863	TNFRSF19	7.57e-31	21.462	1.4e-10	-11.1418	2.1e-07	10.3203	37.4288	47.749	58.8908	pericentral
chr2	218839001	218839500	ENSG00000079308	TNS1	1.25e-10	21.4499	0.00193028	-11.6102	0.0793734	9.83974	50.1603	60	71.6102	pericentral
chr6	157076501	157077000	ENSG00000271265	RP11-230C9	2e-07	21.4482	0.0279189	-10.1889	0.0593792	14.9741	57.8035	65.8273	79.2517	pericentral
chr19	2795501	2796000	ENSG00000172009	THOP1	3.05e-22	21.4437	0.0125352	-7.40759	8.99e-09	14.0361	55.4113	69.4473	76.8549	pericentral
chr7	39936501	39937000	ENSG00000242855	RN7SL496P	2.01e-06	21.4417	0.037262	-8.14062	0.0790396	13.3011	41.4894	54.7904	62.931	pericentral
chr1	151792001	151792500	ENSG00000143365	RORC	4.32e-11	21.44	0.00105958	-16.685	0.106875	5.21593	29.3913	34.9231	50.8314	pericentral
chr10	12400001	12400500	ENSG00000183049	CAMK1D	2.76e-13	21.4275	0.266215	-4.33461	7.88e-07	16.7744	63.6678	80.463	85.0953	pericentral
chr3	171854501	171855000	ENSG00000075420	FNDC3B	4.83e-07	21.4154	0.676654	-4.58297	0.00607651	13.3605	58.7859	77.9481	80.2013	pericentral
chr16	68106501	68107000	ENSG00000167264	DUS2	2.15e-25	21.3677	3.64e-06	-10.2515	4.91e-07	11.1162	26.6968	37.813	48.0645	pericentral
chr12	4124501	4125000	ENSG00000256969	RP11-320N7	5.63e-19	21.3639	0.00199875	-9.36179	2.18e-07	12.0021	25.3099	37.312	46.6738	pericentral
chr11	115376501	115377000	ENSG00000182985	CADM1	5.95e-10	21.3517	0.164042	-6.37441	0.000746	12.521	25.1599	39.5383	46.5116	pericentral
chr1	6421501	6422000	ENSG00000097021	ACOT7	4.1e-14	21.3456	0.00444157	-8.51976	0.00238543	11.7751	52.4709	65.1983	73.8166	pericentral
chr2	129062001	129062500	ENSG00000136720	HS6ST1	8.67e-09	21.3429	0.114945	-7.58455	0.00472048	13.7583	36.5159	50.2742	57.8588	pericentral
chr15	67360501	67361000	ENSG00000166949	SMAD3	7.28e-12	21.3373	NA	NA	NA	NA	24.2537	NA	45.591	pericentral
chr1	41784501	41785000	ENSG00000204060	FOXO6	6.75e-16	21.3314	0.00089	-8.88429	0.00135347	12.4471	67.8679	80.315	89.1993	pericentral
chr16	58716001	58716500	ENSG00000103042	SLC38A7	1.25e-07	21.3261	0.00278676	-14.3131	0.0752708	7.01292	57.2093	64.2222	78.5354	pericentral
chr17	79924501	79925000	ENSG00000264735	RP11-498C9	1.2e-42	21.326	7.17e-09	-7.74597	8.41e-16	13.5001	40.2621	55.1641	61.5881	pericentral
chr19	49262501	49263000	ENSG00000174951	FUT1	6.7e-18	21.3236	0.0102063	-9.183	2.28e-05	12.1406	61.7845	73.9251	83.1081	pericentral
chr1	145743001	145743500	ENSG00000174827	PDZK1	2.56e-12	21.315	0.00118781	-12.6142	0.0789477	8.70074	28.1081	36.8088	49.4231	pericentral
chr12	115313001	115313500	ENSG00000257517	RP4-601P9	2.04e-06	21.3143	0.0281585	-12.9391	0.209851	8.37517	60.1542	68.5294	81.4685	pericentral
chr12	123355001	123355500	ENSG00000139722	VPS37B	3.83e-14	21.3073	1.77e-05	-14.8735	0.123031	6.43378	66.5392	72.973	87.8465	pericentral
chr8	134389001	134389500	ENSG00000253638	CTC-369M3	1.24e-24	21.2838	2.38e-06	-11.5139	3.65e-05	9.76991	21.7078	31.4777	42.9916	pericentral
chr20	24087501	24088000	ENSG00000236151	RP5-1100I6	5.48e-06	21.2731	NA	NA	NA	NA	42.0792	NA	63.3523	pericentral
chr22	19981001	19981500	ENSG00000099889	ARVCF	1.51e-21	21.2698	0.00941429	-8.82973	4.03e-06	12.4401	59.2857	71.7258	80.5556	pericentral
chr2	235772001	235772500	ENSG00000235726	AC010148	1.02e-06	21.2647	0.25637	-8.77002	0.0726028	12.4947	27.1605	39.6552	48.4252	pericentral
chr9	130869001	130869500	ENSG00000148339	SLC25A25	3.94e-31	21.2617	0.750845	-1.01179	2.74e-25	19.9567	61.9118	81.8686	83.1735	pericentral
chr5	145292001	145292500	ENSG00000156463	SH3RF2	0.000914	21.2601	NA	NA	NA	NA	48.9286	NA	70.1887	pericentral
chr20	48449501	48450000	ENSG00000197818	SLC9A8	1.01e-16	21.2572	0.188661	-6.98291	9.7e-09	14.2743	26.557	40.8313	47.8142	pericentral
chr3	114414001	114414500	ENSG00000181722	ZBTB20	2.41e-15	21.2552	0.00396661	-10.9016	2.76e-05	10.3535	51.8972	62.2507	73.1523	pericentral
chr1	27046501	27047000	ENSG00000117713	ARID1A	6.2e-12	21.2195	0.735874	-2.23213	6.47e-09	18.9874	63.5185	82.5059	84.738	pericentral
chr9	656001	656500	ENSG00000107104	KANK1	5.41e-11	21.2032	0.88294	-0.194306	4.71e-09	21.0089	36.3985	57.4074	57.6017	pericentral
chr16	87418501	87419000	ENSG00000103264	FBXO31	2.62e-22	21.1959	0.00226246	-8.88238	4.24e-06	12.3135	72.045	84.3585	93.2409	pericentral
chr1	16436501	16437000	ENSG00000142627	EPHA2	6.03e-13	21.1906	0.000331	-11.8027	0.0506659	9.3879	52.5237	61.9116	73.7143	pericentral
chr16	50293001	50293500	ENSG00000121281	ADCY7	8.81e-16	21.1811	0.053979	-5.33502	8.44e-06	15.8461	27.9534	43.7995	49.1345	pericentral
chr2	110097001	110097500	ENSG00000172985	SH3RF3	1e-14	21.1553	0.00538572	-8.64698	0.00017	12.5083	59.4697	71.978	80.625	pericentral
chr17	79948501	79949000	ENSG00000169696	ASPSCR1	5.71e-31	21.1249	0.000767	-7.48781	1.18e-11	17.7526	66.9524	78.5973	88.0772	pericentral
chr14	100999501	101000000	ENSG00000259031	CTD-2062F14	5.89e-13	21.1158	7.21e-08	-15.6647	0.168353	6.33025	52.6178	62.4037	73.7336	pericentral
chr5	145428501	145429000	ENSG00000156463	SH3RF2	4.64e-06	21.1143	NA	NA	NA	NA	40.4656	NA	61.5799	pericentral
chr2	29771001	29771500	ENSG00000171094	ALK	5.16e-35	21.1086	2.29e-05	-8.00238	1.74e-12	13.1062	68.1193	81.2255	89.2278	pericentral
chr17	59424501	59425000	ENSG00000141376	BCAS3	4.32e-23	21.1071	0.357837	-1.42516	1.25e-21	19.6819	76.525	96.2069	97.6321	pericentral
chr16	24788001	24788500	ENSG00000090905	TNRC6A	3.11e-13	21.1031	0.00015	-14.722	0.0187164	6.38103	34.4828	40.8638	55.5858	pericentral
chr1	47911501	47912000	ENSG00000186564	FOXD2	2.61e-26	21.1004	0.00171515	-8.1484	2.02e-05	10.2869	22.9662	31.9871	44.0666	pericentral
chr1	41940501	41941000	ENSG00000252563	RNA5SP45	4.4e-11	21.0982	0.0173487	-9.14751	0.0166397	11.9507	47.9612	59.9119	69.0594	pericentral
chr10	4981001	4981500	ENSG00000187134	AKR1C1	1.38e-13	21.0949	0.734117	-1.75004	3.72e-09	19.3448	57.7513	77.0961	78.8462	pericentral
chr17	45674001	45674500	ENSG00000141279	NPEPPS	3.61e-14	21.0745	0.0666724	-7.23748	0.00116715	13.837	70.9163	84.7534	91.9908	pericentral
chr7	41454501	41455000	ENSG00000122641	INHBA	1.21e-05	21.0735	0.00293249	-18.0404	0.64357	3.03311	25.6798	28.7129	46.7532	pericentral
chr3	15261501	15262000	ENSG00000131375	CAPN7	1.05e-19	21.0361	8.06e-07	-15.0389	0.0111601	5.99716	59.9369	65.9341	80.973	pericentral
chr6	100894501	100895000	ENSG00000112246	SIM1	4.38e-07	21.026	0.000194	-13.0504	0.21126	7.97561	36.612	44.5876	57.638	pericentral
chr17	79483001	79483500	ENSG00000184009	ACTG1	6.39e-08	21.0109	0.0857469	-10.0853	0.157526	10.9257	56.0284	66.954	77.0393	pericentral
chr14	50466501	50467000	ENSG00000214900	C14orf182	2.43e-20	20.9933	0.0765139	-5.53099	3.23e-10	15.4623	43.8692	59.3315	64.8625	pericentral
chr13	50238001	50238500	ENSG00000123179	EBPL	1.61e-11	20.9849	0.406187	-3.75407	6.72e-07	16.3653	56.4417	74.7182	77.4266	pericentral
chr12	6421501	6422000	ENSG00000008323	PLEKHG6	9.7e-16	20.97	0.0918533	-6.06119	1.05e-05	15.5607	61.8538	75.9355	82.8239	pericentral
chr17	29816501	29817000	ENSG00000131242	RAB11FIP4	3.86e-21	20.9586	0.88294	-0.973688	3.23e-21	19.9849	48.4483	68.4332	69.4069	pericentral
chr11	34526001	34526500	ENSG00000135374	ELF5	2.75e-20	20.9486	0.359358	-2.87747	4.06e-15	18.0711	63.061	81.1321	84.0095	pericentral
chr1	182349501	182350000	ENSG00000135821	GLUL	0.000393	20.9416	NA	NA	NA	NA	64.2857	NA	85.2273	pericentral
chr16	50651001	50651500	ENSG00000140807	NKD1	7.42e-09	20.9179	0.426694	-4.52901	1.71e-05	16.3889	26.3889	42.7778	47.3068	pericentral
chr1	19694501	19695000	ENSG00000077549	CAPZB	4.77e-13	20.911	0.0739283	-8.43669	1.54e-06	14.9502	57.8501	68.4713	78.7611	pericentral
chr11	2180501	2181000	ENSG00000129965	INS-IGF2	0.000123	20.9066	0.000284	-19.691	0.792286	1.98606	31.6017	30.6944	52.5084	pericentral
chr15	102023001	102023500	ENSG00000140479	PCSK6	1.35e-32	20.9009	3.43e-08	-12.2008	6.52e-07	8.70017	38.2051	46.9053	59.1061	pericentral
chr1	9222001	9222500	ENSG00000207865	MIR34A	6.79e-21	20.8998	0.614129	3.97373	1.03e-23	25.0605	44.6927	68.8327	65.5925	pericentral
chr22	46510001	46510500	ENSG00000207875	MIRLET7B	2.01e-39	20.8799	0.000433	-6.77798	2.92e-18	14.102	46.5796	60.6816	67.4596	pericentral
chr17	73693501	73694000	ENSG00000161526	SAP30BP	6.06e-08	20.8075	0.729156	-2.35204	4.87e-06	18.4555	66.3484	84.8039	87.156	pericentral
chr22	19810001	19810500	ENSG00000185838	GNB1L	6.46e-10	20.7964	0.00413705	-13.442	0.0996389	7.35436	41.2229	48.5772	62.0192	pericentral
chr5	171592501	171593000	ENSG00000072786	STK10	9.21e-14	20.7758	0.509252	-1.15778	2.16e-09	19.618	57.3604	76.9784	78.1362	pericentral
chr14	23449001	23449500	ENSG00000259132	RP11-298I3	0.00259807	20.7757	0.401561	-6.73383	0.375135	13.4604	35.2727	46.5	56.0484	pericentral
chr14	104349001	104349500	ENSG00000258534	CTD-2134A5	1.18e-37	20.7541	0.0246184	-5.17939	2.31e-20	15.5747	61.329	76.9037	82.0831	pericentral
chr12	115124501	115125000	ENSG00000135111	TBX3	3.5e-28	20.7528	2.93e-08	-11.4141	0.000143	9.32754	28.4085	37.6525	49.1613	pericentral
chr17	53365501	53366000	ENSG00000108924	HLF	5.59e-08	20.7442	0.567228	-4.50761	1.48e-05	14.9462	64.0103	81.2525	84.7545	pericentral
chr1	244230501	244231000	ENSG00000268146	AL590483	7.83e-16	20.738	0.519436	-2.54292	4.27e-14	15.4588	62.142	81.4339	82.88	pericentral
chr1	10920501	10921000	ENSG00000225158	RP11-340B24	3.31e-26	20.7316	9.26e-05	-8.20147	3.53e-10	13.4754	31.1619	45.0255	51.8934	pericentral
chr4	6395001	6395500	ENSG00000074211	PPP2R2C	2.35e-15	20.6666	0.121913	-2.94697	5.17e-08	17.7197	67.8508	85.5705	88.5174	pericentral
chr12	117133001	117133500	ENSG00000257883	RP11-497G19	1.36e-20	20.6614	0.00849623	-6.69176	1.19e-09	13.9696	42.0753	56.0449	62.7367	pericentral
chr7	36077001	36077500	ENSG00000232930	AC083864	9.43e-07	20.65	0.527187	-4.36482	0.00166754	16.2851	30.0275	46.3127	50.6775	pericentral
chr2	97513001	97513500	ENSG00000213337	ANKRD39	1.89e-10	20.6213	0.0569444	-7.94148	0.0538499	12.6798	44.5302	57.21	65.1515	pericentral
chr12	115123501	115124000	ENSG00000135111	TBX3	1.73e-40	20.6161	6.94e-08	-7.28427	8.52e-14	13.3319	59.0983	72.4302	79.7145	pericentral
chr11	61642001	61642500	ENSG00000221968	FADS3	3.05e-30	20.6085	0.0367197	-4.83791	1.84e-16	15.7706	62.6972	78.4677	83.3056	pericentral
chr11	10328001	10328500	ENSG00000148926	ADM	1.92e-07	20.5774	0.000362	-14.2262	0.24704	6.35118	40.9091	47.2603	61.4865	pericentral
chr3	122400501	122401000	ENSG00000173193	PARP14	1.73e-18	20.5748	1.3e-06	-13.6905	0.00366776	6.88422	28.3784	35.2626	48.9531	pericentral
chr10	113943001	113943500	ENSG00000119927	GPAM	7.8e-27	20.5235	0.000107	-8.28653	1.82e-11	12.2369	47.6298	59.8667	68.1533	pericentral
chr17	60676001	60676500	ENSG00000146872	TLK2	1.72e-07	20.5069	0.0163945	-10.1446	0.0976466	10.3623	58.9202	69.2825	79.4271	pericentral
chr1	12584501	12585000	ENSG00000229484	RP5-888M10	2.37e-24	20.4874	0.026911	-7.25889	1.16e-10	13.2285	50.3122	63.5408	70.7996	pericentral
chr10	12375001	12375500	ENSG00000264036	RN7SL198P	3.25e-10	20.4788	0.642706	-3.44649	4.44e-07	17.0323	65.6036	82.636	86.0825	pericentral
chr11	69284001	69284500	ENSG00000261347	AP000439	1.01e-25	20.4682	0.00181764	-7.98105	3.26e-09	12.4871	32.1282	44.6154	52.5964	pericentral
chr16	21522001	21522500	ENSG00000180747	CTD-2547E10	2.66e-27	20.4643	0.148544	-2.9098	1.24e-16	17.5545	73.5616	91.1162	94.026	pericentral
chr14	95803001	95803500	ENSG00000258630	RP11-725G5	2.43e-11	20.461	0.7614	-0.961212	7.81e-09	19.4998	43.379	62.8788	63.84	pericentral
chr9	92787001	92787500	ENSG00000227555	RP11-406A20	9.38e-18	20.4566	0.164812	-5.00596	5.52e-06	12.8664	62.9448	78.8412	83.4014	pericentral
chr19	13124001	13124500	ENSG00000267417	CTC-239J10	2.57e-49	20.4484	3.05e-06	-7.77871	8.06e-20	12.6697	27.5104	40.18	47.9587	pericentral
chr11	130048501	130049000	ENSG00000149418	ST14	7.44e-17	20.4444	2.37e-11	-14.6767	0.0615936	6.06233	28.6008	34.2993	49.0452	pericentral
chr16	87620501	87621000	ENSG00000154118	JPH3	0.00489885	20.44	NA	NA	NA	NA	63.1579	NA	83.5979	pericentral
chr17	6703001	6703500	ENSG00000167858	TEKT1	3.78e-09	20.4381	0.150498	-5.1184	0.00573153	15.3197	44.1989	59.5186	64.637	pericentral
chr22	29398501	29399000	ENSG00000183579	ZNRF3	3.85e-15	20.4305	NA	NA	NA	NA	76.7123	NA	97.1429	pericentral
chr20	56121001	56121500	ENSG00000124253	PCK1	1.39e-05	20.4305	0.00978499	-14.4042	0.490819	6.02625	43.295	49.3213	63.7255	pericentral
chr1	19613501	19614000	ENSG00000162482	AKR7A3	3.98e-26	20.4025	3.46e-07	-9.45152	0.000194	10.951	44.4336	55.3846	64.8361	pericentral
chr4	186659001	186659500	ENSG00000154556	SORBS2	2.29e-10	20.3851	0.559113	-4.43794	2.91e-06	16.5145	47.027	61.474	67.4121	pericentral
chr1	183609001	183609500	ENSG00000143344	RGL1	1.43e-11	20.3845	0.482464	-3.38939	1.97e-07	16.9951	31.6535	48.6486	52.038	pericentral
chr5	32296501	32297000	ENSG00000150712	MTMR12	1.85e-06	20.3824	0.0611183	-10.7498	0.151571	9.63258	58.8859	68.5185	79.2683	pericentral
chr2	238771001	238771500	ENSG00000132329	RAMP1	9.44e-21	20.3821	0.00401742	-8.02998	4.67e-10	13.9916	53.2516	65.2305	73.6337	pericentral
chr11	125980501	125981000	ENSG00000261257	RP11-673E11	4.82e-25	20.3762	8.83e-05	-7.02992	4.39e-09	13.3463	72.8395	86.1858	93.2157	pericentral
chr7	132259001	132259500	ENSG00000221866	PLXNA4	3.47e-16	20.3479	2.54e-06	-15.1253	0.0191672	5.22253	32.7533	37.9759	53.1012	pericentral
chr2	103420001	103420500	ENSG00000170417	TMEM182	3.12e-09	20.3422	0.266163	-8.09367	0.0236468	12.2485	66.7638	79.0123	87.106	pericentral
chr10	71868001	71868500	ENSG00000099284	H2AFY2	0.000736	20.3216	0.389768	-8.69697	0.0869324	11.6246	40.1826	51.8072	60.5042	pericentral
chr17	7077501	7078000	ENSG00000141505	ASGR1	4.04e-47	20.3136	7.9e-05	-7.26499	1.01e-26	13.0486	11.8968	24.9454	32.2104	pericentral
chr5	179267501	179268000	ENSG00000161010	C5orf45	1.94e-37	20.3082	0.0622974	-5.29651	4.86e-16	15.0117	44.2287	59.2404	64.5369	pericentral
chr8	22069501	22070000	ENSG00000168487	BMP1	4.31e-12	20.3063	6.86e-10	-17.8446	0.367141	2.46176	57.2505	59.7122	77.5568	pericentral
chr20	31098501	31099000	ENSG00000197183	C20orf112	1.81e-06	20.2885	NA	NA	NA	NA	60.5839	NA	80.8725	pericentral
chr4	110358501	110359000	ENSG00000138802	SEC24B	7.26e-26	20.2611	8.69e-09	-13.9444	0.00467796	6.31662	52.7778	59.0944	73.0388	pericentral
chr10	30049501	30050000	ENSG00000197321	SVIL	1.62e-15	20.2589	9.08e-05	-10.5245	0.00807165	9.73436	53.599	63.3333	73.8579	pericentral
chr9	104138001	104138500	ENSG00000234502	FYTTD1P1	1.25e-13	20.2471	7.32e-06	-13.7549	0.0919142	4.05579	66.8033	74.7204	87.0504	pericentral
chr9	126078501	126079000	ENSG00000148204	CRB2	8.8e-05	20.2196	0.0404072	-13.7907	0.325827	6.42889	52.5773	59.0062	72.7969	pericentral
chr14	91254001	91254500	ENSG00000165914	TTC7B	9.51e-06	20.2129	0.447159	-5.52597	0.000786	14.687	52.3585	67.0455	72.5714	pericentral
chr17	79919501	79920000	ENSG00000185269	NOTUM	1.31e-80	20.207	0.178908	-0.985501	6.54e-73	19.2215	29.7147	48.9362	49.9217	pericentral
chr4	52971501	52972000	ENSG00000163071	SPATA18	1.48e-12	20.2006	0.238328	-6.082	0.000161	14.1186	48.7132	62.8319	68.9139	pericentral
chr17	41040501	41041000	ENSG00000213373	LINC00671	0.000187	20.1923	0.0012339	-14.8181	0.751067	5.37421	49.6907	55.0649	69.883	pericentral
chr7	75686501	75687000	ENSG00000146701	MDH2	1.44e-22	20.1758	0.0040817	-7.3203	6.66e-09	12.9693	42.8795	57.3951	63.0553	pericentral
chr17	38182001	38182500	ENSG00000008838	MED24	1.08e-10	20.1631	0.23843	-5.90556	5.7e-05	14.2576	30.9122	45.1697	51.0753	pericentral
chr13	21527501	21528000	ENSG00000233780	HNRNPA1P30	1.5e-30	20.1554	2.37e-11	-10.2425	1.59e-08	9.91284	30.1033	40.0161	50.2587	pericentral
chr14	91273501	91274000	ENSG00000165914	TTC7B	3.6e-15	20.1502	0.000216	-9.91462	0.00367895	10.2356	54.1322	64.3678	74.2824	pericentral
chr3	128098001	128098500	ENSG00000132394	EEFSEC	3.82e-21	20.1308	0.0858541	-2.04643	2.53e-17	18.0844	63.9692	82.0536	84.1	pericentral
chr22	44243001	44243500	ENSG00000130540	SULT4A1	4.18e-15	20.108	0.839299	0.937792	8.19e-19	21.0458	54.6429	75.6886	74.7508	pericentral
chr7	129713501	129714000	ENSG00000128607	KLHDC10	1.18e-05	20.1061	0.0150164	-11.8974	0.197123	8.20862	45.1247	53.3333	65.2308	pericentral
chr9	92336001	92336500	ENSG00000237372	RP11-316P17	2.45e-15	20.0914	2.22e-06	-12.5951	0.00822254	7.49626	62.7698	70.266	82.8612	pericentral
chr10	33581501	33582000	ENSG00000099250	NRP1	2.23e-11	20.0847	0.88294	0.219257	6.91e-11	20.304	34.6561	54.9601	54.7408	pericentral
chr7	70184501	70185000	ENSG00000158321	AUTS2	2.43e-12	20.0668	0.0316207	-8.35401	2.17e-05	11.7128	46.9626	58.6754	67.0294	pericentral
chr14	95828001	95828500	ENSG00000258630	RP11-725G5	0.000846	20.0573	0.0473535	-15.745	0.621297	4.31235	46.9697	51.2821	67.027	pericentral
chr8	145547501	145548000	ENSG00000185000	DGAT1	3.48e-07	20.0557	0.748896	-2.11442	2.19e-06	18.4653	42.217	61.4311	62.2727	pericentral
chr14	95138501	95139000	ENSG00000259140	RP11-986E7	1.92e-16	20.0544	0.0193815	-7.78147	0.00827341	12.273	45.7865	58.0595	65.8409	pericentral
chr16	85551001	85551500	ENSG00000270124	RP11-118F19	5.92e-77	20.0513	0.0735198	-2.51391	9.04e-68	17.7879	71.5587	88.9922	91.6101	pericentral
chr21	45667501	45668000	ENSG00000142182	DNMT3L	8.73e-23	20.0394	0.0110596	-9.06206	1.53e-07	10.6316	40.5132	51.244	60.5526	pericentral
chr21	45153501	45154000	ENSG00000160209	PDXK	1.38e-08	20.0273	0.0050425	-14.1059	0.268843	7.19337	30.4924	39.1499	50.5198	pericentral
chr22	42291001	42291500	ENSG00000198911	SREBF2	4.23e-11	20.0259	2.75e-05	-14.3193	0.40323	4.41703	49.7987	60.9182	69.8246	pericentral
chr2	238769001	238769500	ENSG00000132329	RAMP1	6.75e-37	20.0192	0.000414	-7.15775	2.07e-15	12.8614	52.6929	65.5543	72.7121	pericentral
chr15	40399501	40400000	ENSG00000104081	BMF	2.75e-07	20.0099	9.84e-06	-20.0562	0.597738	-0.0462693	27.6536	27.6074	47.6636	pericentral
chr16	67207001	67207500	ENSG00000140939	NOL3	9.62e-09	20.0098	9.93e-05	-15.0956	0.57255	4.9142	55.7339	60.6481	75.7437	pericentral
chr12	4115001	4115500	ENSG00000256969	RP11-320N7	5.14e-12	20.007	0.825984	-1.58236	1.85e-07	18.4246	70.7379	89.1626	90.7449	pericentral
chr5	128433501	128434000	ENSG00000264563	MIR4633	0.00160551	20.0003	0.103666	-12.5631	0.435497	5.82009	48.5549	53.608	68.5552	pericentral
chr17	27897501	27898000	ENSG00000167543	TP53I13	1.41e-21	19.9897	0.0774706	-4.77822	1.39e-12	14.2713	70.943	86.8701	90.9326	pericentral
chr11	76507501	76508000	ENSG00000182704	TSKU	1.48e-81	19.9886	6.91e-16	-6.6775	6.39e-30	13.3111	65.6317	78.9428	85.6203	pericentral
chr9	80901501	80902000	ENSG00000148019	CEP78	1.01e-05	19.9708	NA	NA	NA	NA	35.9116	NA	55.8824	pericentral
chr16	11793501	11794000	ENSG00000153066	TXNDC11	3.14e-16	19.9502	0.0268284	-7.22645	0.000191	15.379	68.0263	79.7753	87.9765	pericentral
chr3	140957001	140957500	ENSG00000155893	ACPL2	5.28e-21	19.948	0.202666	-4.12634	1.19e-14	15.8217	47.7721	63.5938	67.7201	pericentral
chr11	78906001	78906500	ENSG00000149256	TENM4	1.76e-06	19.9471	0.138155	-6.53352	0.0134025	13.4136	58.7669	72.1805	78.714	pericentral
chr1	155015501	155016000	ENSG00000163357	DCST1	9.66e-32	19.9444	2.29e-10	-10.3905	1.46e-07	9.55388	57.4734	67.0273	77.4178	pericentral
chr6	41681501	41682000	ENSG00000112561	TFEB	5.48e-07	19.936	NA	NA	NA	NA	34.3254	NA	54.2614	pericentral
chr12	115174001	115174500	ENSG00000257817	RP4-601P9	7.61e-49	19.9344	0.295561	-3.42559	4.15e-33	16.5088	18.7673	35.2761	38.7017	pericentral
chr17	80645001	80645500	ENSG00000141542	RAB40B	3.25e-22	19.9169	7.88e-07	-15.9437	0.0261556	3.97323	50.541	54.5142	70.4579	pericentral
chr19	35911001	35911500	ENSG00000264400	RN7SL491P	4.79e-08	19.8814	0.0138458	-11.0499	0.151757	7.45803	21.7308	29.6429	41.6122	pericentral
chr9	139513001	139513500	ENSG00000252440	U3	3.11e-27	19.8786	1.68e-13	-14.4544	0.00908139	5.62916	32.2981	38.2535	52.1767	pericentral
chr17	57501501	57502000	ENSG00000265313	RP11-567L7	4.55e-22	19.857	0.00361232	-6.20512	5.84e-06	13.6519	49.5595	63.2114	69.4165	pericentral
chr6	112540001	112540500	ENSG00000270661	RP1-142L7	9.54e-18	19.8469	7.15e-09	-14.4615	0.15133	5.38539	48.2072	53.5926	68.0541	pericentral
chr5	117654501	117655000	ENSG00000250427	CTD-3179P9	4.98e-07	19.8191	0.305081	-8.45588	0.0088667	11.3632	50.5976	61.9608	70.4167	pericentral
chr16	88013001	88013500	ENSG00000172530	BANP	1.42e-05	19.8093	0.88294	-2.31921	0.000244	17.4901	19.788	37.2781	39.5973	pericentral
chr9	91306001	91306500	ENSG00000228189	RP13-60M5	5.58e-08	19.786	0.619904	-4.47886	8.77e-06	15.3071	57.9439	73.251	77.7299	pericentral
chr3	149346001	149346500	ENSG00000018408	WWTR1	2.3e-13	19.7602	0.333537	-3.39264	4.03e-06	16.3675	40.0504	56.4179	59.8106	pericentral
chr16	85343501	85344000	ENSG00000266307	MIR5093	6.36e-28	19.7596	0.000728	-6.37741	1.04e-09	13.3822	46.0518	59.434	65.8114	pericentral
chr14	89815501	89816000	ENSG00000053254	FOXN3	1.35e-22	19.7396	8.69e-23	-22.108	0.198809	-2.33686	32.892	28.3433	52.6316	pericentral
chr1	229245001	229245500	ENSG00000236975	RP5-1065P14	3.8e-16	19.7358	2.36e-06	-13.0762	0.0276049	6.65967	30.7692	37.4289	50.5051	pericentral
chr2	235872501	235873000	ENSG00000130147	SH3BP4	2.31e-12	19.7319	0.0537492	-7.17242	0.000135	12.5595	62.4788	75.0383	82.2107	pericentral
chr10	77486501	77487000	ENSG00000148655	C10orf11	3.99e-05	19.7308	NA	NA	NA	NA	24.5955	NA	44.3262	pericentral
chr12	4134001	4134500	ENSG00000256969	RP11-320N7	3.59e-73	19.7141	0.0410113	-2.92063	6.66e-47	16.6386	73.9711	90.7722	93.6852	pericentral
chr1	110640501	110641000	ENSG00000258673	RP4-773N10	4.3e-08	19.6986	0.0428276	-7.37364	0.017846	12.3249	62.0219	74.3468	81.7204	pericentral
chr12	122321001	122321500	ENSG00000110801	PSMD9	1.79e-05	19.6891	0.0143265	-11.8333	0.536168	7.85573	29.6443	37.5	49.3333	pericentral
chr17	40352501	40353000	ENSG00000173757	STAT5B	1.37e-21	19.6635	0.0225006	-6.40432	3.98e-11	13.2592	21.4064	34.6656	41.07	pericentral
chr1	85852001	85852500	ENSG00000223653	RP11-131L23	5.16e-05	19.6608	NA	NA	NA	NA	32.9545	NA	52.6154	pericentral
chr19	49260001	49260500	ENSG00000105550	FGF21	1.12e-13	19.6606	0.0210516	-9.4899	0.0119835	10.1707	67.9042	78.0749	87.5648	pericentral
chr1	232887501	232888000	ENSG00000236497	RP11-66A2	1.02e-10	19.6594	0.140295	-6.86433	3.09e-07	12.795	40.208	53.003	59.8673	pericentral
chr4	17177501	17178000	ENSG00000250819	RP11-576E20	5.4e-08	19.6569	0.565237	-2.57056	8.54e-06	17.0863	42.2662	59.3525	61.9231	pericentral
chr19	13118001	13118500	ENSG00000008441	NFIX	2.68e-23	19.6404	0.0620689	-6.0793	3.02e-13	13.5611	52.1003	65.6614	71.7407	pericentral
chr16	85584501	85585000	ENSG00000270124	RP11-118F19	0.000396	19.6394	0.670226	-7.07071	0.000332	14.3292	44.9275	51.5152	64.5669	pericentral
chr11	2922501	2923000	ENSG00000110628	SLC22A18	2.7e-29	19.6385	0.0364708	-4.47749	1.19e-19	15.161	71.6105	86.7714	91.2489	pericentral
chr17	63552001	63552500	ENSG00000168646	AXIN2	1.81e-15	19.6354	0.129931	-4.57065	4.79e-14	17.7926	53.9192	68.695	73.5546	pericentral
chr7	22162501	22163000	ENSG00000136237	RAPGEF5	2.59e-05	19.6306	0.0685281	-10.6644	0.279754	8.96612	55.5076	64.4737	75.1381	pericentral
chr6	43806001	43806500	ENSG00000223469	RP11-344J7	2.23e-11	19.6256	0.00173769	-11.1879	0.0567073	8.43773	35.2587	43.6965	54.8843	pericentral
chr16	77847501	77848000	ENSG00000171724	VAT1L	0.00391881	19.6172	NA	NA	NA	NA	42.1053	NA	61.7225	pericentral
chr1	94217001	94217500	ENSG00000137936	BCAR3	6.06e-14	19.6172	0.0186841	-7.27994	3.84e-05	12.3373	47.6368	59.9741	67.254	pericentral
chr8	138473501	138474000	ENSG00000254076	CTD-3145H4	9.06e-08	19.5988	0.374388	-5.60825	0.000183	13.9905	70.8333	84.8238	90.4321	pericentral
chr20	49003501	49004000	ENSG00000244376	RN7SL636P	2.71e-58	19.5853	0.0239889	-4.28844	2.99e-31	15.2969	68.8059	84.1028	88.3912	pericentral
chr1	229309001	229309500	ENSG00000233920	RP5-1061H20	3.42e-09	19.5675	0.88294	1.6082	5.1e-06	20.9941	56.4232	75.8017	75.9907	pericentral
chr20	45279501	45280000	ENSG00000158296	SLC13A3	1.84e-18	19.5632	0.0330932	-7.14125	2.07e-07	12.4219	47.3307	59.7526	66.8939	pericentral
chr17	38251501	38252000	ENSG00000126368	NR1D1	1.17e-05	19.5549	0.178091	-9.76778	0.438252	4.76646	43.0079	46.3559	62.5628	pericentral
chr13	21587501	21588000	ENSG00000150457	LATS2	1.24e-12	19.5502	0.142798	-4.83586	9.78e-06	14.7143	57.6699	72.3842	77.2201	pericentral
chr11	130032501	130033000	ENSG00000149418	ST14	1.21e-05	19.5492	0.235421	-8.49144	0.0656288	11.0577	38.6598	49.7175	58.209	pericentral
chr11	15719001	15719500	ENSG00000254695	RP11-396O20	7.27e-11	19.5404	0.231549	-4.63876	3.26e-05	14.9016	64.5022	79.4038	84.0426	pericentral
chr12	12688001	12688500	ENSG00000111266	DUSP16	2.06e-05	19.5344	0.0278707	-9.9139	0.691112	9.62051	20.3008	29.9213	39.8352	pericentral
chr7	75537501	75538000	ENSG00000127948	POR	2.54e-06	19.5192	0.0321804	-10.9794	0.226907	8.53985	50.4808	59.0206	70	pericentral
chr16	84692001	84692500	ENSG00000135686	KLHL36	1.8e-12	19.5114	0.00922136	-12.6769	0.0111777	6.83451	42.9245	49.759	62.4359	pericentral
chr1	6651001	6651500	ENSG00000162413	KLHL21	1.63e-11	19.4907	0.0149842	-9.7973	0.00621921	9.6934	59.0566	68.75	78.5473	pericentral
chr19	15556501	15557000	ENSG00000011451	WIZ	4.83e-13	19.4824	0.0238756	-7.81215	0.000281	11.6702	45.2891	56.9593	64.7715	pericentral
chr6	37730001	37730500	ENSG00000225945	RP3-441A12	2.03e-16	19.4708	7.49e-05	-11.3085	0.00778363	8.16223	47.093	55.2553	66.5638	pericentral
chr10	114767001	114767500	ENSG00000148737	TCF7L2	1.15e-09	19.4689	0.00197586	-10.1784	0.101829	9.2905	45.5932	54.8837	65.0621	pericentral
chr3	150459001	150459500	ENSG00000181788	SIAH2	5.81e-08	19.4606	0.0191436	-11.5251	0.0157322	7.93546	25.9259	33.8614	45.3865	pericentral
chr6	168607501	168608000	ENSG00000234768	RP11-503C24	8.17e-19	19.4321	2.44e-07	-12.6485	0.0173101	6.78364	33.7386	40.5222	53.1707	pericentral
chr10	62661501	62662000	ENSG00000072422	RHOBTB1	0.000176	19.4161	0.244101	-8.26446	0.0758374	11.1516	56.3415	67.4931	75.7576	pericentral
chr1	28979001	28979500	ENSG00000120656	TAF12	8.63e-07	19.4155	NA	NA	NA	NA	17.9104	NA	37.3259	pericentral
chr3	195277501	195278000	ENSG00000184203	PPP1R2	2.84e-09	19.3846	NA	NA	NA	NA	34.6095	NA	53.9941	pericentral
chr20	46728001	46728500	ENSG00000252227	SNORD36	0.000772	19.3421	0.000222	-18.186	0.675886	1.1561	51.7606	52.9167	71.1027	pericentral
chr9	139122501	139123000	ENSG00000165661	QSOX2	2.33e-13	19.3368	0.206627	-4.59287	9.23e-08	14.7439	28.79	43.5339	48.1268	pericentral
chr6	14221501	14222000	ENSG00000230631	RP11-359N11	0.000137	19.3321	0.0152875	-11.6223	0.464609	7.70977	55.4187	63.1285	74.7508	pericentral
chr16	70450501	70451000	ENSG00000157350	ST3GAL2	7.19e-36	19.319	0.783495	0.133693	4.85e-36	19.4527	72.4733	91.926	91.7923	pericentral
chr4	3412001	3412500	ENSG00000159788	RGS12	4.04e-21	19.3052	0.0155437	-7.98233	2.72e-06	11.3229	42.4917	53.8146	61.7969	pericentral
chr2	72167501	72168000	ENSG00000233971	RPS20P10	9.76e-07	19.3033	0.068692	-7.94924	0.0818264	11.3541	60.9499	72.3039	80.2532	pericentral
chr9	126248501	126249000	ENSG00000119522	DENND1A	2.03e-13	19.2943	0.114667	-5.43315	1.7e-06	13.8612	59.1696	73.0307	78.4639	pericentral
chr17	19660001	19660500	ENSG00000108602	ALDH3A1	4.23e-29	19.2754	0.106049	5.20886	3.68e-32	24.4842	22.7506	47.2349	42.026	pericentral
chr10	15307501	15308000	ENSG00000148468	FAM171A1	0.000648	19.2732	NA	NA	NA	NA	39.3333	NA	58.6066	pericentral
chr12	50138501	50139000	ENSG00000139644	TMBIM6	8.52e-08	19.2724	0.156503	-8.67739	0.0161139	10.5951	32.9317	43.5268	52.2042	pericentral
chr12	112081001	112081500	ENSG00000089234	BRAP	0.00166731	19.2628	NA	NA	NA	NA	27.9167	NA	47.1795	pericentral
chr15	42113001	42113500	ENSG00000137802	MAPKBP1	6.98e-11	19.2613	0.000394	-14.9441	0.112238	4.31719	45.3834	49.7006	64.6447	pericentral
chr2	27665501	27666000	ENSG00000157992	KRTCAP3	8.43e-58	19.2421	5.53e-22	-11.2844	1.38e-09	7.95767	45.0073	52.965	64.2495	pericentral
chr3	12505001	12505500	ENSG00000154743	TSEN2	3.64e-07	19.2271	0.0132665	-10.748	0.157252	8.47907	30.9804	39.4595	50.2075	pericentral
chr3	16375001	16375500	ENSG00000154814	OXNAD1	3.52e-12	19.2067	NA	NA	NA	NA	45.4274	NA	64.6341	pericentral
chr10	82041001	82041500	ENSG00000151224	MAT1A	8.24e-16	19.2015	0.000404	-10.5119	0.00290173	8.68967	28.3937	37.0833	47.5952	pericentral
chr7	130872501	130873000	ENSG00000128585	MKLN1	1.5e-10	19.1749	0.176101	-1.95013	8.97e-05	17.2247	64.2322	81.457	83.4071	pericentral
chr1	179056501	179057000	ENSG00000186283	TOR3A	1.21e-06	19.1702	0.00235422	-11.6078	0.33029	7.56242	67.6166	75.179	86.7868	pericentral
chr1	25677001	25677500	ENSG00000183726	TMEM50A	8.85e-15	19.1597	0.0103532	-6.61033	0.000226	12.5494	35.4463	47.9957	54.606	pericentral
chr3	24299501	24300000	ENSG00000151090	THRB	4.03e-11	19.1349	2.26e-05	-14.9826	0.0783762	4.15232	56.1198	60.2721	75.2547	pericentral
chr22	39679501	39680000	ENSG00000224794	RP3-333H23	1.15e-29	19.1174	0.829116	1.48389	1.05e-27	20.6013	55.4005	76.0018	74.5179	pericentral
chr10	12390001	12390500	ENSG00000183049	CAMK1D	3.03e-12	19.1158	0.277362	-5.74018	2.56e-07	13.3756	29.5745	42.9501	48.6903	pericentral
chr11	47502501	47503000	ENSG00000149187	CELF1	5.08e-10	19.0976	0.0385086	-6.87374	0.000277	12.2239	68.4579	80.6818	87.5556	pericentral
chr1	210029001	210029500	ENSG00000117597	DIEXF	1.26e-08	19.0904	0.816963	-3.87562	3.28e-08	15.2148	38.3136	53.5284	57.404	pericentral
chr18	46080501	46081000	ENSG00000134030	CTIF	0.000183	19.0813	0.182264	-9.6484	0.578408	7.67222	60.0707	69.8	79.1519	pericentral
chr7	73446501	73447000	ENSG00000049540	ELN	1.64e-26	19.08	0.0243965	-6.60946	3.27e-12	12.4706	53.1021	65.5726	72.1821	pericentral
chr19	4274001	4274500	ENSG00000105251	SHD	1.46e-17	19.0782	2.39e-11	-12.8732	0.0144183	6.51981	44.6404	49.9951	63.7186	pericentral
chr9	124797001	124797500	ENSG00000175764	TTLL11	1.86e-35	19.0643	0.308923	-1.57929	3.04e-26	17.485	77.5439	95.0289	96.6082	pericentral
chr11	65127001	65127500	ENSG00000255478	RP11-867O8	4.23e-24	19.063	NA	NA	NA	NA	77.5	NA	96.563	pericentral
chr10	33218501	33219000	ENSG00000150093	ITGB1	0.000101	19.0624	0.00338305	-11.3557	0.136337	7.70674	35.8289	43.5356	54.8913	pericentral
chr19	11275501	11276000	ENSG00000197256	KANK2	1.27e-16	19.0597	0.0902279	-3.95727	4.68e-06	15.1025	47.5719	62.6744	66.6317	pericentral
chr6	38353001	38353500	ENSG00000183826	BTBD9	0.000618	19.0558	0.741288	-1.19368	0.00462586	17.8622	55.5556	73.4177	74.6114	pericentral
chr7	19957001	19957500	ENSG00000243004	AC005062	0.000407	19.054	NA	NA	NA	NA	59.2593	NA	78.3133	pericentral
chr8	11577501	11578000	ENSG00000136574	GATA4	1.52e-11	19.0456	0.117458	-9.11679	0.000104	9.92883	39.8319	49.7608	58.8776	pericentral
chr17	67112001	67112500	ENSG00000154262	ABCA6	3.61e-05	19.0376	0.0336317	-13.3744	0.513103	5.29006	56.1562	58.8983	75.1938	pericentral
chr1	156341501	156342000	ENSG00000132677	RHBG	5.29e-19	19.0179	0.0202499	-7.81411	4.31e-08	11.2038	18.0645	29.2683	37.0824	pericentral
chr2	97513501	97514000	ENSG00000213337	ANKRD39	2.93e-11	19.0113	0.0178405	-10.1617	0.0242887	8.84959	48.5517	57.4013	67.563	pericentral
chr5	33230501	33231000	ENSG00000250697	CTD-2066L21	5.8e-10	18.998	0.00115731	-12.4629	0.0889479	6.53505	37.6266	44.1617	56.6246	pericentral
chr21	45199501	45200000	ENSG00000234030	TMEM97P1	1.64e-10	18.9934	0.0344698	-11.7682	0.000159	11.408	48.062	52.5741	67.0554	pericentral
chr9	137121501	137122000	ENSG00000223729	RP11-145E17	2.18e-23	18.9896	2.83e-09	-14.5647	0.00419191	4.42493	50.4636	54.8885	69.4532	pericentral
chr22	38588501	38589000	ENSG00000184381	PLA2G6	4.44e-12	18.9857	1.61e-05	-12.8527	0.234858	6.13303	39.7919	45.925	58.7776	pericentral
chr3	72320001	72320500	ENSG00000212070	AC112219	1.97e-11	18.982	4.96e-10	-15.0502	0.332535	3.93182	22.8198	26.7516	41.8018	pericentral
chr5	137902001	137902500	ENSG00000113013	HSPA9	2.32e-11	18.981	0.0286203	-8.56117	0.00170428	10.4199	59.2652	69.685	78.2462	pericentral
chr19	6237001	6237500	ENSG00000130382	MLLT1	2.12e-22	18.9801	0.88294	-1.73884	2.29e-19	17.9785	38.0702	56.9222	57.0502	pericentral
chr18	47284001	47284500	ENSG00000267674	RP11-813F20	5.11e-32	18.9713	1.95e-14	-11.4138	0.00025	7.55756	68.776	76.3336	87.7473	pericentral
chr5	177687001	177687500	ENSG00000050767	COL23A1	9.49e-13	18.971	0.195127	-4.54748	5.74e-06	13.9918	42.2535	60.6992	61.2245	pericentral
chr10	135339001	135339500	ENSG00000130649	CYP2E1	8.34e-30	18.9683	9.06e-24	-17.9127	0.576102	1.05557	28.2828	29.3384	47.2511	pericentral
chr15	45153501	45154000	ENSG00000259479	CTD-2008A1	1.31e-17	18.9538	2.96e-05	-10.991	0.00204166	7.96276	37.6748	45.6376	56.6286	pericentral
chr7	150098001	150098500	ENSG00000196456	ZNF775	1.7e-43	18.937	0.000135	-6.61855	3.82e-18	12.3185	70.5177	82.8362	89.4547	pericentral
chr16	85343001	85343500	ENSG00000266307	MIR5093	2.87e-30	18.9358	0.0537492	-0.502237	1.4e-18	18.4335	50.3551	68.7886	69.2909	pericentral
chr8	144095501	144096000	ENSG00000247317	RP11-273G15	1.12e-21	18.9342	0.000101	-10.091	0.000787	8.87183	33.7714	40.5901	52.7056	pericentral
chr11	13808001	13808500	ENSG00000255411	RP11-98J9	0.00175292	18.9133	0.0909721	-15.6314	0.72231	3.28192	45.4545	48.7365	64.3678	pericentral
chr9	126273501	126274000	ENSG00000119522	DENND1A	4.97e-09	18.9038	0.18658	-4.96303	0.00148286	13.9408	57.0796	71.0204	75.9834	pericentral
chr17	61897001	61897500	ENSG00000108592	FTSJ3	5.26e-06	18.8995	0.637972	-1.30161	0.0272746	15.5758	35.6459	54.5981	54.5455	pericentral
chr8	134389501	134390000	ENSG00000253638	CTC-369M3	6.16e-10	18.8974	0.00438865	-10.3478	0.0438798	8.5496	51.9546	60.5042	70.852	pericentral
chr11	64934001	64934500	ENSG00000204710	SPDYC	1.24e-13	18.8896	1.26e-07	-14.4664	0.521993	4.42312	18.4211	22.8442	37.3106	pericentral
chr2	75755501	75756000	ENSG00000115363	EVA1A	5.28e-11	18.872	0.321554	-6.08859	8.12e-05	12.7835	59.3614	72.1448	78.2334	pericentral
chr9	131801501	131802000	ENSG00000148343	FAM73B	9.57e-10	18.8444	1.66e-05	-13.0772	0.461692	7.78171	68.2226	73.9326	87.067	pericentral
chr1	9316501	9317000	ENSG00000049239	H6PD	3.9e-10	18.8354	0.00385406	-10.368	0.0501603	8.4674	29.9742	38.4416	48.8095	pericentral
chr11	108439501	108440000	ENSG00000110723	EXPH5	0.000343	18.8327	NA	NA	NA	NA	58.1673	NA	77	pericentral
chr3	128069001	128069500	ENSG00000132394	EEFSEC	1.06e-06	18.8319	0.000842	-14.8281	0.396646	4.00377	63.2653	67.2691	82.0972	pericentral
chr4	113815001	113815500	ENSG00000145362	ANK2	3.52e-06	18.8196	0.00205666	-14.2311	0.621822	3.26361	41.9231	50.503	60.7427	pericentral
chr4	77338001	77338500	ENSG00000163749	CCDC158	1.52e-05	18.8077	0.0329288	-11.3052	0.214865	7.50247	64.1104	71.6129	82.9181	pericentral
chr11	128029501	128030000	ENSG00000273415	RP11-702B10	1.53e-12	18.8012	0.180768	-5.60618	5.64e-05	13.195	74.6331	87.8282	93.4343	pericentral
chr18	46421001	46421500	ENSG00000134030	CTIF	3.54e-15	18.8012	0.266897	-3.70241	1.23e-09	13.7148	74.1348	89.6168	92.936	pericentral
chr1	22676501	22677000	ENSG00000234397	RP11-415K20	2.58e-16	18.7774	0.0102047	-8.07235	4.07e-07	10.9187	44.8148	56.03	63.5922	pericentral
chr6	3857001	3857500	ENSG00000145945	FAM50B	1.7e-07	18.7752	0.245485	-7.68481	0.00137261	11.0904	59.5618	70.6522	78.337	pericentral
chr1	55041001	55041500	ENSG00000162390	ACOT11	3.52e-09	18.7357	0.130007	-6.28979	0.014513	12.4459	52.2727	64.7186	71.0084	pericentral
chr9	112976501	112977000	ENSG00000188959	C9orf152	2.31e-08	18.7322	0.148402	-7.12264	0.00922594	11.6095	68	79.6095	86.7322	pericentral
chr10	5925001	5925500	ENSG00000134461	ANKRD16	2.8e-10	18.721	0.0805846	-5.2095	0.00705732	13.5115	42.1569	55.6684	60.8779	pericentral
chr19	48259501	48260000	ENSG00000221803	SNORD23	5.2e-26	18.7179	3.56e-06	-8.509	1.05e-08	10.2089	60.347	70.5559	79.0649	pericentral
chr10	12512501	12513000	ENSG00000183049	CAMK1D	7.48e-13	18.7077	5.49e-07	-13.2187	0.155333	5.48899	63.0824	68.5714	81.7901	pericentral
chr11	72487001	72487500	ENSG00000186635	ARAP1	4.76e-13	18.7042	0.801058	-0.139665	2.39e-10	18.5645	31.2958	49.8603	50	pericentral
chr16	3511501	3512000	ENSG00000262621	NAA60	6.34e-08	18.6967	0.100522	-7.44849	0.0175392	11.2482	36.8836	48.1319	55.5804	pericentral
chr2	19564001	19564500	ENSG00000143867	OSR1	0.00026	18.6963	0.00502506	-17.3939	0.546679	1.30237	30.031	31.3333	48.7273	pericentral
chr16	67138001	67138500	ENSG00000125149	C16orf70	0.000545	18.6927	0.857242	-0.526693	0.000182	18.166	36.0614	54.2274	54.7541	pericentral
chr14	89885001	89885500	ENSG00000053254	FOXN3	1.43e-18	18.6807	0.0552632	-5.12421	1.47e-06	13.2143	60.3696	74.1863	79.0503	pericentral
chr6	30642001	30642500	ENSG00000204560	DHX16	1.97e-05	18.6759	0.00755528	-12.5119	0.578812	6.16393	34.471	40.6349	53.1469	pericentral
chr16	11241001	11241500	ENSG00000038532	CLEC16A	0.000138	18.6628	0.100826	-9.75237	0.151973	8.91046	43.7681	52.6786	62.4309	pericentral
chr8	129040001	129040500	ENSG00000249859	PVT1	2.23e-38	18.6486	0.275802	-3.42005	2.06e-30	15.2286	71.4655	86.694	90.1141	pericentral
chr1	1700501	1701000	ENSG00000008130	NADK	5.13e-67	18.6444	1.15e-28	-11.4128	1.05e-08	7.23153	34.8077	42.0393	53.4521	pericentral
chr16	85400501	85401000	ENSG00000261567	RP11-680G10	5.28e-36	18.64	0.00431014	-5.12652	3.96e-19	15.6145	59.5745	72.5654	78.2145	pericentral
chr8	134300501	134301000	ENSG00000104419	NDRG1	4.4e-20	18.6204	1.23e-06	-11.196	0.00111917	7.42436	36.8846	44.3089	55.5049	pericentral
chr21	45668001	45668500	ENSG00000142182	DNMT3L	1.91e-39	18.6146	3.07e-09	-7.77332	5.95e-08	10.8413	35.2273	46.0685	53.8419	pericentral
chr5	6510001	6510500	ENSG00000271230	CTD-2195M18	1.03e-05	18.6103	0.285207	-8.97736	0.00177834	9.63297	31.1504	40.7834	49.7608	pericentral
chr12	100592501	100593000	ENSG00000075089	ACTR6	2.2e-06	18.5993	0.840446	-1.01579	3.42e-05	17.5835	50.101	67.6845	68.7003	pericentral
chr3	58158501	58159000	ENSG00000244161	FLNB-AS1	8.22e-08	18.5964	0.462945	-4.67767	0.0216941	13.9187	63.7255	77.6442	82.3219	pericentral
chr16	10916501	10917000	ENSG00000166676	TVP23A	1.7e-15	18.5859	0.000388	-9.28686	0.0027899	9.29902	34.0757	43.3747	52.6616	pericentral
chr4	159782001	159782500	ENSG00000052795	FNIP2	3.33e-06	18.5762	0.00774272	-11.1498	0.292344	7.42643	32.4153	39.8417	50.9915	pericentral
chr22	22085001	22085500	ENSG00000100027	YPEL1	2.9e-06	18.574	0.0621563	-4.75005	4.43e-07	16.1517	77.707	91.8676	96.281	pericentral
chr19	13109001	13109500	ENSG00000008441	NFIX	1.01e-16	18.5387	0.0470022	-5.74175	1e-07	12.7969	54.4148	67.2117	72.9535	pericentral
chr16	78592001	78592500	ENSG00000186153	WWOX	2.15e-10	18.5338	0.0552208	-8.26585	0.00103284	10.268	61.4058	71.6738	79.9397	pericentral
chr12	57382001	57382500	ENSG00000166856	GPR182	2.2e-05	18.5307	0.495955	-4.86048	0.00104699	13.6702	44.1558	57.8261	62.6866	pericentral
chr16	85560001	85560500	ENSG00000270124	RP11-118F19	4.62e-17	18.5299	0.0121633	-5.43818	4.78e-06	13.0917	46.6667	59.7584	65.1965	pericentral
chr12	121655001	121655500	ENSG00000135124	P2RX4	7.6e-10	18.5211	0.0214791	-9.20783	0.0137033	8.20327	36.1413	44.9995	54.6624	pericentral
chr10	13720501	13721000	ENSG00000151474	FRMD4A	1.71e-10	18.521	5.59e-06	-13.9321	0.375409	4.82804	21.021	25.7997	39.542	pericentral
chr3	190308001	190308500	ENSG00000196083	IL1RAP	2.13e-07	18.5175	0.017863	-10.4124	0.00509848	8.10502	58.5616	66.6667	77.0791	pericentral
chr11	108442501	108443000	ENSG00000110723	EXPH5	2.82e-09	18.5133	0.000644	-12.8752	0.00486132	7.18429	48.4551	55.7765	66.9683	pericentral
chr12	26899001	26899500	ENSG00000123104	ITPR2	0.00355955	18.5107	0.0167288	-17.4139	0.787563	1.09674	51.3423	52.439	69.8529	pericentral
chr2	195369001	195369500	ENSG00000225394	AC106883	9.05e-05	18.5076	0.00435978	-17.2592	0.542478	1.24847	46.087	47.3354	64.5946	pericentral
chr10	126152501	126153000	ENSG00000107902	LHPP	3.38e-06	18.5	NA	NA	NA	NA	31.5	NA	50	pericentral
chr1	1701001	1701500	ENSG00000008130	NADK	1.19e-16	18.4946	1.26e-11	-14.366	0.486081	4.12855	46.4559	50.5845	64.9505	pericentral
chr2	129072501	129073000	ENSG00000136720	HS6ST1	1.9e-14	18.4943	0.00178212	-9.47453	0.000487	9.01982	61.2809	70.3008	79.7753	pericentral
chr2	201523001	201523500	ENSG00000138356	AOX1	2.03e-10	18.4909	0.0987525	-6.82286	0.00242525	11.6681	36.1333	47.8014	54.6243	pericentral
chr1	156364001	156364500	ENSG00000237390	RP11-139I14	7.01e-24	18.4902	2.49e-08	-10.761	0.000742	7.72911	40.1666	47.8957	58.6567	pericentral
chr16	89515001	89515500	ENSG00000167522	ANKRD11	2.59e-20	18.4634	7.23e-05	-14.238	7.77e-06	4.2254	42.6028	46.8282	61.0662	pericentral
chr11	57573001	57573500	ENSG00000198561	CTNND1	8.22e-08	18.4627	0.0560069	-9.23679	0.0465707	9.22591	33.4877	42.7136	51.9504	pericentral
chr22	24894501	24895000	ENSG00000100024	UPB1	5.16e-07	18.4431	0.303186	-5.4506	0.00491726	12.9925	51.2367	64.2292	69.6798	pericentral
chr9	133233001	133233500	ENSG00000148357	HMCN2	0.00156681	18.4329	0.108233	-8.01051	0.172443	12.2857	53.2394	68.0851	71.6724	pericentral
chr20	60724001	60724500	ENSG00000184402	SS18L1	4.18e-27	18.4308	0.0584971	-3.7358	1.93e-12	14.2202	47.4338	61.7188	65.8646	pericentral
chr3	192405501	192406000	ENSG00000114279	FGF12	4.61e-05	18.4206	0.0605059	-10.5562	0.445618	7.86442	28.3286	36.193	46.7492	pericentral
chr22	50610501	50611000	ENSG00000073150	PANX2	6.87e-31	18.4199	0.00958007	-5.18494	1.81e-15	13.235	43.736	56.971	62.156	pericentral
chr11	16805001	16805500	ENSG00000166689	PLEKHA7	6.41e-51	18.4171	0.0644285	-2.96336	4.89e-29	15.8666	73.1693	88.4242	91.5864	pericentral
chr2	85652501	85653000	ENSG00000152292	SH2D6	1.69e-06	18.4133	0.0721351	-9.76362	0.182044	8.64964	28.0514	36.701	46.4646	pericentral
chr16	85551501	85552000	ENSG00000270124	RP11-118F19	2.39e-56	18.4117	5.41e-10	-7.59829	7.77e-18	10.8501	70.1754	81.1055	88.5871	pericentral
chr11	130050001	130050500	ENSG00000149418	ST14	1.11e-14	18.4095	0.230554	-5.0839	3.95e-08	13.3256	41.6114	54.937	60.0209	pericentral
chr7	143604001	143604500	ENSG00000198420	FAM115A	5.09e-06	18.4071	0.045717	-9.29566	0.0362385	9.11144	49.7248	58.8362	68.1319	pericentral
chr11	66776501	66777000	ENSG00000173227	SYT12	1.52e-05	18.396	0.410511	-6.94625	0.0510319	10.2767	49.7619	65.3614	68.1579	pericentral
chr7	148939001	148939500	ENSG00000170260	ZNF212	0.00101589	18.3846	0.445091	-7.718	0.0991994	10.6666	35.9551	46.6216	54.3396	pericentral
chr17	79321001	79321500	ENSG00000263154	RP11-1055B8	2.99e-06	18.3841	0.246655	-7.94687	0.00188831	9.3031	67.6955	79.4437	86.0795	pericentral
chr13	44881001	44881500	ENSG00000230731	RP11-478K15	2.61e-08	18.3806	0.184227	-5.99581	0.000573	12.3848	31.4225	43.8073	49.8031	pericentral
chr16	50584001	50584500	ENSG00000140807	NKD1	4.03e-26	18.3784	0.732222	-0.368975	1.59e-25	18.0094	70.107	88.1164	88.4854	pericentral
chr11	1768001	1768500	ENSG00000244242	IFITM10	6.39e-11	18.3608	0.00742155	-9.81868	0.051444	8.54212	39.4417	47.9839	57.8025	pericentral
chr15	39166501	39167000	ENSG00000259345	RP11-624L4	6.74e-07	18.3481	0.178049	-8.39884	0.0157499	9.94924	20	29.9492	38.3481	pericentral
chr1	150536501	150537000	ENSG00000237781	RP11-54A4	0.000129	18.3431	0.277831	-9.80491	0.380581	8.5382	52.1605	60.6987	70.5036	pericentral
chr11	68624501	68625000	ENSG00000110090	CPT1A	1.9e-06	18.3372	0.0567293	-8.71167	0.0721895	9.62556	61.4555	71.0811	79.7927	pericentral
chr10	12370501	12371000	ENSG00000264036	RN7SL198P	1.53e-14	18.332	0.202989	-3.72792	6.13e-08	14.6041	64.4068	79.0109	82.7388	pericentral
chr18	21427001	21427500	ENSG00000053747	LAMA3	4.28e-29	18.3307	0.000284	-6.24636	1.55e-09	12.0843	50.1196	62.2039	68.4503	pericentral
chr19	4523001	4523500	ENSG00000214456	PLIN5	0.00178981	18.3283	NA	NA	NA	NA	65.7143	NA	84.0426	pericentral
chr16	50883001	50883500	ENSG00000260042	CTD-2034I21	5.18e-06	18.3272	0.00785636	-14.2266	0.554403	4.1006	35.6137	39.7143	53.9409	pericentral
chr11	10327501	10328000	ENSG00000148926	ADM	3.83e-31	18.3225	0.000118	-8.5517	3.51e-13	9.88484	20.7094	30.3552	39.0319	pericentral
chr22	25103501	25104000	ENSG00000182351	CRIP1P4	2e-05	18.3182	NA	NA	NA	NA	41.3115	NA	59.6296	pericentral
chr18	46302001	46302500	ENSG00000134030	CTIF	1.27e-06	18.3104	1.29e-06	-21.5553	0.845672	-3.24495	42.8571	39.6122	61.1675	pericentral
chr7	43960001	43960500	ENSG00000106608	URGCP	1.22e-06	18.309	0.0280313	-10.7638	0.257511	7.54521	41.1504	48.6957	59.4595	pericentral
chr17	79921001	79921500	ENSG00000185269	NOTUM	3.21e-42	18.3036	2.16e-09	-8.70326	2.52e-12	9.60035	43.9829	53.5832	62.2865	pericentral
chr19	49133001	49133500	ENSG00000063176	SPHK2	1.57e-49	18.3028	2.36e-08	-7.2609	1.31e-13	11.0419	43.6229	54.6648	61.9257	pericentral
chr1	202826501	202827000	ENSG00000214796	RP11-480I12	1.63e-06	18.3019	0.34026	-5.93131	0.0308276	12.3706	50.7246	63.0952	69.0265	pericentral
chr19	45116501	45117000	ENSG00000216588	IGSF23	0.000147	18.2976	0.309329	-6.40326	0.0429193	11.2138	43.5115	53.6003	61.809	pericentral
chr10	135356001	135356500	ENSG00000203772	SPRN	0.00441556	18.2931	0.362579	-12.0402	0.465231	6.25285	51.7799	58.0328	70.073	pericentral
chr17	76776501	76777000	ENSG00000108669	CYTH1	6.07e-12	18.2803	8.9e-06	-12.2447	0.0999191	6.03559	22.973	29.0086	41.2533	pericentral
chr16	29160501	29161000	ENSG00000260517	RP11-426C22	1.14e-08	18.2737	6.91e-08	-17.3725	0.703072	2.36187	20.4904	24.0256	38.764	pericentral
chr2	242063001	242063500	ENSG00000115687	PASK	5.87e-22	18.2734	1.44e-05	-11.353	4.89e-07	6.92045	24.8012	31.7216	43.0746	pericentral
chr8	61705001	61705500	ENSG00000171316	CHD7	0.000697	18.2732	0.384865	-6.97868	0.03489	11.2946	56.8765	68.171	75.1497	pericentral
chr10	79658501	79659000	ENSG00000151208	DLG5	3.88e-14	18.2686	0.83285	-0.430899	1.88e-12	18.4732	32.7952	53.0023	51.0638	pericentral
chr1	206840001	206840500	ENSG00000143479	DYRK3	0.00219077	18.2471	0.279356	-7.26891	0.0361941	10.9782	29.7297	40.708	47.9769	pericentral
chr21	44918001	44918500	ENSG00000185186	LINC00313	1.68e-11	18.2415	0.0316034	-7.97255	0.00711852	10.3381	32.4009	45.9455	50.6424	pericentral
chr17	27301501	27302000	ENSG00000179761	PIPOX	9.71e-10	18.2398	4.03e-09	-18.8674	0.774487	-0.88429	54.1245	58.5406	72.3642	pericentral
chr5	174907001	174907500	ENSG00000164466	SFXN1	5.78e-05	18.2394	0.190777	-10.7247	0.261651	7.51467	32.8042	40.3189	51.0436	pericentral
chr4	38073501	38074000	ENSG00000065882	TBC1D1	0.000367	18.2383	0.439326	-6.89051	0.0459142	11.3478	21.0356	32.3834	39.2739	pericentral
chr9	97522501	97523000	ENSG00000148120	C9orf3	1.33e-29	18.218	0.00127674	-5.86931	1.16e-12	12.3487	72.7273	85.076	90.9453	pericentral
chr18	21427501	21428000	ENSG00000053747	LAMA3	5.48e-32	18.2179	0.21613	-2.76253	1.03e-20	15.4554	66.2048	81.6601	84.4227	pericentral
chr14	35816501	35817000	ENSG00000258860	RP11-561B11	6.49e-05	18.2143	NA	NA	0.0635655	10.3055	42.5	53.7634	60.7143	pericentral
chr16	85562001	85562500	ENSG00000270124	RP11-118F19	8.8e-09	18.2124	0.852526	-0.418905	7.22e-08	16.9094	37.1336	56.6804	55.3459	pericentral
chr22	36831501	36832000	ENSG00000252575	BX470187	4.17e-18	18.2117	0.0224785	-7.28506	2.53e-07	10.9267	27.541	38.4677	45.7527	pericentral
chr7	75599001	75599500	ENSG00000127948	POR	1.2e-35	18.2098	1.51e-08	-7.98307	1.41e-07	10.2268	62.9143	73.1411	81.1241	pericentral
chr7	99605001	99605500	ENSG00000106261	ZKSCAN1	0.000302	18.2083	NA	NA	NA	NA	44.9597	NA	63.1679	pericentral
chr5	73157001	73157500	ENSG00000214944	ARHGEF28	3.44e-06	18.2016	0.0166292	-11.1248	0.362968	7.07685	45.3822	52.459	63.5838	pericentral
chr6	168702001	168702500	ENSG00000224417	RP11-503C24	2.59e-19	18.1958	0.0295293	-6.67975	5.12e-08	11.516	25.2075	36.7235	43.4033	pericentral
chr14	91171001	91171500	ENSG00000165914	TTC7B	2.09e-09	18.1862	0.40795	-5.46191	0.000767	12.7242	37.6159	50.3401	55.802	pericentral
chr8	22441001	22441500	ENSG00000120913	PDLIM2	9.11e-12	18.1801	1.64e-05	-13.2324	0.394128	4.9477	32.4528	37.4005	50.6329	pericentral
chr3	72617001	72617500	ENSG00000238568	snoU13	1.71e-05	18.1735	0.00638036	-13.4447	0.314024	4.72882	37.0079	41.7367	55.1813	pericentral
chr13	99414501	99415000	ENSG00000088386	SLC15A1	6.46e-11	18.1688	4.47e-09	-14.2301	0.458847	3.93866	34.7475	38.6861	52.9162	pericentral
chr19	4649501	4650000	ENSG00000185361	TNFAIP8L1	8.8e-13	18.1671	2.15e-05	-13.4767	0.172165	4.82734	35.5014	41.464	53.6685	pericentral
chr1	86094001	86094500	ENSG00000230285	RP11-290M5	0.00012	18.1566	0.175701	-7.03916	0.0842021	11.1174	56.3889	67.5063	74.5455	pericentral
chr13	110953501	110954000	ENSG00000187498	COL4A1	0.00313796	18.1544	0.573087	-4.0267	0.0204054	14.1277	49.4382	63.5659	67.5926	pericentral
chr1	205605001	205605500	ENSG00000158711	ELK4	2.03e-07	18.1485	0.868624	-1.23599	1.1e-05	16.9126	30.1708	47.0833	48.3193	pericentral
chr19	19172001	19172500	ENSG00000181035	SLC25A42	6.57e-10	18.1451	0.135804	-4.77357	0.000396	13.3715	48.1301	61.5016	66.2752	pericentral
chr10	96524001	96524500	ENSG00000165841	CYP2C19	5.15e-05	18.1344	0.026352	-11.5658	0.378723	6.56863	56.6667	63.2353	74.8011	pericentral
chr20	43047001	43047500	ENSG00000101076	HNF4A	2.76e-14	18.1323	1.3e-05	-12.3627	0.0150347	5.7696	67.4263	73.1959	85.5586	pericentral
chr2	134023501	134024000	ENSG00000226953	AC010890	1.21e-14	18.1306	0.00143301	-7.12664	0.00146986	11.004	39.0769	50.0809	57.2075	pericentral
chr2	235753501	235754000	ENSG00000235726	AC010148	8.65e-07	18.1165	0.00191767	-14.4244	0.569126	4.25189	38.3721	43.2763	56.4885	pericentral
chr10	117997501	117998000	ENSG00000151892	GFRA1	8.17e-13	18.1159	0.000569	-8.51939	0.0108738	9.59655	53.6232	63.2197	71.7391	pericentral
chr19	3390001	3390500	ENSG00000141905	NFIC	4.69e-13	18.1129	0.0507917	-4.17025	6.53e-07	16.0754	49.1857	64.7584	67.2986	pericentral
chr10	135326501	135327000	ENSG00000203772	SPRN	3.26e-07	18.1027	0.630471	-5.84242	0.00013	12.2603	57.9688	70.229	76.0714	pericentral
chr21	35196501	35197000	ENSG00000249209	AP000304	1.59e-07	18.0983	0.399125	-2.14109	6.77e-05	15.9572	42.7928	58.75	60.8911	pericentral
chr1	12661001	12661500	ENSG00000162496	DHRS3	0.00180145	18.0946	0.381902	-16.4319	0.725799	3.14716	46.1078	52.1127	64.2023	pericentral
chr8	22043001	22043500	ENSG00000168487	BMP1	2.57e-08	18.0908	0.00104838	-10.2175	0.0575267	7.8733	29.7414	37.6147	47.8322	pericentral
chr18	72981001	72981500	ENSG00000179981	TSHZ1	6.89e-09	18.0836	0.0148388	-10.069	0.072417	8.0146	52.1151	60.1297	70.1987	pericentral
chr16	85815501	85816000	ENSG00000252311	RNU1-103P	8.16e-08	18.074	7.09e-05	-15.0125	0.276939	4.20795	20.1613	23.4741	38.2353	pericentral
chr8	28268001	28268500	ENSG00000214050	FBXO16	3.06e-13	18.074	0.00188689	-9.10651	0.00320635	8.96748	49.5105	58.478	67.5845	pericentral
chr1	46019501	46020000	ENSG00000117448	AKR1A1	1.28e-10	18.0731	0.0113874	-8.54002	0.0074096	9.53309	61.4498	70.9828	79.5229	pericentral
chr7	139436001	139436500	ENSG00000064393	HIPK2	1.73e-09	18.072	0.531719	-2.56804	1.67e-06	15.5039	56.5549	72.0588	74.6269	pericentral
chr16	68110001	68110500	ENSG00000167264	DUS2	0.000571	18.0645	0.152606	-11.0939	0.4845	6.97061	55.0633	62.0339	73.1278	pericentral
chr8	23367001	23367500	ENSG00000253986	CTC-756D1	1.98e-12	18.0631	0.0148077	-7.33157	2.39e-05	10.7315	66.6667	77.3982	84.7297	pericentral
chr4	3411001	3411500	ENSG00000159788	RGS12	3.32e-05	18.0573	0.0302097	-11.5694	0.339933	6.48791	30.1493	36.6372	48.2066	pericentral
chr1	26859001	26859500	ENSG00000117676	RPS6KA1	2.19e-07	18.0249	1.14e-05	-13.8361	0.547831	4.18877	41.7154	45.9042	59.7403	pericentral
chr7	73869001	73869500	ENSG00000006704	GTF2IRD1	1.24e-23	18.0026	4.8e-09	-11.3261	0.00427571	6.62117	34.9487	41.4309	52.9513	pericentral
chr6	89372501	89373000	ENSG00000111880	RNGTT	1.13e-07	18.0013	0.0567587	-6.96214	0.0198901	11.0392	29.1513	40.1905	47.1526	pericentral
chr10	81223501	81224000	ENSG00000165424	ZCCHC24	8.11e-10	17.9877	0.178209	-5.62376	0.0054853	12.364	57.5251	69.8891	75.5128	pericentral
chr16	49686001	49686500	ENSG00000102935	ZNF423	1.34e-16	17.98	0.00159746	-8.04039	4.09e-05	9.93959	59.4982	69.4378	77.4782	pericentral
chr10	12645001	12645500	ENSG00000183049	CAMK1D	2.31e-10	17.9735	0.178034	-4.25588	0.000821	13.7176	48.9943	62.7119	66.9677	pericentral
chr1	18789501	18790000	ENSG00000179023	KLHDC7A	8.36e-20	17.9689	3.54e-05	-9.35841	0.000294	8.61049	54.0368	62.6473	72.0057	pericentral
chr16	70452501	70453000	ENSG00000157350	ST3GAL2	5.87e-06	17.9657	0.399603	-7.15148	5.75e-07	18.1061	49.2843	61.4238	67.25	pericentral
chr10	126210001	126210500	ENSG00000107902	LHPP	5.67e-40	17.96	0.171762	-3.69835	1.68e-24	14.2616	66.7552	81.0168	84.7151	pericentral
chr3	127826501	127827000	ENSG00000175792	RUVBL1	2.62e-05	17.9424	0.000726	-13.4327	0.768015	4.5097	21.2329	25.7426	39.1753	pericentral
chr3	126093001	126093500	ENSG00000163884	KLF15	8.85e-13	17.9393	0.021907	-7.9315	0.00815843	10.0078	59.6	69.6078	77.5393	pericentral
chr7	156373001	156373500	ENSG00000182648	LINC01006	8.42e-06	17.93	0.526475	-7.83997	0.00147704	10.09	31.5545	41.6446	49.4845	pericentral
chr3	134078001	134078500	ENSG00000114019	AMOTL2	6.92e-16	17.8899	0.00378124	-7.72665	5.33e-05	10.1632	69.0667	79.2299	86.9565	pericentral
chr2	201488501	201489000	ENSG00000138356	AOX1	1.39e-06	17.8859	0.00081	-12.1661	0.212554	5.71984	46.7652	52.4851	64.6512	pericentral
chr10	99090501	99091000	ENSG00000225850	RP11-452K12	1.11e-06	17.8774	0.33885	-4.50883	0.00349498	13.3685	54.1226	67.4912	72	pericentral
chr22	29314501	29315000	ENSG00000183579	ZNRF3	3.82e-09	17.8747	0.049737	-6.68659	0.00460693	11.1881	70.922	82.1101	88.7967	pericentral
chr6	158481501	158482000	ENSG00000078269	SYNJ2	4.1e-08	17.871	0.00160897	8.36302	1.18e-21	26.234	48.2424	74.4764	66.1134	pericentral
chr4	185718001	185718500	ENSG00000151726	ACSL1	2.83e-14	17.8629	0.00893654	-8.07846	0.000104	9.7844	52.891	62.6754	70.7539	pericentral
chr12	115123001	115123500	ENSG00000135111	TBX3	2.21e-58	17.8622	0.100752	-2.57583	3.7e-42	15.2863	55.2179	70.5042	73.08	pericentral
chr9	130554001	130554500	ENSG00000136877	FPGS	3.58e-15	17.8605	4.59e-05	-11.4037	0.00781869	6.45681	64.938	71.3948	82.7985	pericentral
chr3	150460001	150460500	ENSG00000181788	SIAH2	5.04e-28	17.8604	0.00995323	-4.90224	9.72e-16	12.9582	55.7234	68.6816	73.5838	pericentral
chr12	125309501	125310000	ENSG00000073060	SCARB1	1.09e-09	17.8551	5.34e-05	-13.7255	0.555287	4.12958	36.0681	40.1977	53.9232	pericentral
chr1	232798501	232799000	ENSG00000238382	RNU6-1211P	9.36e-14	17.8516	0.00415818	-9.42659	5.78e-05	8.42504	23.1278	31.5528	40.9794	pericentral
chr1	51683001	51683500	ENSG00000203356	RP11-296A18	0.000184	17.8418	0.18281	-9.13136	0.0641791	8.71048	63.3898	72.1003	81.2317	pericentral
chr7	13952501	13953000	ENSG00000006468	ETV1	8.89e-06	17.839	0.000798	-14.6049	0.460381	3.2341	49.7925	53.0266	67.6316	pericentral
chr2	86006501	86007000	ENSG00000168874	ATOH8	2.76e-13	17.8332	3.14e-05	-10.7936	0.0651388	7.03959	35.7616	42.8012	53.5948	pericentral
chr16	12895501	12896000	ENSG00000103381	CPPED1	7.52e-05	17.811	0.0433247	-13.2155	0.607201	4.59554	47.3441	51.9397	65.1551	pericentral
chr9	139518001	139518500	ENSG00000252440	U3	2.86e-12	17.8058	0.0370721	-7.91076	0.0126219	9.93425	52.8669	61.1714	70.6726	pericentral
chr10	30094501	30095000	ENSG00000197321	SVIL	9.59e-07	17.8038	0.0590373	-8.18183	0.0310727	9.62196	67.7419	77.3639	85.5457	pericentral
chr14	95866001	95866500	ENSG00000229645	LINC00341	7.4e-13	17.8035	NA	NA	NA	NA	68.4034	NA	86.2069	pericentral
chr12	125309001	125309500	ENSG00000073060	SCARB1	2.06e-16	17.8027	0.002422	-7.81076	0.000481913	9.99194	53.4247	63.4166	71.2274	pericentral
chr21	44899001	44899500	ENSG00000185186	LINC00313	1.21e-19	17.8018	0.391741	2.46557	2.65e-31	20.2674	44.8534	65.1208	62.6552	pericentral
chr11	120087501	120088000	ENSG00000184232	OAF	9.54e-08	17.8002	0.0341393	-7.56328	0.03849	10.2369	36.8421	47.079	54.6423	pericentral
chr2	192115501	192116000	ENSG00000128641	MYO1B	3.36e-12	17.7981	0.710358	-1.25704	6.42e-10	16.5411	53.7058	70.2469	71.504	pericentral
chr7	150103001	150103500	ENSG00000196456	ZNF775	1.36e-08	17.7979	0.410076	-3.90374	0.000252	13.8941	45.5081	59.4022	63.306	pericentral
chr1	26201001	26201500	ENSG00000207302	Y_RNA	1.13e-12	17.7962	0.461814	-3.37088	9.76e-09	14.4253	50.9868	65.4122	68.7831	pericentral
chr17	18159501	18160000	ENSG00000177731	FLII	3.2e-16	17.7942	0.00098	-7.71504	5.93e-05	10.0792	62.8827	72.9618	80.6769	pericentral
chr19	48164501	48165000	ENSG00000268746	CTD-2571L23	1.16e-11	17.7904	0.0132782	-7.17076	0.00535173	10.6196	43.3041	53.9238	61.0945	pericentral
chr17	48497501	48498000	ENSG00000167107	ACSF2	5.63e-13	17.7817	0.000312	-10.2613	0.0481284	7.52042	62.2688	69.7892	80.0505	pericentral
chr16	87404001	87404500	ENSG00000103264	FBXO31	2.62e-08	17.7786	0.228991	-5.39303	0.00326272	12.3856	66.2214	78.607	84	pericentral
chr12	115109501	115110000	ENSG00000135111	TBX3	8.55e-85	17.7732	1.81e-11	-7.0837	9.67e-21	10.7208	63.4427	73.6269	81.2159	pericentral
chr10	126597001	126597500	ENSG00000249456	RP11-298J20	1.63e-16	17.7706	5.29e-06	-8.63109	0.0145238	9.13955	71.0434	80.1829	88.814	pericentral
chr14	105944001	105944500	ENSG00000182809	CRIP2	1.35e-28	17.7699	7.63e-18	-19.029	0.0370771	-1.25909	44.5599	43.3009	62.3299	pericentral
chr10	131554001	131554500	ENSG00000170430	MGMT	3.13e-08	17.7682	NA	NA	NA	NA	45.2261	NA	62.9944	pericentral
chr10	46055501	46056000	ENSG00000165406	MARCH8	4.56e-09	17.7605	0.00247824	-11.0525	0.113202	6.70797	47.0141	53.7221	64.7746	pericentral
chr2	38647501	38648000	ENSG00000231367	AC016995	2.58e-05	17.759	0.220122	-5.58719	0.0208992	9.92655	36.8922	50.456	54.6512	pericentral
chr17	53371501	53372000	ENSG00000108924	HLF	2.41e-08	17.7577	0.0631811	-7.2208	0.000798	10.5369	65.1815	75.7184	82.9392	pericentral
chr16	75098501	75099000	ENSG00000186187	ZNRF1	3.44e-08	17.7431	0.00795142	-12.4185	0.145747	5.3246	31.4516	36.7762	49.1947	pericentral
chr2	33202001	33202500	ENSG00000049323	LTBP1	9.24e-05	17.7389	NA	NA	NA	NA	56.535	NA	74.2739	pericentral
chr17	40727501	40728000	ENSG00000131470	PSMC3IP	1.82e-07	17.733	0.502971	-3.98503	0.00132821	13.748	64	77.748	81.733	pericentral
chr7	2701501	2702000	ENSG00000136295	TTYH3	5.56e-57	17.7326	4.41e-27	-10.9616	1.04e-07	6.77103	48.7151	55.4861	66.4477	pericentral
chr1	27155001	27155500	ENSG00000204160	ZDHHC18	9.49e-14	17.7314	0.166127	-6.02258	6.66e-07	11.7088	6.91318	18.622	24.6445	pericentral
chr9	38020501	38021000	ENSG00000255872	RP11-613M10	6.04e-08	17.7252	0.36916	-7.23848	0.299952	9.20066	42.3408	55.0532	60.066	pericentral
chr10	77441501	77442000	ENSG00000148655	C10orf11	4.3e-08	17.7135	0.123856	-8.32371	0.0316692	9.38982	24.7475	34.1373	42.461	pericentral
chr16	14402001	14402500	ENSG00000262454	RP11-65J21	4.42e-13	17.6976	0.00133395	-9.82748	0.0879023	7.87014	36.6808	44.5509	54.3784	pericentral
chr12	112030501	112031000	ENSG00000204842	ATXN2	1.01e-05	17.6936	0.00568918	-13.6322	0.292835	4.06146	48.8064	52.8678	66.5	pericentral
chr1	53629001	53629500	ENSG00000162383	SLC1A7	6.79e-13	17.6917	0.179327	-4.66647	3.24e-06	13.0252	65.3386	78.3638	83.0303	pericentral
chr8	11473001	11473500	ENSG00000170983	LINC00208	3.34e-21	17.6833	0.0103677	-6.13845	4.76e-08	11.5449	66.5863	78.1312	84.2697	pericentral
chr22	19939001	19939500	ENSG00000093010	COMT	2.85e-06	17.6763	0.030027	-10.2769	0.150162	7.39941	61.5385	68.9379	79.2148	pericentral
chr8	17020001	17020500	ENSG00000104219	ZDHHC2	5.1e-06	17.6761	0.0613808	-9.54173	0.419089	8.13433	45	53.1343	62.6761	pericentral
chr6	157838501	157839000	ENSG00000175048	ZDHHC14	9.17e-05	17.6728	0.00283878	-10.5174	0.815925	5.92843	55.3517	66.564	73.0245	pericentral
chr15	90185501	90186000	ENSG00000166813	KIF7	5.18e-21	17.6604	9.1e-08	-10.4525	0.00267716	7.20785	63.6364	70.8442	81.2968	pericentral
chr15	29999501	30000000	ENSG00000104067	TJP1	1.79e-17	17.6445	1.14e-05	-10.2634	0.00316939	7.38101	46.5347	53.9157	64.1791	pericentral
chr9	19121001	19121500	ENSG00000147872	PLIN2	6.94e-06	17.6437	0.128445	-7.06578	0.0962761	10.5779	69.7959	80.3738	87.4396	pericentral
chr11	72487501	72488000	ENSG00000186635	ARAP1	1.04e-14	17.6293	0.00130304	-9.34671	0.00303208	8.28257	36.9421	45.2247	54.5714	pericentral
chr1	11733001	11733500	ENSG00000116663	FBXO6	1.32e-05	17.6267	0.129265	-6.40493	0.119076	11.2217	41.5966	52.8184	59.2233	pericentral
chr12	65409501	65410000	ENSG00000198671	RP11-168J19	9.45e-11	17.6011	0.00682122	-11.1996	0.0100917	6.40148	24.9664	31.3679	42.5676	pericentral
chr21	35944001	35944500	ENSG00000159200	RCAN1	0.00186468	17.5983	0.426603	-5.65626	0.0211107	11.9421	47.619	59.5611	65.2174	pericentral
chr17	80069501	80070000	ENSG00000176155	CCDC57	5.42e-11	17.5927	2.4e-07	-14.0723	0.546221	3.5205	32.5749	36.0953	50.1676	pericentral
chr6	161139501	161140000	ENSG00000122194	PLG	7.04e-07	17.5837	0.189384	-7.43007	0.0233764	10.1537	61.9617	72.1154	79.5455	pericentral
chr2	241935501	241936000	ENSG00000162804	SNED1	0.000411	17.574	0.370968	-5.82747	0.0451492	11.7466	35.4286	47.1751	53.0026	pericentral
chr14	91277001	91277500	ENSG00000165914	TTC7B	4.3e-09	17.5716	0.00151842	-9.94746	0.0560536	7.62417	35.9848	43.609	53.5565	pericentral
chr19	2964001	2964500	ENSG00000104953	TLE6	5.55e-10	17.568	0.0100434	-8.85618	0.0448921	8.71181	57.9903	66.7021	75.5583	pericentral
chr19	17219001	17219500	ENSG00000099331	MYO9B	1.67e-12	17.565	0.000306	-12.6773	0.0164596	4.72644	41.7073	46.0978	59.2723	pericentral
chr10	88020501	88021000	ENSG00000182771	GRID1	3.89e-07	17.5537	0.0747207	-10.3798	0.0961036	7.17395	50.6744	57.8483	68.2281	pericentral
chr11	68121501	68122000	ENSG00000162337	LRP5	3.51e-22	17.5523	0.703046	1.03598	6.93e-24	18.5883	55.8075	74.3958	73.3598	pericentral
chr12	51376001	51376500	ENSG00000110911	SLC11A2	7.63e-06	17.5413	0.442175	3.41286	1.19e-07	20.9542	63.0607	84.0149	80.602	pericentral
chr22	29440501	29441000	ENSG00000183579	ZNRF3	3.95e-14	17.54	0.190876	-5.69125	2.12e-05	11.8488	34.5104	46.3592	52.0505	pericentral
chr3	72991501	72992000	ENSG00000172986	GXYLT2	6.47e-10	17.5398	0.323574	-3.84182	3.37e-08	13.698	71.3262	85.0242	88.866	pericentral
chr10	13711501	13712000	ENSG00000151474	FRMD4A	5.17e-08	17.5259	0.404516	-3.74836	9.66e-05	14.4417	61.4919	76.3563	79.0179	pericentral
chr10	54183001	54183500	ENSG00000227972	PRKRIRP3	4.51e-06	17.5251	0.0386897	-9.41723	0.425338	8.10782	72.7811	80.8889	90.3061	pericentral
chr20	22452001	22452500	ENSG00000204684	RP5-1004I9	2.89e-10	17.5214	0.184896	-4.04175	0.000431	13.4797	50.858	64.3377	68.3794	pericentral
chr19	7272001	7272500	ENSG00000171105	INSR	1.06e-06	17.5179	0.0521947	-10.2759	0.110037	7.24196	25.0497	32.2917	42.5676	pericentral
chr2	234731501	234732000	ENSG00000185038	MROH2A	3.8e-06	17.5153	0.000288	-15.256	0.852225	2.25928	66.8449	69.1042	84.3602	pericentral
chr6	43766501	43767000	ENSG00000112715	VEGFA	1.5e-11	17.5083	0.513173	-2.84393	2.46e-06	14.6644	41.9441	56.6085	59.4524	pericentral
chr16	4946501	4947000	ENSG00000118898	PPL	0.00114178	17.505	0.800973	-0.490465	0.00157871	17.0146	59.2466	76.2611	76.7516	pericentral
chr17	59391001	59391500	ENSG00000141376	BCAS3	1.91e-42	17.492	0.00592559	-3.51564	4.34e-24	13.9763	78.7627	92.739	96.2547	pericentral
chr15	31279001	31279500	ENSG00000166912	MTMR10	3.62e-06	17.4865	0.356622	-4.51965	0.0211063	12.9669	57.3034	70.2703	74.7899	pericentral
chr2	25535001	25535500	ENSG00000119772	DNMT3A	2.53e-31	17.4818	0.100433	-2.93688	7.89e-19	14.5449	48.6512	63.1961	66.133	pericentral
chr17	1971001	1971500	ENSG00000070366	SMG6	0.00156302	17.4632	0.441264	-3.49753	0.0160555	13.9657	71.875	85.8407	89.3382	pericentral
chr6	64097501	64098000	ENSG00000218617	RP3-407E4	4.63e-09	17.4559	0.269036	-5.26791	0.000768	12.188	65.0362	77.2242	82.4921	pericentral
chr16	85592501	85593000	ENSG00000270124	RP11-118F19	1.98e-09	17.4557	0.153714	-7.22593	0.00182524	10.2298	56.8889	67.1186	74.3446	pericentral
chr19	56646501	56647000	ENSG00000167685	ZNF444	2.11e-09	17.4499	3.77e-06	-12.8834	0.227315	4.56647	62.4714	67.0379	79.9213	pericentral
chr19	33902001	33902500	ENSG00000124299	PEPD	4.96e-47	17.4457	9.49e-06	-6.00111	2.25e-18	11.4446	44.923	56.3676	62.3687	pericentral
chr8	145545501	145546000	ENSG00000185000	DGAT1	2.21e-05	17.4282	0.500782	-4.12322	0.00395116	13.3049	53.8293	67.1343	71.2575	pericentral
chr17	59444501	59445000	ENSG00000267131	RP11-332H18	6.24e-10	17.4172	0.442588	-2.5457	7.16e-07	12.0126	73.8516	90.3631	91.2688	pericentral
chr1	55334501	55335000	ENSG00000116133	DHCR24	1.38e-08	17.4152	0.00119474	-13.3579	0.401808	4.0573	43.0464	47.1037	60.4615	pericentral
chr15	32941501	32942000	ENSG00000166922	SCG5	2.96e-06	17.4085	0.242795	-8.35951	0.00104619	9.04901	43.3673	52.4164	60.7759	pericentral
chr16	87414001	87414500	ENSG00000103264	FBXO31	4.5e-21	17.3932	0.0987453	-4.64875	8.4e-11	12.7445	70.8129	83.5574	88.2061	pericentral
chr11	66116001	66116500	ENSG00000255468	RP11-867G23	2.56e-13	17.3796	3.62e-05	-10.4559	0.258029	6.92377	49.5218	56.4456	66.9014	pericentral
chr1	1700001	1700500	ENSG00000008130	NADK	4.42e-05	17.3782	0.0190335	-11.6302	0.188191	5.74801	31.5152	37.2632	48.8934	pericentral
chr1	211790001	211790500	ENSG00000227764	RP11-354K1	5.13e-19	17.3736	0.0437331	-6.06736	2.31e-09	11.3062	44.767	56.0732	62.1406	pericentral
chr20	47887001	47887500	ENSG00000124201	ZNFX1	5.04e-07	17.3626	0.492437	-5.82938	4.08e-05	11.5332	29.2023	40.7355	46.5649	pericentral
chr12	126467001	126467500	ENSG00000249267	LINC00939	4.02e-07	17.3619	NA	NA	NA	NA	32.2457	NA	49.6075	pericentral
chr11	82747501	82748000	ENSG00000254698	RP11-659G9	1.88e-08	17.3611	0.740131	-1.37582	1.19e-07	15.9853	56.8147	72.8	74.1758	pericentral
chr1	245210001	245210500	ENSG00000203666	EFCAB2	5.27e-06	17.3545	2.39e-06	-12.656	0.79375	4.69854	65.1163	69.8148	82.4708	pericentral
chr7	39961001	39961500	ENSG00000259826	RP11-467D6	6.73e-09	17.3434	0.744937	0.723938	9.76e-08	18.0674	63.0137	81.0811	80.3571	pericentral
chr2	28848001	28848500	ENSG00000163803	PLB1	5.06e-06	17.3396	0.419377	-3.87955	0.00508175	13.4601	29.6537	43.1138	46.9933	pericentral
chr2	110067001	110067500	ENSG00000172985	SH3RF3	6.78e-07	17.3188	0.00894921	-10.5667	0.171682	6.7521	36.2245	42.9766	53.5433	pericentral
chr3	72622001	72622500	ENSG00000238568	snoU13	1.19e-13	17.3183	0.000844	-7.39794	8.35e-05	9.92036	37.7432	47.6636	55.0615	pericentral
chr16	11227001	11227500	ENSG00000038532	CLEC16A	1.1e-11	17.3171	0.56013	3.60263	3.84e-12	20.9197	37.2928	58.2126	54.6099	pericentral
chr2	100833001	100833500	ENSG00000232084	AC104782	1.79e-05	17.314	NA	NA	NA	NA	65.9624	NA	83.2765	pericentral
chr12	90647501	90648000	ENSG00000258183	RP11-753N8	0.000445	17.3132	0.167666	-8.24219	0.0417667	9.07103	49.2933	58.3643	66.6065	pericentral
chr2	242676001	242676500	ENSG00000180902	D2HGDH	1.45e-08	17.3067	0.010953	-8.7456	0.0384891	8.56114	68.2081	76.7692	85.5148	pericentral
chr17	49204001	49204500	ENSG00000008294	SPAG9	1.08e-05	17.2969	0.012165	-12.1378	0.581655	5.15912	62.2093	67.3684	79.5062	pericentral
chr2	242675501	242676000	ENSG00000180902	D2HGDH	0.000763	17.2961	0.579809	-4.46538	0.0356784	12.8307	53.0303	65.861	70.3264	pericentral
chr14	102299501	102300000	ENSG00000256705	CTD-2017C7	2.43e-12	17.2804	0.0044778	-9.26066	0.152163	8.0197	56.9132	64.9329	74.1935	pericentral
chr11	61579501	61580000	ENSG00000149485	FADS1	0.000108	17.2794	0.184265	-8.41128	0.161087	6.16986	60.2041	71.164	77.4834	pericentral
chr12	123578501	123579000	ENSG00000090975	PITPNM2	3.54e-07	17.2785	NA	NA	NA	NA	71.6895	NA	88.968	pericentral
chr2	65149501	65150000	ENSG00000238696	snoU13	4.74e-06	17.2763	4.32e-06	-19.2223	0.628045	-1.946	24.1265	22.1805	41.4027	pericentral
chr1	6648001	6648500	ENSG00000204859	ZBTB48	8.22e-25	17.2741	0.000321	-7.07104	7.52e-07	10.4466	64.0919	73.5213	81.366	pericentral
chr14	95827501	95828000	ENSG00000258630	RP11-725G5	7.24e-09	17.2653	0.82249	-0.955902	3.01e-06	14.6556	47.0276	62.2137	64.2929	pericentral
chr11	2925001	2925500	ENSG00000110628	SLC22A18	5.87e-09	17.2624	0.0558821	-8.45509	0.0143104	8.04709	60.7509	69.9973	78.0132	pericentral
chr10	87363001	87363500	ENSG00000182771	GRID1	9.24e-05	17.2624	NA	NA	NA	NA	65.8333	NA	83.0957	pericentral
chr16	87575001	87575500	ENSG00000260750	RP11-482M8	0.00049	17.2592	0.259256	-9.86565	0.536002	7.39355	43.0412	50.4348	60.3004	pericentral
chr3	50309001	50309500	ENSG00000012171	SEMA3B	1.54e-07	17.2557	0.819179	-0.942484	5.22e-07	16.3133	25.8915	42.2047	43.1472	pericentral
chr19	45412001	45412500	ENSG00000130203	APOE	5.37e-56	17.2557	4.59e-15	-6.09342	8.37e-16	11.1622	63.1525	74.3147	80.4082	pericentral
chr3	46721501	46722000	ENSG00000178038	ALS2CL	0.000101	17.2553	0.0890032	-7.64483	0.141774	9.89378	64.8256	75.9846	82.0809	pericentral
chr2	233535001	233535500	ENSG00000115468	EFHD1	3.45e-07	17.2483	0.0610294	-6.39881	0.018452	10.8495	55.0562	65.9056	72.3044	pericentral
chr1	53632501	53633000	ENSG00000162383	SLC1A7	9.46e-16	17.2439	2.45e-05	-10.6239	0.00785635	6.0919	70.9914	77.4379	88.2353	pericentral
chr1	53557501	53558000	ENSG00000162383	SLC1A7	3.83e-27	17.2401	0.00017	-7.99666	5.5e-09	9.24341	31.5042	40.7476	48.7442	pericentral
chr12	76666001	76666500	ENSG00000257219	RP11-54A9	1.16e-05	17.2293	0.339978	-7.85005	0.0135449	9.37923	55.348	64.7273	72.5773	pericentral
chr10	126123001	126123500	ENSG00000269962	RP13-238F13	1.58e-06	17.2241	0.00845941	-12.2505	0.184998	6.41532	36.1739	40.3922	53.3981	pericentral
chr2	43423001	43423500	ENSG00000115970	THADA	3.41e-08	17.2177	0.002064	-11.771	0.116345	5.44675	41.5254	46.9722	58.7432	pericentral
chr8	145697501	145698000	ENSG00000167702	KIFC2	1.06e-27	17.2155	0.491997	-2.17986	1.02e-23	15.0356	36.3383	51.3739	53.5537	pericentral
chr17	74278001	74278500	ENSG00000129646	QRICH2	1.47e-17	17.2142	0.308787	-1.85733	1.65e-10	15.3568	44.2586	59.6154	61.4727	pericentral
chr8	126507001	126507500	ENSG00000253111	RP11-136O12	0.000773	17.2037	0.288954	-8.62333	0.161213	8.58036	55.7471	64.3275	72.9508	pericentral
chr18	3195001	3195500	ENSG00000101605	MYOM1	0.00234411	17.2036	NA	NA	NA	NA	38.1663	NA	55.3699	pericentral
chr17	59434001	59434500	ENSG00000141376	BCAS3	1.72e-27	17.1957	0.231863	-1.70992	1.48e-20	15.4858	78.0282	93.514	95.2239	pericentral
chr6	166809001	166809500	ENSG00000261420	RP1-168L15	3.53e-13	17.1939	0.317944	-2.66674	2.28e-08	15.057	39.521	53.3095	56.7149	pericentral
chr1	208409501	208410000	ENSG00000076356	PLXNA2	4.68e-08	17.1938	0.257483	-7.43216	0.003874	9.76161	51.8581	61.6197	69.0519	pericentral
chr2	235784001	235784500	ENSG00000235726	AC010148	7.96e-06	17.1905	0.0077072	-14.3673	0.796794	2.82319	36.1949	39.0181	53.3854	pericentral
chr11	75466501	75467000	ENSG00000062282	DGAT2	0.000308	17.1845	0.260855	-8.78077	0.206217	8.40369	47.7032	56.1069	64.8876	pericentral
chr21	35274001	35274500	ENSG00000249209	AP000304	8.31e-15	17.1744	0.000475	-9.67421	0.0097629	7.50019	29.4333	36.9335	46.6077	pericentral
chr14	102512501	102513000	ENSG00000197102	DYNC1H1	3.76e-06	17.1715	0.49635	-4.99487	0.0633981	12.1766	47.1795	59.3561	64.351	pericentral
chr1	223443501	223444000	ENSG00000143502	SUSD4	1.56e-09	17.1701	0.00130442	-9.51075	0.102901	7.65939	48.3471	56.0065	65.5172	pericentral
chr11	77777501	77778000	ENSG00000259112	NDUFC2-KCTD14	2.86e-08	17.1675	1.28e-05	-15.941	0.572083	1.22649	35.0847	36.3112	52.2523	pericentral
chr11	940501	941000	ENSG00000183020	AP2A2	3.21e-05	17.1674	0.550456	-7.72387	0.0362556	9.44351	38.412	47.8555	55.5794	pericentral
chr17	5596001	5596500	ENSG00000262961	CTB-162E12	0.00387227	17.1661	0.285893	-11.5271	0.45976	7.21088	67.9825	70.068	85.1485	pericentral
chr9	100319001	100319500	ENSG00000136842	TMOD1	1.06e-10	17.152	5.14e-05	-13.1712	0.406398	3.95731	44.6174	47.9026	61.7694	pericentral
chr9	136398001	136398500	ENSG00000197859	ADAMTSL2	2.97e-08	17.1484	0.275839	-5.51932	0.000644	11.0558	30.4071	39.882	47.5556	pericentral
chr11	129294001	129294500	ENSG00000043039	BARX2	0.000214	17.1452	0.186371	-10.5063	0.351565	6.63889	53.1172	59.7561	70.2624	pericentral
chr11	34662001	34662500	ENSG00000135373	EHF	4.84e-09	17.1397	0.77672	-2.52158	8.82e-06	14.6181	46.6596	61.2777	63.7993	pericentral
chr15	48647501	48648000	ENSG00000128951	DUT	2.97e-07	17.1375	0.000648	-12.4107	0.454364	4.72674	36.9261	41.6529	54.0636	pericentral
chr9	131809001	131809500	ENSG00000148343	FAM73B	0.000343	17.1365	NA	NA	NA	NA	56.7935	NA	73.93	pericentral
chr11	69821001	69821500	ENSG00000255191	RP11-626H12	1.81e-26	17.1352	0.000379	-7.56457	8.73e-08	9.57061	59.7931	69.3638	76.9283	pericentral
chr13	99127501	99128000	ENSG00000102572	STK24	8.86e-14	17.1234	0.109049	-4.4641	1.32e-06	12.5838	49.4935	61.4335	66.6169	pericentral
chr2	69843001	69843500	ENSG00000115977	AAK1	0.00366184	17.1167	0.431669	-5.48532	0.0246822	11.6314	25.2796	36.911	42.3963	pericentral
chr6	159210001	159210500	ENSG00000092820	EZR	0.00615034	17.1166	0.113522	-14.4688	0.821745	2.64783	55.3114	57.9592	72.428	pericentral
chr1	233792001	233792500	ENSG00000135750	KCNK1	5.5e-06	17.1069	NA	NA	NA	NA	39.3401	NA	56.447	pericentral
chr22	17829501	17830000	ENSG00000239547	RN7SL843P	1.4e-10	17.1011	0.00283715	-7.81659	0.00104707	10.4415	56.4571	64.3211	73.5582	pericentral
chr17	1908001	1908500	ENSG00000185924	RTN4RL1	3.12e-08	17.0974	0.0100125	-8.92546	0.013394	8.17197	19.8185	27.9904	36.9159	pericentral
chr13	41373001	41373500	ENSG00000102743	SLC25A15	2.81e-08	17.0967	6.91e-05	-15.8363	0.402714	1.26041	40.7871	42.0475	57.8838	pericentral
chr22	19903501	19904000	ENSG00000184470	TXNRD2	1.64e-12	17.0963	0.11764	-7.06111	0.0002	10.0352	65.0707	75.1059	82.167	pericentral
chr8	25665501	25666000	ENSG00000253342	RP11-219J21	0.000475	17.0935	0.439338	-8.08204	0.15437	9.01146	37.0466	46.0581	54.1401	pericentral
chr5	68815501	68816000	ENSG00000197822	OCLN	3.06e-29	17.0918	1.97e-08	-9.13511	7.73e-06	7.95673	75.1748	83.1316	92.2667	pericentral
chr17	1969501	1970000	ENSG00000070366	SMG6	4.31e-15	17.0857	0.625901	0.762131	7.74e-18	17.8479	38.2874	56.1353	55.3731	pericentral
chr16	29612001	29612500	ENSG00000205534	RP11-345J4	3.89e-11	17.081	0.187347	-4.67882	1.91e-05	12.4022	65.6958	78.098	82.7768	pericentral
chr12	110032001	110032500	ENSG00000110921	MVK	2.07e-07	17.0689	0.00162107	-11.2915	0.319482	5.77744	48.3548	54.1322	65.4237	pericentral
chr16	21832501	21833000	ENSG00000248124	RRN3P1	2.27e-08	17.0682	0.103602	-5.3156	0.0317396	11.7526	52.6055	64.3581	69.6737	pericentral
chr21	46011501	46012000	ENSG00000188155	KRTAP10-6	1.85e-19	17.0568	4.5e-09	-12.339	0.128232	4.71789	41.7621	46.48	58.819	pericentral
chr17	79794001	79794500	ENSG00000225663	FAM195B	3.46e-17	17.0512	0.00372341	-4.74111	5.81e-09	12.3101	31.1554	43.4655	48.2066	pericentral
chr1	54742001	54742500	ENSG00000157216	SSBP3	8.28e-17	17.0511	0.000428	-8.83095	0.00213192	8.22013	66.4634	74.6835	83.5145	pericentral
chr11	64638501	64639000	ENSG00000110047	EHD1	1.64e-25	17.0458	0.015051	-6.58749	7.31e-12	10.4583	47.988	58.4463	65.0338	pericentral
chr1	9292501	9293000	ENSG00000049239	H6PD	2.74e-06	17.0411	7.75e-06	-16.8807	0.475845	0.160371	47.5575	47.7178	64.5985	pericentral
chr1	182090001	182090500	ENSG00000232309	GS1-122H1	3.29e-20	17.0282	3.52e-05	-8.13877	2.35e-05	10.2677	24.3972	35.0087	41.4254	pericentral
chr17	50902501	50903000	ENSG00000226364	AC102948	2.04e-05	17.0231	0.0302758	-10.1456	0.511817	6.87747	39.0023	45.8797	56.0254	pericentral
chr2	85536501	85537000	ENSG00000152284	TCF7L1	0.000665	17.0188	0.27505	-7.3951	0.555464	9.62373	46.0581	55.6818	63.0769	pericentral
chr6	134509001	134509500	ENSG00000118515	SGK1	1.42e-06	17.0166	0.00698046	-12.2829	0.355964	4.73374	64.4205	69.1542	81.4371	pericentral
chr15	42171501	42172000	ENSG00000137877	SPTBN5	1.45e-17	17.014	0.000924	-5.84039	1.58e-06	11.1736	72.104	83.2776	89.118	pericentral
chr5	61305001	61305500	ENSG00000248199	CTD-2244C20	0.000284	17.0124	0.342328	-5.87018	0.119153	13.3988	45.583	56.4516	62.5954	pericentral
chr4	111132001	111132500	ENSG00000170522	ELOVL6	1.25e-06	17.0082	0.000315	-13.8114	0.406668	3.1968	36.3636	39.5604	53.3719	pericentral
chr3	16483001	16483500	ENSG00000131378	RFTN1	0.000395	17.0015	0.0318935	-12.0187	0.531401	4.98281	21.0938	26.0766	38.0952	pericentral
chr8	30410001	30410500	ENSG00000157110	RBPMS	1.79e-09	16.9992	0.00031	-11.8285	0.344305	5.1707	30.4196	35.5903	47.4187	pericentral
chr21	45328501	45329000	ENSG00000160216	AGPAT3	5.38e-22	16.9969	0.00578356	-6.95596	3.13e-08	10.0409	56.4803	66.5212	73.4772	pericentral
chr19	14009501	14010000	ENSG00000132016	C19orf57	4.41e-09	16.9936	0.0183172	-10.0546	0.0360845	6.93906	59.5455	66.4845	76.5391	pericentral
chr1	23928001	23928500	ENSG00000197880	MDS2	0.000211	16.9928	0.359778	-6.09021	0.0728855	10.9026	52.0697	62.9723	69.0625	pericentral
chr11	129195001	129195500	ENSG00000255259	ZNF123P	4.09e-23	16.9474	0.0198422	-3.56594	1.09e-09	13.3519	79.5597	91.3217	96.5071	pericentral
chr9	131525501	131526000	ENSG00000160445	ZER1	8.63e-07	16.9429	0.0748584	-5.0232	0.0957539	11.9197	70.8571	82.7768	87.8	pericentral
chr10	102112001	102112500	ENSG00000099194	SCD	1.22e-17	16.9399	NA	NA	NA	NA	78.7037	NA	95.6436	pericentral
chr15	40729501	40730000	ENSG00000140320	BAHD1	0.00222391	16.9341	0.790779	0.995182	0.00329255	17.9293	29.7546	47.6839	46.6887	pericentral
chr16	3042501	3043000	ENSG00000262152	LINC00514	2.82e-13	16.9302	0.760814	-0.0650926	1.51e-13	16.8651	70.6667	87.5318	87.5969	pericentral
chr9	73081001	73081500	ENSG00000119138	KLF9	2.88e-18	16.9255	0.157018	-3.45658	1.05e-07	10.0298	70.9026	84.9113	87.8282	pericentral
chr17	40441001	40441500	ENSG00000126561	STAT5A	1.44e-10	16.9246	0.0123911	-7.61607	0.0921799	6.84316	39.6104	48.8847	56.535	pericentral
chr19	13125001	13125500	ENSG00000267417	CTC-239J10	3.65e-36	16.9162	4.61e-12	-8.77156	4.05e-05	8.30958	63.3131	71.6035	80.2293	pericentral
chr2	201507001	201507500	ENSG00000138356	AOX1	1.82e-19	16.9147	0.219852	-2.875	4.19e-11	14.0397	78.9125	92.9521	95.8271	pericentral
chr10	113999001	113999500	ENSG00000119927	GPAM	4.99e-05	16.9104	0.000269	-12.9456	0.401299	5.70074	42.619	46.3388	59.5294	pericentral
chr19	3396001	3396500	ENSG00000141905	NFIC	0.00157322	16.9052	0.409583	-9.33342	0.220465	3.57065	36.0902	58.7713	52.9954	pericentral
chr1	25047001	25047500	ENSG00000169504	CLIC4	9.55e-08	16.9013	0.104007	-6.19697	0.0228127	10.7043	46.129	56.8333	63.0303	pericentral
chr2	8426001	8426500	ENSG00000236790	LINC00299	5.4e-05	16.8919	0.377233	-7.39874	0.323517	8.01083	55	59.387	71.8919	pericentral
chr17	21218501	21219000	ENSG00000034152	MAP2K3	1.89e-06	16.8915	0.375949	-4.34929	0.00651204	12.5422	53.4014	65.9436	70.2929	pericentral
chr2	85537001	85537500	ENSG00000152284	TCF7L1	4.96e-07	16.8897	0.0034166	-8.39341	0.111148	8.4963	52.5698	61.066	69.4595	pericentral
chr1	229155501	229156000	ENSG00000229840	ISCA1P2	4.5e-05	16.8861	0.264559	-3.70891	0.0314331	13.1772	52.8184	65.9955	69.7044	pericentral
chr1	6347001	6347500	ENSG00000097021	ACOT7	1.89e-23	16.877	0.0207046	-2.24698	9.96e-14	14.63	77.7778	92.4078	94.6548	pericentral
chr16	28606501	28607000	ENSG00000197165	SULT1A2	0.000134	16.8612	0.538652	-4.80126	0.0147314	12.0599	40.2817	52.3416	57.1429	pericentral
chr3	122755501	122756000	ENSG00000082684	SEMA5B	1.8e-06	16.8611	7.51e-05	-17.3664	0.880039	-0.505318	35.2601	34.7548	52.1212	pericentral
chr11	67805001	67805500	ENSG00000110719	TCIRG1	4.71e-23	16.8537	8.93e-10	-9.91579	0.0103327	6.9379	43.5359	50.4738	60.3896	pericentral
chr1	33458501	33459000	ENSG00000236065	RP1-117O3	5.23e-12	16.8332	8.72e-05	-12.1142	0.111148	4.71892	22.871	27.59	39.7042	pericentral
chr21	42869501	42870000	ENSG00000184012	TMPRSS2	1.14e-12	16.8277	0.463377	-1.86294	7.88e-07	14.9647	69.4737	84.4384	86.3014	pericentral
chr10	115070001	115070500	ENSG00000238380	RNU7-165P	2.24e-06	16.8267	0.00275945	-12.4533	0.443114	4.37343	64.0476	68.4211	80.8743	pericentral
chr7	73897001	73897500	ENSG00000006704	GTF2IRD1	8.11e-07	16.8189	0.504159	-1.07679	0.000168	15.7421	46.9811	62.7232	63.8	pericentral
chr22	43278501	43279000	ENSG00000100266	PACSIN2	4.15e-07	16.8157	0.00812644	-8.61362	0.0251886	8.20207	60.7843	68.9864	77.6	pericentral
chr12	21070501	21071000	ENSG00000257046	LST3	6.26e-10	16.8072	5.13e-05	-10.9845	0.112574	5.82273	51.6499	57.4727	68.4571	pericentral
chr17	37893001	37893500	ENSG00000141738	GRB7	4.67e-06	16.8056	0.0140456	-11.7191	0.318449	5.19598	42.6304	49.8466	59.436	pericentral
chr21	46932501	46933000	ENSG00000182871	COL18A1	1.81e-14	16.8038	0.198388	-3.84875	5.44e-09	12.9551	58.5938	71.5488	75.3976	pericentral
chr1	54845501	54846000	ENSG00000157216	SSBP3	2.34e-06	16.7847	0.348642	-7.19362	0.0185321	9.59112	34.8337	44.4248	51.6184	pericentral
chr10	87436001	87436500	ENSG00000182771	GRID1	4.99e-07	16.784	0.0367857	-10.9882	0.0822974	5.79589	67.7201	73.516	84.5041	pericentral
chr11	64632501	64633000	ENSG00000110047	EHD1	1.64e-13	16.7834	0.0174535	-7.47429	0.000164	9.30913	48.855	58.1641	65.6384	pericentral
chr7	1747501	1748000	ENSG00000225968	ELFN1	3.31e-08	16.7675	0.00991769	-12.2398	0.167855	4.52769	18.4	22.9277	35.1675	pericentral
chr22	47132501	47133000	ENSG00000100422	CERK	7.42e-08	16.7616	0.379994	-4.22906	0.00332069	12.5325	33.1671	45.6996	49.9287	pericentral
chr11	120063001	120063500	ENSG00000137699	TRIM29	3.92e-19	16.7609	0.000367	-9.21376	6.36e-05	7.54717	42.4528	50	59.2138	pericentral
chr6	114086001	114086500	ENSG00000253091	U3	0.00702906	16.7549	0.446881	6.60763	8.9e-07	23.3625	50.7634	74.1259	67.5182	pericentral
chr6	15901001	15901500	ENSG00000214027	ARPC3P5	0.000119	16.7476	0.466723	-7.76305	0.17733	8.98459	49.4819	58.4665	66.2295	pericentral
chr22	36681501	36682000	ENSG00000100345	MYH9	1.37e-18	16.7476	7.9e-10	-11.726	0.0135093	5.79201	31.5032	36.4415	48.2507	pericentral
chr2	29754501	29755000	ENSG00000171094	ALK	3.41e-06	16.7437	0.00356324	-11.1103	0.310386	5.63342	61.5094	67.1429	78.2531	pericentral
chr19	13995501	13996000	ENSG00000132016	C19orf57	2.38e-22	16.7427	0.0610539	-4.58528	7.2e-09	12.1574	50.2504	62.4079	66.9931	pericentral
chr2	33295001	33295500	ENSG00000049323	LTBP1	3.24e-08	16.742	8.65e-05	-12.5098	0.511957	4.23217	27.7159	31.9481	44.4578	pericentral
chr5	79478001	79478500	ENSG00000164300	SERINC5	9.73e-08	16.7308	0.67252	-2.91402	3.63e-05	13.8168	36.8082	50.625	53.539	pericentral
chr19	4322501	4323000	ENSG00000105255	FSD1	1.1e-10	16.7263	0.88294	1.08782	1.05e-09	17.8141	61.9048	79.7189	78.6311	pericentral
chr10	133079001	133079500	ENSG00000176769	TCERG1L	0.000275	16.7195	0.00295912	-14.5793	0.85357	2.14016	48.5915	50.7317	65.311	pericentral
chr16	20008501	20009000	ENSG00000180269	GPR139	0.000253	16.719	0.0296733	-12.4728	0.384969	4.24613	53.8847	58.1308	70.6037	pericentral
chr11	57679501	57680000	ENSG00000180714	OR5AZ1P	0.00691129	16.7114	0.40474	-5.03043	0.047104	11.681	59.919	71.6	76.6304	pericentral
chr2	20377501	20378000	ENSG00000266059	RN7SL140P	1.21e-25	16.7086	6.77e-06	-7.92996	9.62e-06	8.77862	74.7538	83.5324	91.4624	pericentral
chr1	19209001	19209500	ENSG00000265606	MIR4695	5.85e-11	16.7066	0.00164339	-11.0382	0.044277	8.35608	50.2577	50.2521	66.9643	pericentral
chr17	3707001	3707500	ENSG00000262194	CTD-3195I5	3.26e-17	16.6987	3.71e-16	-14.8299	0.887264	1.86887	31.803	33.6719	48.5017	pericentral
chr6	3836001	3836500	ENSG00000238158	RP11-420L9	9.89e-12	16.6966	0.000222	-12.4422	0.181023	4.25435	25.1034	29.3578	41.8	pericentral
chr11	115846501	115847000	ENSG00000239600	AP000797	6.29e-08	16.6964	0.0852522	-9.24837	0.00446022	7.92118	55.2137	61.3818	71.9101	pericentral
chr19	45246001	45246500	ENSG00000069399	BCL3	3.63e-09	16.6962	0.00731342	-10.8865	0.0965857	5.80973	37.6093	43.4191	54.3056	pericentral
chr7	20898501	20899000	ENSG00000232790	AC006481	0.000682	16.6823	0.074746	-8.44515	0.267478	8.23717	20.3343	28.5714	37.0166	pericentral
chr1	26013001	26013500	ENSG00000117643	MAN1C1	2.22e-07	16.681	NA	NA	NA	NA	35.5956	NA	52.2766	pericentral
chr10	29057001	29057500	ENSG00000201001	RNU6-270P	1.58e-09	16.6771	0.0291134	-6.52361	0.0140932	10.1534	50.2757	60.4292	66.9528	pericentral
chr9	123700501	123701000	ENSG00000056558	TRAF1	0.00456363	16.6749	0.0310882	-9.07682	0.802513	7.5981	72.1519	79.75	88.8268	pericentral
chr2	234732501	234733000	ENSG00000185038	MROH2A	2.59e-06	16.6716	0.0651605	-8.24194	0.0219948	8.42968	64.7601	73.1898	81.4318	pericentral
chr2	102674501	102675000	ENSG00000115594	IL1R1	0.00359069	16.6678	NA	NA	NA	NA	38.7168	NA	55.3846	pericentral
chr9	91398501	91399000	ENSG00000265873	MIR4289	0.000232	16.6667	0.00240112	-14.0027	0.719525	2.66393	50	52.6639	66.6667	pericentral
chr22	19939501	19940000	ENSG00000093010	COMT	4.05e-19	16.66	0.000199	-8.68451	0.000175	7.97554	55.2912	63.2667	71.9512	pericentral
chr9	126212501	126213000	ENSG00000119522	DENND1A	1.08e-10	16.6588	0.114215	-5.1695	2.7e-05	11.4893	36.8479	48.3373	53.5068	pericentral
chr5	154290001	154290500	ENSG00000082516	GEMIN5	1.41e-15	16.6558	1.18e-08	-13.4861	0.487205	3.16965	55.9921	59.1618	72.6479	pericentral
chr1	16155501	16156000	ENSG00000178715	RP11-169K16	1.12e-17	16.6557	1.64e-24	-20.4761	0.131546	-3.74213	56.0084	51.8563	72.6641	pericentral
chr4	68549501	68550000	ENSG00000033178	UBA6	0.00820836	16.6508	0.711148	2.05704	0.00200873	13.0717	64.4172	84.5237	81.068	pericentral
chr17	4862501	4863000	ENSG00000091640	SPAG7	2.9e-13	16.6422	0.49935	-0.70352	6.57e-10	15.9387	59.3468	75.2856	75.9891	pericentral
chr20	49015001	49015500	ENSG00000244376	RN7SL636P	4.04e-34	16.6418	0.103896	-5.63241	1.42e-16	11.0094	37.789	48.7984	54.4308	pericentral
chr14	91591501	91592000	ENSG00000133943	C14orf159	6.49e-06	16.6397	0.00123453	-12.0998	0.515987	4.53997	29.1855	33.7255	45.8252	pericentral
chr22	41954001	41954500	ENSG00000172346	CSDC2	1.29e-08	16.6324	0.361552	-3.75558	0.00916988	9.6394	26.3909	43.4112	43.0233	pericentral
chr3	125336001	125336500	ENSG00000144909	OSBPL11	0.000276	16.6248	0.21705	-6.26128	0.091955	10.3635	31.0263	41.3897	47.651	pericentral
chr17	80070001	80070500	ENSG00000176155	CCDC57	4.93e-20	16.6199	1.09e-06	-9.46151	0.00368997	7.15842	40.7407	47.8992	57.3607	pericentral
chr1	9297501	9298000	ENSG00000049239	H6PD	2.21e-08	16.6161	0.0606731	-7.53166	0.0204897	9.08447	71.1217	80.2062	87.7378	pericentral
chr17	73176501	73177000	ENSG00000188612	SUMO2	4.28e-06	16.6064	0.0461988	-7.83177	0.0669679	8.88979	65.5936	74.3317	82.2	pericentral
chr11	15729001	15729500	ENSG00000254645	RP11-396O20	6.09e-05	16.6027	NA	NA	NA	NA	26.7857	NA	43.3884	pericentral
chr12	124856001	124856500	ENSG00000196498	NCOR2	2.12e-23	16.592	1.09e-06	-8.50792	4.43e-06	8.08405	42.2009	50.285	58.7929	pericentral
chr20	55756501	55757000	ENSG00000101144	BMP7	0.00471061	16.5854	0.529679	-3.99653	0.197663	12.5888	60	72.5888	76.5854	pericentral
chr9	90418001	90418500	ENSG00000232743	XXyac-YM21GA2	2.71e-25	16.582	0.355997	-2.03853	2.3e-19	14.5435	57.3442	71.8877	73.9262	pericentral
chr9	137160001	137160500	ENSG00000223729	RP11-145E17	9.75e-15	16.575	0.0322671	-8.13442	0.000211	7.40324	31.7699	41.7046	48.3449	pericentral
chr16	10427001	10427500	ENSG00000166669	ATF7IP2	7.9e-07	16.5694	0.192761	-5.13987	0.00386772	11.4295	35.3147	46.7442	51.8841	pericentral
chr3	49718001	49718500	ENSG00000164062	APEH	0.00177861	16.5577	0.654462	-2.65182	0.0301537	13.9059	40.75	54.6559	57.3077	pericentral
chr8	134384001	134384500	ENSG00000253638	CTC-369M3	8.43e-05	16.5535	0.1693	-6.39676	0.0645851	10.1567	49.8433	60	66.3968	pericentral
chr17	11520001	11520500	ENSG00000007174	DNAH9	0.000115	16.5528	0.0482354	-11.1821	0.157502	5.37069	55.4324	60.8031	71.9852	pericentral
chr6	100905001	100905500	ENSG00000112246	SIM1	1.03e-15	16.5523	2.86e-06	-10.2704	0.00865364	6.28189	27.2727	33.5546	43.825	pericentral
chr12	110691501	110692000	ENSG00000174437	ATP2A2	1e-14	16.5491	1.66e-08	-13.9547	0.765103	2.59436	36.272	38.8664	52.8211	pericentral
chr20	49179001	49179500	ENSG00000201501	Y_RNA	4.45e-16	16.5482	0.861879	-0.488936	8.94e-14	15.3871	71.8457	88.1674	88.3939	pericentral
chr17	19656001	19656500	ENSG00000108602	ALDH3A1	1.77e-11	16.548	0.0166957	-7.79625	0.0121459	8.75171	40.7867	49.5385	57.3347	pericentral
chr9	133400001	133400500	ENSG00000130707	ASS1	1.96e-15	16.5473	0.00332229	-10.4217	0.0324755	6.12559	63.7061	69.8317	80.2534	pericentral
chr6	85677001	85677500	ENSG00000216523	RP3-435K13	2.97e-05	16.5433	0.00634416	-11.9208	0.295555	4.62252	37.0441	41.6667	53.5874	pericentral
chr3	128931001	128931500	ENSG00000241673	RPS27P12	1.84e-11	16.5411	0.000772	-9.47128	0.0793832	7.06981	52.0408	59.1106	68.5819	pericentral
chr5	32621501	32622000	ENSG00000113387	SUB1	2.45e-09	16.5407	0.498644	-6.23609	0.00170505	9.11898	63.2373	74.3038	79.7781	pericentral
chr2	102647501	102648000	ENSG00000115590	IL1R2	1.01e-15	16.5407	0.000193	-8.81334	7.89e-05	7.72734	14.9883	22.7156	31.529	pericentral
chr20	45968001	45968500	ENSG00000101040	ZMYND8	1.66e-13	16.5367	2.39e-05	-10.9888	0.0499453	4.44603	74.1713	81.4514	90.708	pericentral
chr19	13168001	13168500	ENSG00000008441	NFIX	5.64e-06	16.5366	0.143411	-8.1362	0.0370242	8.40037	47.9532	56.3536	64.4898	pericentral
chr1	178498501	178499000	ENSG00000240021	TEX35	1.22e-05	16.5319	0.187392	-10.4229	0.412831	6.15246	25.8621	31.6384	42.394	pericentral
chr7	75690001	75690500	ENSG00000146701	MDH2	1.2e-08	16.5305	0.170181	-6.67138	0.0607467	8.34375	39.4969	49.9203	56.0274	pericentral
chr11	129186001	129186500	ENSG00000255259	ZNF123P	0.000359	16.5293	0.610521	-2.16097	0.0131576	14.3684	36.612	50.9804	53.1414	pericentral
chr14	93429501	93430000	ENSG00000100605	ITPK1	4.24e-13	16.5288	6.35e-06	-9.77101	0.139155	6.75782	45.5654	52.3232	62.0942	pericentral
chr1	19397001	19397500	ENSG00000272084	RP5-1126H10	2.44e-05	16.5276	0.868405	0.996995	3.48e-07	17.5246	46.7611	64.2857	63.2887	pericentral
chr17	71846501	71847000	ENSG00000265927	CTD-2532D12	0.000517	16.5221	0.501834	-5.98254	0.220257	10.5396	36.2832	46.8227	52.8053	pericentral
chr1	211822001	211822500	ENSG00000227764	RP11-354K1	0.00208704	16.5164	0.133876	-10.1948	0.529971	6.32155	42.5	48.8215	59.0164	pericentral
chr17	26707001	26707500	ENSG00000244045	TMEM199	2.43e-09	16.5093	0.229201	-5.02184	0.000355	11.4875	56.3609	67.8484	72.8702	pericentral
chr4	17516501	17517000	ENSG00000249581	CLRN2	8.28e-05	16.5038	0.660899	-0.536225	2.87e-07	15.9676	33.6748	49.6423	50.1786	pericentral
chr15	45321501	45322000	ENSG00000140263	SORD	0.000117	16.4873	0.0256756	-13.3391	0.467111	3.14818	45.5497	48.6979	62.037	pericentral
chr19	4345501	4346000	ENSG00000008382	MPND	1.32e-26	16.4803	0.000124	-6.85805	8.99e-09	9.62225	27.0518	36.6741	43.5321	pericentral
chr22	42552501	42553000	ENSG00000226450	CYP2D8P1	1.4e-07	16.4774	0.241777	-4.15728	0.00171644	12.3201	59.8266	72.1467	76.304	pericentral
chr11	19392001	19392500	ENSG00000166833	NAV2	1.83e-10	16.4675	0.882136	1.10701	2.07e-10	17.5745	47.375	64.9495	63.8425	pericentral
chr1	47904501	47905000	ENSG00000186564	FOXD2	9.79e-24	16.4665	0.410194	-2.85687	2e-16	13.6097	36.5727	50.1823	53.0392	pericentral
chr6	44196001	44196500	ENSG00000112759	SLC29A1	1.01e-11	16.4647	1.09e-07	-13.1447	0.423783	3.32	62.6822	66.0022	79.1469	pericentral
chr11	68658001	68658500	ENSG00000197345	MRPL21	4.48e-26	16.4642	0.555432	-1.89507	3.71e-21	14.5691	57.4627	72.0318	73.9269	pericentral
chr13	110433501	110434000	ENSG00000185950	IRS2	7.83e-08	16.4602	7.41e-07	-15.1443	0.76742	1.31582	38.8325	40.1483	55.2927	pericentral
chr3	119434501	119435000	ENSG00000183833	MAATS1	3.05e-09	16.4477	0.161263	-6.92271	0.00952137	9.52498	50.219	59.744	66.6667	pericentral
chr3	53304001	53304500	ENSG00000238565	snoU13	1.99e-11	16.446	0.57453	-2.59545	1.82e-08	14.8877	35.1736	47.0135	51.6196	pericentral
chr16	51172501	51173000	ENSG00000103449	SALL1	4.59e-14	16.4457	0.00108165	-10.2147	0.00245812	6.231	29.6885	35.9195	46.1342	pericentral
chr1	233751001	233751500	ENSG00000135750	KCNK1	0.000343	16.4216	0.761096	2.84183	7.01e-07	18.3529	15.9884	35.0931	32.41	pericentral
chr12	27904001	27904500	ENSG00000061794	MRPS35	9.35e-08	16.4209	0.561718	-4.8641	3.42e-10	11.5568	62.5341	74.0909	78.955	pericentral
chr6	100896501	100897000	ENSG00000112246	SIM1	4.19e-13	16.4126	8.04e-06	-13.8171	0.580415	2.5955	29.5004	32.0959	45.913	pericentral
chr3	172365501	172366000	ENSG00000144959	NCEH1	9.67e-15	16.4084	0.674539	-4.87763	4.84e-09	11.5307	52.3597	63.8904	68.7681	pericentral
chr19	19207501	19208000	ENSG00000181035	SLC25A42	1.5e-06	16.4023	3.23e-05	-10.1437	0.547546	5.11923	26.0618	35.5842	42.4641	pericentral
chr18	45215501	45216000	ENSG00000267187	RP11-767C4	0.00354513	16.3932	0.510204	-5.23308	0.0567171	11.1601	37.2549	48.415	53.6481	pericentral
chr11	126196001	126196500	ENSG00000110063	DCPS	6.12e-12	16.3887	0.278322	-2.85182	1.4e-07	13.5369	55.787	69.3239	72.1757	pericentral
chr17	19656501	19657000	ENSG00000108602	ALDH3A1	1.66e-05	16.3854	1.89e-05	-15.1306	0.882548	1.25483	25	26.2548	41.3854	pericentral
chr16	27189001	27189500	ENSG00000261045	RP11-673P17	7.1e-23	16.3823	1.43e-10	-9.90505	0.000408	8.26424	66.7235	72.1635	83.1058	pericentral
chr19	33880001	33880500	ENSG00000124299	PEPD	2.66e-23	16.3803	7.44e-07	-8.62376	0.00599959	7.75657	45.2542	53.0108	61.6346	pericentral
chr9	98761501	98762000	ENSG00000182150	ERCC6L2	0.000139	16.3781	0.609977	-6.01234	0.0115943	10.3657	49.7758	60.1415	66.1538	pericentral
chr9	97466501	97467000	ENSG00000148120	C9orf3	1.07e-10	16.3731	0.000573	-9.52063	0.0496883	6.85249	78.5388	85.3913	94.9119	pericentral
chr10	114767501	114768000	ENSG00000148737	TCF7L2	5.93e-07	16.373	0.570734	-3.28128	9.14e-05	12.4047	38.1098	51.3289	54.4828	pericentral
chr9	2641001	2641500	ENSG00000236404	RP11-125B21	2.35e-19	16.3604	0.0978871	-4.19385	5.67e-10	12.1665	74.2857	86.4522	90.6461	pericentral
chr13	24233001	24233500	ENSG00000127863	TNFRSF19	8.45e-27	16.3601	0.0274057	-3.41196	3.52e-16	12.9482	67.183	80.1312	83.5432	pericentral
chr7	140244001	140244500	ENSG00000146966	DENND2A	1.36e-05	16.3584	NA	NA	0.738635	1.07128	69.5055	81.9923	85.8639	pericentral
chr9	130869501	130870000	ENSG00000148339	SLC25A25	2.87e-45	16.3533	6.84e-18	-9.69602	7.58e-06	6.65726	68.8592	75.5164	85.2124	pericentral
chr9	115263501	115264000	ENSG00000165185	KIAA1958	5.35e-14	16.3498	0.0025899	-10.4362	0.0455907	5.91358	50.6008	56.5144	66.9506	pericentral
chr11	76514501	76515000	ENSG00000261578	RP11-21L23	0.00256817	16.3492	0.0269007	-12.1154	0.373965	4.2338	54.4693	58.7031	70.8185	pericentral
chr6	7249001	7249500	ENSG00000124782	RREB1	0.00864183	16.3483	0.527332	-5.89606	0.0948073	13.1142	54.5126	63.5379	70.8609	pericentral
chr7	131873001	131873500	ENSG00000221866	PLXNA4	6.76e-07	16.346	NA	NA	NA	NA	23.1683	NA	39.5143	pericentral
chr16	1242501	1243000	ENSG00000196557	CACNA1H	3.4e-10	16.3421	8.99e-05	-12.2416	0.205847	4.55662	34.9372	40.2247	51.2793	pericentral
chr17	74592501	74593000	ENSG00000070731	ST6GALNAC2	0.00237086	16.3369	0.263668	-7.92778	0.412751	8.40909	36.6667	45.0758	53.0035	pericentral
chr11	72869501	72870000	ENSG00000137478	FCHSD2	3.82e-06	16.3337	0.0451611	-8.67406	0.0713278	7.65961	25.974	33.6336	42.3077	pericentral
chr9	71816001	71816500	ENSG00000119139	TJP2	0.000203	16.3317	0.77479	0.618103	0.00106696	16.9498	41.0256	57.9755	57.3574	pericentral
chr19	31555501	31556000	ENSG00000268953	AC020952	0.00204711	16.3311	0.0128063	-13.5294	0.74175	2.80169	39.6011	42.4028	55.9322	pericentral
chr6	42966001	42966500	ENSG00000112640	PPP2R5D	1.71e-08	16.3266	7.07e-08	-14.2839	0.867826	2.04273	41.4213	43.4641	57.7479	pericentral
chr17	80283501	80284000	ENSG00000141574	SECTM1	1.4e-41	16.3073	1.47e-07	-7.93625	2.37e-12	8.37108	39.6698	48.0409	55.9772	pericentral
chr7	130872001	130872500	ENSG00000128585	MKLN1	6.74e-09	16.2994	0.169173	-4.96807	0.000466	11.3313	45.1327	56.4641	61.4322	pericentral
chr14	64869501	64870000	ENSG00000100714	MTHFD1	6.89e-06	16.2866	0.708718	-1.36941	0.00121987	14.9172	61.626	76.5432	77.9126	pericentral
chr6	22917001	22917500	ENSG00000233358	RP1-209A6	0.0078732	16.2833	0.247457	-7.56927	0.348194	8.71404	65.2482	73.9623	81.5315	pericentral
chr17	44836001	44836500	ENSG00000073969	NSF	2.09e-07	16.2795	0.605195	-2.82788	0.00170071	13.4516	57.8059	71.2575	74.0854	pericentral
chr17	7174001	7174500	ENSG00000181885	CLDN7	6.01e-06	16.2682	0.478629	-3.90645	0.0222046	11.9437	57.3643	68.732	73.6325	pericentral
chr17	79976501	79977000	ENSG00000169689	STRA13	7.31e-11	16.2648	0.0792132	-7.00765	0.00168029	9.25716	41.0341	50.2913	57.2989	pericentral
chr6	17672501	17673000	ENSG00000124789	NUP153	0.000614	16.2621	0.0422447	-12.0184	0.43079	4.24362	30.2211	34.4648	46.4832	pericentral
chr1	229266001	229266500	ENSG00000236975	RP5-1065P14	0.00181688	16.2618	0.106699	-7.95235	0.612128	8.30949	29.7297	38.0392	45.9916	pericentral
chr11	68645501	68646000	ENSG00000250508	RP11-757G1	6.04e-07	16.2549	0.0170054	-10.1248	0.237558	6.13015	50.5863	56.7164	66.8412	pericentral
chr16	11712501	11713000	ENSG00000189067	LITAF	2.21e-09	16.2522	2.17e-11	-18.6527	0.642504	-2.40053	52.6554	50.2548	68.9076	pericentral
chr3	50228001	50228500	ENSG00000114349	GNAT1	0.000127	16.2483	0.0550092	-7.1992	0.381217	9.04911	43.6782	52.7273	59.9265	pericentral
chr3	11023501	11024000	ENSG00000157103	SLC6A1	1.05e-06	16.2476	0.778843	0.646117	1.66e-06	16.8937	67.5052	84.399	83.7529	pericentral
chr17	38341001	38341500	ENSG00000108352	RAPGEFL1	6.47e-06	16.2476	0.00161305	-12.7362	0.663023	3.51143	59.8394	63.3508	76.087	pericentral
chr11	120088501	120089000	ENSG00000184232	OAF	0.000139	16.2389	0.0111142	-12.199	0.593609	4.03996	42.5968	46.6368	58.8358	pericentral
chr7	47612001	47612500	ENSG00000136205	TNS3	9.84e-06	16.236	0.868233	2.86288	7.87e-06	19.0989	61.5942	80.6931	77.8302	pericentral
chr11	115463001	115463500	ENSG00000255689	RP11-136I14	2.99e-09	16.234	0.424655	-4.28437	0.000512	11.9496	20.5345	32.4841	36.7684	pericentral
chr6	40867501	40868000	ENSG00000124602	UNC5CL	1.66e-07	16.2284	0.872141	1.51229	1.54e-08	17.7407	39.3007	57.0414	55.5291	pericentral
chr17	42085001	42085500	ENSG00000161653	NAGS	2.28e-13	16.2273	0.0161623	-6.78261	0.00039	9.44464	24.3478	33.7925	40.5751	pericentral
chr2	233742001	233742500	ENSG00000182600	C2orf82	1.68e-08	16.2224	0.201685	-5.53823	0.0010412	10.6841	64.4068	75.0909	80.6291	pericentral
chr22	47072501	47073000	ENSG00000075240	GRAMD4	1.21e-33	16.2136	2.89e-09	-8.77484	1.46e-07	7.42201	64.0119	71.6309	80.2255	pericentral
chr10	79409501	79410000	ENSG00000156113	KCNMA1	0.00807414	16.206	0.740669	1.21843	0.00204152	17.4244	57.8947	75.3191	74.1007	pericentral
chr11	121329501	121330000	ENSG00000137642	SORL1	1.6e-06	16.2055	0.771004	-3.61718	0.0233843	12.5883	48.4694	61.0577	64.6749	pericentral
chr8	26613001	26613500	ENSG00000120907	ADRA1A	4.07e-09	16.2053	0.00982496	-9.29363	0.0910118	6.62266	54.3665	61.741	70.5718	pericentral
chr7	151445501	151446000	ENSG00000106617	PRKAG2	3.25e-15	16.2047	4.65e-09	-11.519	0.235096	4.68566	29.6043	34.2899	45.809	pericentral
chr1	12654001	12654500	ENSG00000162496	DHRS3	3.96e-07	16.2038	0.0381669	-10.5782	0.0902345	5.62556	53.4653	59.0909	69.6691	pericentral
chr7	36989001	36989500	ENSG00000155849	ELMO1	1.09e-08	16.2031	0.0555678	-5.37797	0.00899883	10.8251	57.5499	68.375	73.753	pericentral
chr2	218815001	218815500	ENSG00000079308	TNS1	3.15e-07	16.1999	0.0746434	-7.37364	0.0693305	8.8263	51.8225	60.6488	68.0224	pericentral
chr4	153566001	153566500	ENSG00000170006	TMEM154	0.000346	16.1968	0.277963	-7.94561	0.00594213	8.25117	28.6052	36.8564	44.802	pericentral
chr9	114366501	114367000	ENSG00000204173	LRRC37A5P	0.000559	16.192	0.281523	-5.92342	0.192349	8.39908	47.8947	56.8923	64.0867	pericentral
chr19	8650501	8651000	ENSG00000142303	ADAMTS10	1.51e-05	16.187	0.514701	-3.44683	0.0239607	12.7401	65.9091	78.6492	82.0961	pericentral
chr1	10821501	10822000	ENSG00000130940	CASZ1	4.44e-26	16.1858	0.00104921	-5.22958	2.15e-10	10.9563	46.5217	57.478	62.7076	pericentral
chr9	80903501	80904000	ENSG00000135069	PSAT1	1.06e-06	16.1747	0.634243	-3.47261	0.000669	12.7021	69.863	82.5651	86.0377	pericentral
chr8	18735001	18735500	ENSG00000156011	PSD3	0.000329	16.1721	NA	NA	NA	NA	27.2289	NA	43.401	pericentral
chr22	42516001	42516500	ENSG00000237037	NDUFA6-AS1	0.000782	16.1717	0.109308	-9.31718	0.241567	6.85455	48.8706	55.7252	65.0424	pericentral
chr9	129893501	129894000	ENSG00000136828	RALGPS1	9.26e-19	16.1697	1.42e-07	-9.59482	0.00582901	7.17594	71.103	78.0172	87.2727	pericentral
chr13	32558501	32559000	ENSG00000235822	LINC01073	0.00107605	16.1616	0.059195	-11.0357	0.526801	5.12586	31.0145	36.1404	47.1761	pericentral
chr7	55309501	55310000	ENSG00000146648	EGFR	2.63e-07	16.1581	0.0796136	-7.64198	0.0263895	8.51611	66.4093	74.9254	82.5674	pericentral
chr14	91287501	91288000	ENSG00000165914	TTC7B	5.91e-10	16.1556	1.78e-05	-13.1849	0.383811	2.97064	21.7129	24.6835	37.8685	pericentral
chr4	109615001	109615500	ENSG00000206601	RNU6-431P	1.23e-06	16.1522	NA	NA	NA	NA	54.5455	NA	70.6977	pericentral
chr1	207131001	207131500	ENSG00000162897	FCAMR	6.67e-12	16.1498	0.0447206	-5.58632	2.79e-05	10.5635	71.7007	82.2642	87.8505	pericentral
chr3	33504501	33505000	ENSG00000153560	UBP1	0.00143421	16.1355	0.00199038	-13.7728	0.811501	2.36266	43.2763	45.6389	59.4118	pericentral
chr2	46678501	46679000	ENSG00000187600	TMEM247	9.38e-07	16.1297	0.467124	-6.04331	0.00182269	10.0863	46.7225	56.8088	62.8521	pericentral
chr6	33165501	33166000	ENSG00000204231	RXRB	1.08e-16	16.1296	0.00038	-8.3396	0.000454	7.78997	32.151	39.941	48.2806	pericentral
chr16	50944001	50944500	ENSG00000261241	RP11-883G14	6.21e-07	16.122	0.736152	-2.59785	4.6e-05	13.5242	42.7015	56.2257	58.8235	pericentral
chr9	95378501	95379000	ENSG00000188312	CENPP	7.02e-13	16.1191	0.0633439	-4.35499	2.93e-05	11.7641	28.7193	40.4834	44.8384	pericentral
chr11	72925001	72925500	ENSG00000175591	P2RY2	0.000922	16.1128	NA	NA	NA	NA	48.8223	NA	64.9351	pericentral
chr17	79971001	79971500	ENSG00000169696	ASPSCR1	1.17e-58	16.109	0.0762859	-2.38691	1.56e-38	13.7221	74.017	87.7391	90.126	pericentral
chr17	79022001	79022500	ENSG00000175866	BAIAP2	0.00817618	16.1069	0.0582303	-11.6132	0.771101	4.49365	30.9764	35.4701	47.0833	pericentral
chr16	56692501	56693000	ENSG00000198417	MT1F	1.71e-07	16.0985	0.000662	-11.3168	0.633963	4.78167	48.8722	53.6538	64.9706	pericentral
chr2	23292001	23292500	ENSG00000232451	AC016768	8.3e-05	16.0918	0.002854	-14.2742	0.717711	1.8176	23.0616	24.8792	39.1534	pericentral
chr1	8787001	8787500	ENSG00000142599	RERE	0.00114616	16.0915	0.00113011	-17.0791	0.717453	-2.14012	41.8033	36.2745	57.8947	pericentral
chr16	85392501	85393000	ENSG00000261567	RP11-680G10	8.52e-16	16.0863	1.6e-05	-9.97874	0.0153309	6.10759	48.5183	54.6259	64.6046	pericentral
chr11	64215001	64215500	ENSG00000181908	AP003774	1.36e-10	16.0809	0.191699	-4.53331	0.000982	11.5476	21.167	32.7146	37.2479	pericentral
chr2	123581001	123581500	ENSG00000237856	AC062020	0.000103	16.0752	0.287362	-7.59011	0.0871478	8.48508	48.1735	56.6586	64.2487	pericentral
chr20	49052001	49052500	ENSG00000244376	RN7SL636P	5.34e-08	16.0724	NA	NA	0.0191343	8.15689	69.145	84.4203	85.2174	pericentral
chr11	65180001	65180500	ENSG00000126391	FRMD8	7.3e-12	16.0646	0.121426	-5.22788	9.23e-08	11.2869	62.527	74.4799	78.5915	pericentral
chr16	29618501	29619000	ENSG00000266758	MIR3680-2	7.45e-08	16.0641	0.182685	5.75843	5.11e-21	21.8225	63.3379	85.1604	79.402	pericentral
chr16	10917001	10917500	ENSG00000166676	TVP23A	7.48e-08	16.0597	0.501518	-1.44242	0.411818	5.74713	78.6111	94.636	94.6708	pericentral
chr1	229265501	229266000	ENSG00000236975	RP5-1065P14	1.55e-12	16.0549	4.79e-08	-12.861	0.693204	3.19389	15.3587	18.5526	31.4136	pericentral
chr13	110063001	110063500	ENSG00000229792	LINC00399	4.96e-08	16.0543	0.123956	-8.31244	0.000232	7.74184	71.7857	79.5276	87.84	pericentral
chr9	132255501	132256000	ENSG00000204054	LINC00963	1.9e-05	16.0479	0.10333	-8.38698	0.0914976	7.66093	49.4098	57.0707	65.4577	pericentral
chr21	30672501	30673000	ENSG00000156273	BACH1	7.51e-15	16.0476	0.011177	-6.70618	0.00281805	9.34138	19.382	28.7234	35.4296	pericentral
chr1	235541501	235542000	ENSG00000116957	TBCE	4.44e-11	16.0475	0.163622	-4.02727	7.57e-06	12.6161	70.5795	83.6475	86.627	pericentral
chr14	65405501	65406000	ENSG00000176153	GPX2	8.08e-06	16.0458	0.182559	-9.31151	0.247676	6.7343	59.8425	66.5768	75.8883	pericentral
chr5	155110001	155110500	ENSG00000200275	RNA5SP199	0.000567	16.0437	NA	NA	NA	NA	38.4164	NA	54.4601	pericentral
chr8	1879001	1879500	ENSG00000104728	ARHGEF10	1.32e-28	16.039	0.00293546	-4.58466	3.95e-14	11.4543	47.8712	59.3255	63.9102	pericentral
chr10	115701001	115701500	ENSG00000234631	AL162407	2.29e-13	16.0324	0.213369	-2.53005	2.22e-09	13.5024	50.1776	63.68	66.21	pericentral
chr7	75552001	75552500	ENSG00000235090	RPL7L1P3	1.24e-07	16.031	0.181805	-5.05255	0.00119571	10.9784	53.4969	64.4753	69.5279	pericentral
chr22	29320001	29320500	ENSG00000183579	ZNRF3	1.02e-11	16.03	7.05e-07	-15.612	0.749568	0.417954	40.8519	41.2698	56.8819	pericentral
chr9	100954001	100954500	ENSG00000106789	CORO2A	1.44e-24	16.0278	2.01e-07	-8.83569	7.37e-05	7.19208	20.0119	27.204	36.0397	pericentral
chr14	100252501	100253000	ENSG00000066629	EML1	2.31e-11	16.0275	0.618638	-0.959781	3.7e-11	15.0678	77.7778	92.8455	93.8053	pericentral
chr17	41196001	41196500	ENSG00000012048	BRCA1	1.39e-05	16.0264	0.109326	-9.62912	NA	NA	67.8445	72.8972	83.871	pericentral
chr15	76067501	76068000	ENSG00000187812	RP11-24M17	7.47e-25	16.0242	0.0206011	-4.70673	7.23e-11	11.3175	76.7584	88.0759	92.7826	pericentral
chr20	45260001	45260500	ENSG00000158296	SLC13A3	2.38e-13	16.0192	0.833136	2.46389	5.35e-18	18.4831	53.8399	72.323	69.8592	pericentral
chr3	25712001	25712500	ENSG00000077097	TOP2B	0.000441	16.0179	0.0314787	-13.4187	0.59873	2.59921	48.8889	51.4881	64.9068	pericentral
chr11	75468501	75469000	ENSG00000062282	DGAT2	0.00238841	16.0119	0.0067885	-16.0622	0.839835	-0.0503096	38.75	38.6997	54.7619	pericentral
chr2	129472001	129472500	ENSG00000237532	AC012451	0.00376828	16.009	0.754753	-2.87484	0.0268982	13.1342	66.2551	79.3893	82.2642	pericentral
chr7	98665001	98665500	ENSG00000198742	SMURF1	2.52e-07	16.0045	1.24e-06	-13.1248	0.451916	2.87978	22.6667	25.5464	38.6712	pericentral
chr6	3741001	3741500	ENSG00000168994	PXDC1	9.17e-13	15.9911	0.0385158	-6.15123	9.26e-05	9.83988	55.5285	65.3683	71.5196	pericentral
chr4	166027501	166028000	ENSG00000170088	TMEM192	1.17e-12	15.9831	0.727442	-1.57949	1.41e-11	14.4036	43.3805	57.7841	59.3636	pericentral
chr16	85675501	85676000	ENSG00000131149	GSE1	1.55e-08	15.9809	0.0010419	-9.1455	0.473812	5.51086	27.7193	31.5884	43.7002	pericentral
chr7	100747001	100747500	ENSG00000260336	RP11-395B7	2.05e-11	15.9777	4.03e-05	-9.33714	0.0970645	6.58272	25.6144	32.3868	41.592	pericentral
chr9	130715001	130715500	ENSG00000167106	FAM102A	1.1e-06	15.9773	NA	NA	NA	NA	42.1245	NA	58.1019	pericentral
chr10	122972501	122973000	ENSG00000227143	RP11-159H3	2.47e-08	15.9756	5.96e-07	-14.1329	0.796893	1.84273	68.1048	69.9475	84.0804	pericentral
chr7	36247001	36247500	ENSG00000122547	EEPD1	1.9e-05	15.9719	0.323207	-7.73662	0.138189	8.23533	27.8805	36.1158	43.8525	pericentral
chr10	73997501	73998000	ENSG00000166295	ANAPC16	4.76e-05	15.9702	0.00863761	-12.3619	0.397692	3.60826	68.1941	71.8023	84.1642	pericentral
chr5	173396001	173396500	ENSG00000185056	C5orf47	6.55e-23	15.9677	0.0189357	-5.80639	8.83e-06	10.1613	67.4419	77.6031	83.4095	pericentral
chr19	45075501	45076000	ENSG00000230666	CEACAM22P	1.07e-08	15.9649	0.446442	-3.05607	3.12e-06	12.9088	57.7465	70.6553	73.7113	pericentral
chr5	10606501	10607000	ENSG00000164236	ANKRD33B	0.000461	15.9611	0.263706	-7.3855	0.0681427	8.57558	45.4927	54.0682	61.4537	pericentral
chr5	61728501	61729000	ENSG00000068796	KIF2A	0.000614	15.956	0.137824	-7.87158	0.316566	8.0844	26.4901	34.5745	42.446	pericentral
chr20	33217001	33217500	ENSG00000101464	PIGU	9.67e-05	15.9543	0.175523	-7.86233	0.105986	8.09202	64.1593	72.2513	80.1136	pericentral
chr22	41922001	41922500	ENSG00000100412	ACO2	1.03e-15	15.9497	9.57e-05	-9.01064	0.00779417	6.93907	38.0474	44.9864	53.9971	pericentral
chr13	110377001	110377500	ENSG00000234854	LINC00676	0.000199	15.9419	0.667064	-1.6439	0.00284392	14.298	60.084	74.382	76.0259	pericentral
chr20	30467001	30467500	ENSG00000131044	TTLL9	1.3e-10	15.939	0.00224199	-9.90352	0.0854134	5.65702	25.602	32.1297	41.541	pericentral
chr17	17808001	17808500	ENSG00000175662	TOM1L2	1.01e-15	15.9382	8.28e-05	-9.58452	0.018162	6.35363	47.3272	53.6808	63.2653	pericentral
chr12	115280001	115280500	ENSG00000257517	RP4-601P9	3.31e-19	15.926	0.0200731	-4.64597	1.71e-08	11.28	75.5676	86.8476	91.4936	pericentral
chr1	31524001	31524500	ENSG00000232768	RP11-201O14	0.000113	15.9259	0.0222187	-8.69919	0.269462	6.3476	74.0741	78.6727	90	pericentral
chr9	38051501	38052000	ENSG00000255872	RP11-613M10	0.0075251	15.9224	0.549804	-4.96415	0.0463583	10.3102	63.0631	75.3647	78.9855	pericentral
chr16	85572001	85572500	ENSG00000270124	RP11-118F19	3.91e-11	15.9216	0.00242511	-9.74942	0.0545109	6.17221	19.9595	26.1317	35.8811	pericentral
chr16	85665501	85666000	ENSG00000131149	GSE1	8.76e-37	15.9197	0.0598846	-3.93872	3.76e-24	11.9809	69.6407	81.6216	85.5603	pericentral
chr16	30458001	30458500	ENSG00000179918	SEPHS2	1.4e-08	15.9113	0.0876531	-4.35859	0.0132958	11.5527	27.8218	39.3745	43.7331	pericentral
chr11	75503001	75503500	ENSG00000062282	DGAT2	1.21e-08	15.8999	0.00100714	-12.4201	0.412436	3.47975	52.0896	55.5693	67.9894	pericentral
chr3	140859501	140860000	ENSG00000175093	SPSB4	0.00169381	15.8985	0.00242166	-16.4817	0.858175	-0.583245	65.2174	64.6341	81.1159	pericentral
chr19	49268501	49269000	ENSG00000174951	FUT1	7.96e-13	15.896	0.00802243	-5.86211	4.7e-05	10.605	69.4826	80.1653	85.3786	pericentral
chr2	20372001	20372500	ENSG00000266059	RN7SL140P	1.88e-19	15.8906	0.000647	-6.3068	1.01e-05	9.5838	47.4017	56.9855	63.2923	pericentral
chr17	65377501	65378000	ENSG00000154217	PITPNC1	2.67e-11	15.8863	6.16e-05	-12.2281	0.269399	3.6581	41.3934	45.0515	57.2797	pericentral
chr7	128849001	128849500	ENSG00000128602	SMO	1.13e-08	15.8813	0.15139	-5.82009	0.00294951	10.0612	38.4888	48.5499	54.37	pericentral
chr16	27217501	27218000	ENSG00000155666	KDM8	4.83e-10	15.8714	0.151122	-6.35941	0.000159	9.51203	65.2439	74.7559	81.1153	pericentral
chr19	8285001	8285500	ENSG00000090661	CERS4	9.24e-08	15.8681	0.880354	-0.165174	2.2e-06	15.7029	28.0961	43.7991	43.9642	pericentral
chr6	168622501	168623000	ENSG00000228361	RP11-503C24	0.000107	15.8605	0.305285	-9.62323	0.367165	6.23727	45.9716	52.2088	61.8321	pericentral
chr6	43919501	43920000	ENSG00000181577	C6orf223	2.01e-10	15.8519	0.133982	-5.51172	0.00611788	10.3401	73.3333	83.6735	89.1852	pericentral
chr22	45622001	45622500	ENSG00000100364	KIAA0930	1.59e-05	15.8508	0.102267	-8.16537	0.321205	7.6854	50.0763	57.7617	65.9271	pericentral
chr6	38384501	38385000	ENSG00000183826	BTBD9	9.57e-06	15.8433	0.0319354	-9.03539	0.1192	6.80794	34.3685	41.1765	50.2119	pericentral
chr3	159500501	159501000	ENSG00000250588	IQCJ-SCHIP1	0.00175217	15.8389	NA	NA	NA	NA	26.7267	NA	42.5656	pericentral
chr16	12191501	12192000	ENSG00000048471	SNX29	0.000916	15.8361	0.108198	-10.8773	0.513583	4.95873	60.0939	65.0526	75.93	pericentral
chr2	102720001	102720500	ENSG00000115594	IL1R1	0.00257184	15.8225	0.701606	-3.32163	0.0204564	12.5008	43.7666	56.2674	59.589	pericentral
chr10	12027501	12028000	ENSG00000151461	UPF2	0.0013357	15.816	0.0210884	-13.7133	0.762764	2.35379	40.184	36.4754	56	pericentral
chr2	240279501	240280000	ENSG00000068024	HDAC4	0.000146	15.8148	0.00150128	-12.5012	0.540698	3.31354	38.4106	41.7241	54.2254	pericentral
chr9	131068501	131069000	ENSG00000273281	RP11-339B21	4.78e-07	15.8135	0.18748	-8.0203	0.0689893	9.29784	70.4062	80.9028	86.2197	pericentral
chr11	45416501	45417000	ENSG00000255041	RP11-430H10	1.47e-08	15.806	0.0119388	-9.03739	0.127416	6.76865	70.0525	76.8212	85.8586	pericentral
chr19	14623501	14624000	ENSG00000099797	TECR	7.66e-12	15.8049	0.030006	-8.67841	0.015511	7.12653	66.6323	73.7589	82.4373	pericentral
chr6	15299501	15300000	ENSG00000008083	JARID2	0.00418865	15.7988	0.000189	-11.8604	0.381607	3.93835	72.7554	76.6938	88.5542	pericentral
chr10	123303001	123303500	ENSG00000066468	FGFR2	6.32e-13	15.7962	0.000994	-7.91471	0.00382703	7.88145	54.5455	62.4269	70.3416	pericentral
chr14	71198001	71198500	ENSG00000006432	MAP3K9	0.000305	15.7928	NA	NA	NA	NA	26.9006	NA	42.6934	pericentral
chr14	103714501	103715000	ENSG00000242837	RPL21P13	5.24e-05	15.7884	0.834342	1.49283	5.16e-07	17.2812	56.6754	73.9566	72.4638	pericentral
chr7	65979001	65979500	ENSG00000234500	GS1-124K5	4.7e-06	15.7865	0.118185	-5.81715	0.0269045	9.96932	30.1493	40.1186	45.9357	pericentral
chr21	39822001	39822500	ENSG00000157554	ERG	0.000118	15.7766	0.163582	-5.47466	0.177025	10.3019	70.0855	80.3874	85.8621	pericentral
chr1	17922501	17923000	ENSG00000074964	ARHGEF10L	2.93e-25	15.7741	0.000656	-4.93519	3.09e-09	10.8389	51.8003	62.6392	67.5744	pericentral
chr20	45271001	45271500	ENSG00000158296	SLC13A3	4.59e-14	15.7697	2.04e-10	-13.4254	0.783277	2.34435	40.4899	42.8343	56.2597	pericentral
chr16	2274501	2275000	ENSG00000167967	E4F1	1.77e-32	15.7675	9.39e-06	-7.34939	0.000149	7.71584	74.7613	82.3851	90.5288	pericentral
chr16	85525001	85525500	ENSG00000264203	AC092377	1.66e-09	15.7598	0.372418	-3.9904	6.11e-06	11.7694	69.4482	81.2176	85.208	pericentral
chr7	132141001	132141500	ENSG00000221866	PLXNA4	3.69e-06	15.752	0.148485	-6.5735	0.0237545	9.17853	50.9146	60.0932	66.6667	pericentral
chr3	150445501	150446000	ENSG00000244668	RP11-103G8	5.18e-16	15.7511	0.207852	-4.0913	3.11e-08	11.6598	53.8575	65.5172	69.6085	pericentral
chr2	238503501	238504000	ENSG00000234949	AC104667	1.04e-08	15.7492	0.122396	-4.68504	0.00102183	11.0641	51.0297	62.0939	66.7789	pericentral
chr10	99062001	99062500	ENSG00000213390	ARHGAP19	1.66e-12	15.7339	5.97e-08	-12.7292	0.381317	3.00472	42.3208	45.3255	58.0547	pericentral
chr8	144094001	144094500	ENSG00000247317	RP11-273G15	2.16e-08	15.7332	0.277415	-0.136684	9.36e-05	15.5965	39.1874	54.784	54.9206	pericentral
chr3	100058001	100058500	ENSG00000114021	NIT2	8.66e-09	15.7291	0.189231	-4.04319	4.58e-05	11.6859	30.5492	42.2351	46.2783	pericentral
chr21	44824001	44824500	ENSG00000142178	SIK1	1.23e-09	15.7202	3.5e-05	-9.3884	0.0463675	6.97174	39.1931	45.6297	54.9133	pericentral
chr16	29215001	29215500	ENSG00000260517	RP11-426C22	1.51e-11	15.7132	0.763809	-2.29413	2.49e-07	13.419	61.6142	75.0332	77.3273	pericentral
chr11	65416501	65417000	ENSG00000265874	MIR4489	5.74e-16	15.7027	7.88e-05	-8.82463	0.0113574	6.02659	54.2014	59.831	69.9041	pericentral
chr5	139429501	139430000	ENSG00000158458	NRG2	5.81e-12	15.7012	0.102334	-4.37661	9.34e-06	11.3246	62.6452	73.9698	78.3465	pericentral
chr8	22080001	22080500	ENSG00000168490	PHYHIP	5.78e-06	15.7	0.128246	-7.19814	0.00862388	9.3117	76.9036	81.3288	92.6036	pericentral
chr16	85372001	85372500	ENSG00000261567	RP11-680G10	8.84e-14	15.6997	0.175145	-4.95297	1.1e-05	10.7468	59.4643	70.211	75.164	pericentral
chr3	58006001	58006500	ENSG00000136068	FLNB	7.3e-13	15.6954	0.000588	-9.08118	0.0145259	6.61419	25.204	31.8182	40.8994	pericentral
chr20	24089501	24090000	ENSG00000236151	RP5-1100I6	3.35e-13	15.6947	0.000536	-7.64218	0.00289228	8.0525	67.6205	75.673	83.3152	pericentral
chr6	166808501	166809000	ENSG00000261420	RP1-168L15	6.45e-06	15.6943	0.117299	-7.49706	0.0223523	9.8409	53.8153	67.0792	69.5096	pericentral
chr2	18448001	18448500	ENSG00000170745	KCNS3	5.38e-07	15.6936	0.45864	-5.3204	0.000241	10.3732	29.2994	39.6725	44.9929	pericentral
chr7	97913001	97913500	ENSG00000164713	BRI3	3.35e-15	15.693	0.439799	-2.48057	1.55e-08	13.2125	56.2791	69.4915	71.9721	pericentral
chr22	46474001	46474500	ENSG00000197182	FLJ27365	2.27e-14	15.6897	0.851539	0.722137	6.19e-15	16.4119	51.2319	67.6437	66.9216	pericentral
chr19	2491001	2491500	ENSG00000252962	RNU6-993P	9.67e-50	15.6868	2.04e-19	-8.8267	8.8e-07	6.86008	34.8085	41.6686	50.4953	pericentral
chr8	10549501	10550000	ENSG00000171060	C8orf74	3.42e-14	15.6837	0.000491	-7.78786	0.0193667	7.89584	35.481	43.3769	51.1647	pericentral
chr7	75693001	75693500	ENSG00000146701	MDH2	1.42e-17	15.683	0.000141	-7.81723	0.00255506	7.86578	70.6806	78.5464	86.3636	pericentral
chr15	96910001	96910500	ENSG00000259275	RP11-522B15	0.000148	15.6829	0.345884	-5.07555	0.0815959	10.6073	31.0277	41.635	46.7105	pericentral
chr1	38583501	38584000	ENSG00000224592	RP5-884C9	0.000984	15.6815	0.0146038	-12.2811	0.45838	3.40038	38.1944	41.5948	53.876	pericentral
chr5	139049001	139049500	ENSG00000171604	CXXC5	1.08e-08	15.68	0.0001	-12.4881	0.529829	3.19195	39.3464	42.5384	55.0265	pericentral
chr11	133427001	133427500	ENSG00000183715	OPCML	3.4e-05	15.6791	0.00688812	-10.4529	0.386445	5.22624	66.5385	71.7647	82.2176	pericentral
chr10	126649001	126649500	ENSG00000019995	ZRANB1	0.000181	15.6754	0.2864	-5.71911	0.0538946	9.95628	66	75.9563	81.6754	pericentral
chr7	37324001	37324500	ENSG00000155849	ELMO1	9.47e-05	15.6744	NA	NA	NA	NA	45.5847	NA	61.2591	pericentral
chr9	80293001	80293500	ENSG00000156049	GNA14	0.00366303	15.6716	0.145567	-8.80759	0.184117	6.86405	34.3284	41.1924	50	pericentral
chr9	19146001	19146500	ENSG00000147872	PLIN2	1.23e-05	15.6581	0.238532	-4.6623	0.0239212	10.9958	70.3601	81.3559	86.0182	pericentral
chr19	11336001	11336500	ENSG00000130158	DOCK6	9.38e-05	15.6572	0.88294	0.151325	4.67e-06	15.8085	64.5408	80.3493	80.198	pericentral
chr22	24900001	24900500	ENSG00000100024	UPB1	0.00256369	15.6488	0.74464	2.36708	0.000126	18.0159	57.7778	75.7937	73.4266	pericentral
chr16	69976001	69976500	ENSG00000157322	CLEC18A	1.42e-05	15.6379	0.00105718	-12.3044	0.776471	0.62695	28.1775	30.9288	43.8153	pericentral
chr13	53589001	53589500	ENSG00000102837	OLFM4	2.89e-06	15.6367	0.0367258	-8.33333	0.120138	7.30337	59.3633	66.6667	75	pericentral
chr2	100831501	100832000	ENSG00000232084	AC104782	0.000197	15.6357	3.91e-07	-18.586	0.839285	-2.95034	36.5482	33.5979	52.1839	pericentral
chr3	16852001	16852500	ENSG00000154822	PLCL2	0.000283	15.6342	NA	NA	NA	NA	64.8256	NA	80.4598	pericentral
chr17	43102001	43102500	ENSG00000172992	DCAKD	1.29e-10	15.6333	0.535941	-4.49005	5.53e-07	11.1432	62.9709	74.1142	78.6042	pericentral
chr17	79936501	79937000	ENSG00000169696	ASPSCR1	2.28e-35	15.6291	0.141019	-3.47992	6.77e-24	12.1491	25.9829	38.132	41.612	pericentral
chr17	60521501	60522000	ENSG00000087995	METTL2A	0.00175217	15.6221	NA	NA	NA	NA	68.8	NA	84.4221	pericentral
chr1	59351501	59352000	ENSG00000234807	RP4-794H19	9.31e-08	15.617	0.573065	-3.68263	0.000676	11.9344	53.8787	65.8131	69.4957	pericentral
chr8	11658501	11659000	ENSG00000079459	FDFT1	2.13e-07	15.6092	0.0170087	-7.87768	0.0350693	7.73151	67.7241	75.4557	83.3333	pericentral
chr5	43631001	43631500	ENSG00000112992	NNT	1.99e-06	15.6079	0.00681395	-11.6416	0.684038	3.96638	36.8601	40.8264	52.468	pericentral
chr2	237264501	237265000	ENSG00000132321	IQCA1	0.00202542	15.6068	NA	NA	NA	NA	62.3932	NA	78	pericentral
chr7	73917501	73918000	ENSG00000006704	GTF2IRD1	6.42e-08	15.6056	0.00794944	-8.14185	0.0208801	7.63208	36.061	44.2776	51.6667	pericentral
chr20	48824501	48825000	ENSG00000172216	CEBPB	6.11e-10	15.6026	0.155081	-4.96485	0.000419	10.6378	72.1683	82.8061	87.7709	pericentral
chr17	1898501	1899000	ENSG00000262445	CTD-2545H1	0.000253	15.6024	0.558732	-4.78686	0.0658944	10.2827	23.8298	33.7037	39.4322	pericentral
chr7	74124001	74124500	ENSG00000077809	GTF2I	1.08e-08	15.5833	0.0505457	-5.93735	0.00282113	8.99973	21.7617	34.6789	37.3449	pericentral
chr17	36087001	36087500	ENSG00000108753	HNF1B	1.79e-07	15.5815	0.0981944	-8.53049	0.0867561	7.05097	54.7009	61.7518	70.2823	pericentral
chr1	236110001	236110500	ENSG00000237845	RP5-940F7	5e-05	15.5782	0.318177	-5.55489	0.0490554	10.0233	48.0412	58.0645	63.6194	pericentral
chr10	71891001	71891500	ENSG00000042286	AIFM2	7.44e-16	15.578	0.261419	-2.98173	3.11e-10	12.5963	73.1788	85.7751	88.7569	pericentral
chr3	52250001	52250500	ENSG00000239732	TLR9	1.12e-21	15.5773	3.19e-06	-7.01134	2.88e-05	8.56591	79.2179	87.7838	94.7951	pericentral
chr6	7548501	7549000	ENSG00000096696	DSP	2.5e-05	15.5728	0.575571	-4.03502	0.0239845	10.2552	39.1975	48.9526	54.7703	pericentral
chr11	34675501	34676000	ENSG00000135373	EHF	0.000181	15.5721	0.0089534	-12.8255	0.571417	2.74662	26.938	29.6846	42.5101	pericentral
chr2	231049501	231050000	ENSG00000135899	SP110	1.49e-06	15.5581	0.674553	0.295738	8.81e-06	15.8539	48.7861	64.64	64.3443	pericentral
chr2	155463501	155464000	ENSG00000223290	RNA5SP107	0.000275	15.552	0.286943	-8.37769	0.258951	7.17426	55.4404	62.6147	70.9924	pericentral
chr7	61817501	61818000	ENSG00000233918	RP11-715L17	0.00189573	15.5432	NA	NA	NA	NA	52.8	NA	68.3432	pericentral
chr17	66373001	66373500	ENSG00000141337	ARSG	1.28e-08	15.5417	0.00748025	-10.146	0.0475315	8.715	50.7343	52.3169	66.276	pericentral
chr2	242503501	242504000	ENSG00000176720	BOK	4.5e-07	15.5404	0.831392	-0.557853	2.44e-06	14.9825	59.0489	74.0314	74.5893	pericentral
chr5	123906501	123907000	ENSG00000248296	CTD-2308B18	0.00117954	15.5367	0.145577	-10.8999	0.6013	4.63683	29.4264	34.0633	44.9631	pericentral
chr19	4712001	4712500	ENSG00000142002	DPP9	1.53e-07	15.533	0.0562564	-8.95105	0.0567173	6.58196	62.6488	69.2308	78.1818	pericentral
chr1	8917501	8918000	ENSG00000074800	ENO1	0.00135606	15.5321	0.232294	-7.35855	0.312828	6.379	54.1958	63.4763	69.7279	pericentral
chr19	2625501	2626000	ENSG00000176533	GNG7	5.15e-10	15.528	0.0476042	-6.39171	0.00334636	9.13626	45.056	54.1922	60.5839	pericentral
chr16	85372501	85373000	ENSG00000261567	RP11-680G10	2.11e-43	15.521	3.02e-06	-6.22378	6.98e-14	9.18008	36.7896	45.9686	52.3106	pericentral
chr7	138248001	138248500	ENSG00000122779	TRIM24	2.07e-15	15.5174	2.39e-08	-13.4523	0.423346	2.0651	49.1699	51.235	64.6873	pericentral
chr1	207981501	207982000	ENSG00000203709	C1orf132	1.98e-08	15.5082	0.0120587	-9.2419	0.120825	6.26634	47.5798	53.8462	63.0881	pericentral
chr7	154594001	154594500	ENSG00000130226	DPP6	6.65e-05	15.5053	0.704839	-4.63622	0.272352	10.869	69.7761	80.6452	85.2814	pericentral
chr12	6168001	6168500	ENSG00000110799	VWF	1.28e-05	15.5049	0.0091488	-10.2204	0.434277	4.59615	33.0827	38.0702	48.5876	pericentral
chr13	56238501	56239000	ENSG00000228611	HNF4GP1	0.0017166	15.5014	0.0216926	-13.9229	0.620916	1.57849	38.2445	39.823	53.7459	pericentral
chr22	37871001	37871500	ENSG00000100060	MFNG	0.00613759	15.5009	0.819731	-3.95622	0.18768	11.5447	36.194	47.7387	51.6949	pericentral
chr1	227508001	227508500	ENSG00000143776	CDC42BPA	0.00298461	15.4989	NA	NA	NA	NA	51.1677	NA	66.6667	pericentral
chr12	125277501	125278000	ENSG00000073060	SCARB1	3.43e-05	15.4949	0.00570664	-9.69683	0.539322	5.79804	67.162	72.96	82.6568	pericentral
chr2	242501501	242502000	ENSG00000176720	BOK	5.16e-15	15.4939	0.05663	-4.97067	9.08e-06	10.6281	60.7284	72.5173	76.2224	pericentral
chr9	137122001	137122500	ENSG00000223729	RP11-145E17	6.64e-24	15.4939	1.62e-05	-8.34698	2.58e-06	6.89544	52.235	59.3846	67.7289	pericentral
chr16	1871001	1871500	ENSG00000063854	HAGH	2.72e-18	15.4919	5.33e-05	-8.35939	4.68e-05	7.13246	62.1728	69.3052	77.6646	pericentral
chr1	20806501	20807000	ENSG00000162545	CAMK2N1	2.04e-06	15.4914	NA	NA	NA	NA	22.5664	NA	38.0577	pericentral
chr10	5701001	5701500	ENSG00000196372	ASB13	3.51e-08	15.4892	0.00128575	-10.0338	0.227865	5.00569	48.731	53.6639	64.2202	pericentral
chr6	89372001	89372500	ENSG00000111880	RNGTT	9.93e-07	15.4862	0.000203	-14.2617	0.795724	1.22453	30.6452	31.8697	46.1314	pericentral
chr3	123438501	123439000	ENSG00000065534	MYLK	0.000302	15.4858	0.717097	1.38458	5.95e-06	16.8704	66.7606	83.631	82.2464	pericentral
chr16	85341501	85342000	ENSG00000266307	MIR5093	1.39e-14	15.4805	0.00110665	-7.32762	0.0042237	7.4697	50.3971	56.7598	65.8776	pericentral
chr11	126146501	126147000	ENSG00000110074	FOXRED1	5.18e-11	15.4752	0.477338	-1.16991	1.1e-06	14.3053	50.0542	64.3595	65.5294	pericentral
chr3	42142501	42143000	ENSG00000182606	TRAK1	1.42e-05	15.4748	0.702135	-2.38972	0.0136544	13.0851	41.055	54.1401	56.5299	pericentral
chr8	126587001	126587500	ENSG00000253111	RP11-136O12	5.62e-07	15.4702	0.0724485	-8.83803	0.17363	6.63212	53.3679	60	68.838	pericentral
chr19	17808501	17809000	ENSG00000130477	UNC13A	0.00481927	15.4679	NA	NA	NA	NA	44.0559	NA	59.5238	pericentral
chr3	50308501	50309000	ENSG00000012171	SEMA3B	4.52e-07	15.4628	0.195613	-4.60232	2.3e-05	10.8605	63.2803	74.1408	78.7431	pericentral
chr10	82169001	82169500	ENSG00000122378	FAM213A	9.25e-14	15.4623	0.00799766	-6.41829	5.25e-05	9.04404	14.6651	23.7092	30.1275	pericentral
chr9	132324001	132324500	ENSG00000227619	RP11-492E3	3.07e-30	15.4619	0.339755	-4.30138	3.27e-20	11.2465	27.7417	38.9038	43.2036	pericentral
chr7	17527001	17527500	ENSG00000226598	AC017060	4.88e-05	15.4601	0.275122	-6.37707	0.0962808	9.08303	50.4082	59.4912	65.8683	pericentral
chr7	64845001	64845500	ENSG00000146757	ZNF92	5.86e-08	15.4541	0.126563	-10.2955	0.0127153	5.15857	60.8333	65.9919	76.2874	pericentral
chr3	52251001	52251500	ENSG00000239732	TLR9	5.13e-05	15.4534	0.747724	-2.72331	0.000859	12.7301	40.9736	53.7037	56.427	pericentral
chr9	112080501	112081000	ENSG00000095203	EPB41L4B	0.000206	15.4514	0.0327797	-10.3523	0.364583	5.09909	34.3454	39.4444	49.7967	pericentral
chr16	1235001	1235500	ENSG00000196557	CACNA1H	2.64e-39	15.4509	7.6e-24	-9.13855	0.0282645	6.31231	63.6914	70.0037	79.1423	pericentral
chr21	45547501	45548000	ENSG00000241945	PWP2	5.44e-17	15.4449	0.130886	-4.52069	6.78e-10	10.9242	40.7483	51.6725	56.1932	pericentral
chr6	135272501	135273000	ENSG00000118514	ALDH8A1	5.71e-10	15.4424	0.462688	-2.36805	2.25e-07	13.0743	57.1125	70.1868	72.5549	pericentral
chr6	170460501	170461000	ENSG00000232197	RP11-302L19	1.17e-06	15.4421	0.00284362	-12.9806	0.620447	2.46149	27.9159	30.3774	43.3579	pericentral
chr8	22066001	22066500	ENSG00000168487	BMP1	8.35e-09	15.4411	0.0807485	-5.95415	0.0398958	9.48696	53.855	63.342	69.2961	pericentral
chr1	37089001	37089500	ENSG00000230214	FTLP18	0.00284421	15.4371	0.029353	-13.441	0.800532	1.99603	47.2441	49.2401	62.6812	pericentral
chr12	129355001	129355500	ENSG00000151948	GLT1D1	0.000534	15.4336	0.575384	-4.46291	0.113268	10.9707	27.6657	38.6364	43.0993	pericentral
chr10	82034001	82034500	ENSG00000151224	MAT1A	7.17e-08	15.4322	0.40256	-2.4545	0.000305	12.9777	61.5385	74.5161	76.9706	pericentral
chr5	156113501	156114000	ENSG00000170624	SGCD	0.00430597	15.4298	0.0295732	-12.1085	0.792006	3.32131	63.4434	66.7647	78.8732	pericentral
chr1	68037501	68038000	ENSG00000238139	RP11-393N21	2.08e-06	15.4272	0.575751	-3.26192	5.15e-05	12.1652	32.92	45.0852	48.3471	pericentral
chr5	154027501	154028000	ENSG00000221552	MIR1303	2.56e-06	15.4226	0.221049	-5.89204	0.00853037	9.53055	53.0233	62.5538	68.4458	pericentral
chr12	115173501	115174000	ENSG00000257817	RP4-601P9	1.21e-10	15.4206	0.835392	-1.84291	5.58e-13	13.207	45.6866	60.0368	61.1072	pericentral
chr22	47149001	47149500	ENSG00000054611	TBC1D22A	2.62e-08	15.4184	0.0689123	-5.71976	0.0085819	9.89368	38.57	46.5859	53.9884	pericentral
chr19	33901501	33902000	ENSG00000124299	PEPD	2.83e-24	15.4183	1.45e-11	-9.60094	0.00681076	5.8174	43.9434	49.7608	59.3617	pericentral
chr18	13436501	13437000	ENSG00000168675	LDLRAD4	4.36e-12	15.4064	0.00654321	-7.48055	0.040571	7.92589	65.0181	72.944	80.4245	pericentral
chr17	17862501	17863000	ENSG00000175662	TOM1L2	0.00397572	15.4058	0.336758	-5.28735	0.0897462	10.1184	35.177	45.2954	50.5828	pericentral
chr11	68596001	68596500	ENSG00000110090	CPT1A	5.88e-08	15.4	0.0125679	-9.63302	0.178528	5.767	50.9615	56.7285	66.3616	pericentral
chr4	3428501	3429000	ENSG00000159788	RGS12	2.46e-11	15.3929	0.000368	-9.45161	0.142028	5.94127	52.4051	58.3463	67.7979	pericentral
chr20	47103501	47104000	ENSG00000238452	RNU7-144P	0.000179	15.3927	0.0379021	-8.35118	0.171295	7.04155	49.2754	56.3169	64.6681	pericentral
chr5	6729501	6730000	ENSG00000112941	PAPD7	7.39e-15	15.3901	0.000316	-10.9047	0.0130252	4.48541	50.0731	54.5585	65.4632	pericentral
chr17	14208001	14208500	ENSG00000266709	RP11-214O1	0.00216813	15.3894	0.881716	-2.66814	0.0800354	12.7213	44.1176	56.8389	59.507	pericentral
chr21	45200501	45201000	ENSG00000234030	TMEM97P1	1.62e-06	15.3882	0.344376	-4.70277	0.00331791	10.6855	55.2437	65.9292	70.632	pericentral
chr16	1245501	1246000	ENSG00000196557	CACNA1H	2.06e-36	15.3873	0.00304455	-3.65488	5.03e-18	11.7324	62.9163	74.6487	78.3036	pericentral
chr12	1728501	1729000	ENSG00000111186	WNT5B	6.03e-06	15.3809	0.00164208	-7.81802	0.0155605	7.56284	54.9372	62.5	70.318	pericentral
chr1	10804501	10805000	ENSG00000130940	CASZ1	2.12e-12	15.3729	0.0205055	-4.86463	0.00105255	9.24477	76.6551	86.6152	92.028	pericentral
chr17	10239501	10240000	ENSG00000006788	MYH13	4.55e-05	15.371	0.110192	-6.58131	0.053326	8.78972	63.2184	72.0081	78.5894	pericentral
chr2	114063001	114063500	ENSG00000125618	PAX8	0.000286	15.3696	NA	NA	NA	NA	36.8571	NA	52.2267	pericentral
chr15	78327001	78327500	ENSG00000167202	TBC1D2B	0.000166	15.3645	0.168777	-6.44374	0.223677	8.92073	47.0339	55.9546	62.3984	pericentral
chr1	211652001	211652500	ENSG00000198570	RD3	2.39e-08	15.3604	3.24e-06	-9.10147	0.042405	5.69927	42.3423	48.1341	57.7027	pericentral
chr22	40658001	40658500	ENSG00000100354	TNRC6B	7.98e-10	15.3587	0.00466634	-8.91877	0.0454924	6.43994	72.337	78.777	87.6957	pericentral
chr3	45516501	45517000	ENSG00000011376	LARS2	0.000156	15.3572	0.178287	-9.77292	0.331536	5.71969	47.6959	49.6403	63.0531	pericentral
chr11	61641501	61642000	ENSG00000221968	FADS3	8.98e-12	15.3559	0.00283356	-8.02059	0.0204138	7.33529	41.0418	48.3771	56.3977	pericentral
chr22	47297001	47297500	ENSG00000054611	TBC1D22A	5.25e-06	15.3531	0.0230253	-7.21836	0.135703	8.1347	41.4343	49.569	56.7873	pericentral
chr7	75693501	75694000	ENSG00000146701	MDH2	3.08e-14	15.3514	0.73985	-0.538691	2.06e-12	14.8127	72.0392	86.8519	87.3905	pericentral
chr4	187087501	187088000	ENSG00000109794	FAM149A	0.000256	15.3457	0.0840989	-7.04482	0.12915	8.30085	27.7457	36.0465	43.0913	pericentral
chr8	134273001	134273500	ENSG00000104419	NDRG1	5.85e-05	15.3447	0.88294	0.492408	0.000267	15.8371	27.8867	43.7238	43.2314	pericentral
chr16	4726501	4727000	ENSG00000102858	MGRN1	1.04e-07	15.3446	0.00529341	-9.70193	0.138538	5.64269	49.3852	55.0279	64.7299	pericentral
chr5	31076501	31077000	ENSG00000253940	CTD-2127O16	0.0033031	15.3439	0.268239	-8.55525	0.293661	6.78867	64.2857	71.0744	79.6296	pericentral
chr4	155219001	155219500	ENSG00000197410	DCHS2	0.000154	15.3394	0.0669131	-10.7868	0.493032	4.55262	64.0371	68.5897	79.3765	pericentral
chr2	42398001	42398500	ENSG00000143924	EML4	4.99e-05	15.332	0.544509	-3.56118	0.00157941	11.7708	46.5957	58.3665	61.9277	pericentral
chr2	208763001	208763500	ENSG00000178385	PLEKHM3	2.44e-05	15.3223	0.360219	-6.76642	0.0536834	8.55587	54.5147	63.0705	69.837	pericentral
chr7	413501	414000	ENSG00000249574	AC226118	5.75e-12	15.3208	0.580339	1.02971	1.15e-14	16.3505	60.4857	76.8362	75.8065	pericentral
chr6	90319001	90319500	ENSG00000135299	ANKRD6	1.48e-12	15.3172	2.3e-06	-10.9023	0.114387	4.41486	24.572	28.9869	39.8892	pericentral
chr16	2277001	2277500	ENSG00000167967	E4F1	3.08e-16	15.3143	0.00523832	-5.23033	7.6e-07	10.084	75.4359	85.5199	90.7503	pericentral
chr12	112219501	112220000	ENSG00000111275	ALDH2	6.32e-07	15.3142	0.000731	-12.5476	0.228168	2.76653	67.5192	70.2857	82.8333	pericentral
chr19	7178501	7179000	ENSG00000171105	INSR	2.69e-05	15.3127	0.415654	-2.91398	0.00409731	12.3988	51.5444	63.9432	66.8571	pericentral
chr5	78317001	78317500	ENSG00000132837	DMGDH	4.42e-10	15.3048	0.763686	-2.92351	5.66e-08	12.3813	33.276	45.6573	48.5808	pericentral
chr19	13116501	13117000	ENSG00000008441	NFIX	4.56e-14	15.2969	2.96e-05	-9.0732	0.0249015	6.22374	34.9267	41.1504	50.2236	pericentral
chr5	79963501	79964000	ENSG00000113318	MSH3	0.00614707	15.2893	NA	NA	NA	NA	52.6119	NA	67.9012	pericentral
chr12	110007001	110007500	ENSG00000139428	MMAB	1.4e-09	15.2886	0.295184	-2.23068	5.89e-05	10.9535	76.2208	89.1966	91.5094	pericentral
chr11	40629001	40629500	ENSG00000148948	LRRC4C	3.81e-12	15.2858	0.000619	-6.72603	0.00783937	8.55976	68.652	77.2118	83.9378	pericentral
chr9	30744001	30744500	ENSG00000221111	AL590726	9.2e-05	15.2841	0.130715	-6.18855	0.0955513	9.09556	57.7206	66.8161	73.0047	pericentral
chr9	130558001	130558500	ENSG00000136877	FPGS	0.00901002	15.283	0.461266	-6.12118	0.376341	9.16179	31.5789	40.7407	46.8619	pericentral
chr3	14664001	14664500	ENSG00000235629	AC090952	3.66e-06	15.2823	0.241196	-5.09752	0.00289208	10.1848	65.9128	76.0976	81.1951	pericentral
chr19	995001	995500	ENSG00000269169	AC004528	2.31e-14	15.2733	0.27164	-4.73991	2.31e-07	10.9733	39.4471	51.0293	54.7204	pericentral
chr11	67186501	67187000	ENSG00000172508	CARNS1	5.77e-13	15.2646	0.0343997	-4.92294	4.1e-06	9.57855	39.9219	50.3097	55.1864	pericentral
chr9	132329501	132330000	ENSG00000227619	RP11-492E3	2.44e-13	15.2635	0.112879	-4.93485	8.78e-07	11.2123	59.5803	68.3907	74.8438	pericentral
chr17	79949001	79949500	ENSG00000169696	ASPSCR1	3.2e-21	15.2614	0.238731	-2.96831	1.65e-10	12.2931	68.7739	81.067	84.0353	pericentral
chr18	67752501	67753000	ENSG00000176225	RTTN	1.64e-06	15.2607	0.000743	-11.7888	0.541189	3.47191	41.129	44.6009	56.3898	pericentral
chr10	126644001	126644500	ENSG00000019995	ZRANB1	8.92e-10	15.2603	0.192584	-6.41543	0.000425	8.84488	60.7397	69.5846	76	pericentral
chr17	7087501	7088000	ENSG00000141505	ASGR1	0.000549	15.2583	0.585993	-5.37041	4.67e-05	9.8879	16.3814	26.2693	31.6397	pericentral
chr8	69410001	69410500	ENSG00000165084	C8orf34	6.96e-05	15.2557	0.612718	-7.21182	0.0664528	8.04384	63.4615	71.5054	78.7172	pericentral
chr9	130826001	130826500	ENSG00000171169	NAIF1	2.33e-72	15.2541	0.512214	-0.596275	1.02e-54	14.6578	81.2326	95.8904	96.4867	pericentral
chr17	79218501	79219000	ENSG00000157637	SLC38A10	0.000678	15.2494	0.880741	-4.8458	0.00162894	10.4036	60.2941	70.6977	75.5435	pericentral
chr2	47183501	47184000	ENSG00000272814	RP11-15I20	7.67e-05	15.2465	NA	NA	NA	NA	69.1906	NA	84.4371	pericentral
chr10	113891001	113891500	ENSG00000119927	GPAM	1.32e-29	15.2403	2.51e-06	-6.19381	1.56e-08	9.31461	58.6552	67.7083	73.8954	pericentral
chr2	65629001	65629500	ENSG00000198369	SPRED2	6.49e-07	15.2377	0.522609	-5	0.0350642	10.2377	59.7623	70	75	pericentral
chr19	50006001	50006500	ENSG00000268681	CTD-3148I10	0.00346913	15.237	0.836765	-2.94248	0.0849698	12.2946	55.6793	67.9739	70.9163	pericentral
chr10	12509001	12509500	ENSG00000183049	CAMK1D	1.98e-09	15.236	0.415715	-2.81762	0.00055	9.87823	70.0454	82.141	85.2814	pericentral
chr10	52157001	52157500	ENSG00000198964	SGMS1	0.00123593	15.2358	NA	NA	NA	NA	25.2101	NA	40.4459	pericentral
chr3	15361001	15361500	ENSG00000131370	SH3BP5	3.11e-06	15.2324	0.114944	-7.99956	0.0794819	7.23288	57.0662	64.2991	72.2986	pericentral
chr6	27154501	27155000	ENSG00000174572	RP11-209A2	2.95e-13	15.2299	0.0008	-6.3922	0.00250981	8.9521	68.9655	78.0704	84.1954	pericentral
chr10	82038501	82039000	ENSG00000151224	MAT1A	1.08e-10	15.2262	0.182876	-4.63921	6.61e-05	10.587	75.4074	85.9944	90.6336	pericentral
chr1	204113001	204113500	ENSG00000143845	ETNK2	0.0034114	15.2241	0.797356	-3.07878	0.0227268	12.1454	42.7435	54.8889	57.9677	pericentral
chr5	136802501	136803000	ENSG00000152377	SPOCK1	0.00566302	15.2196	NA	NA	NA	NA	32.9032	NA	48.1229	pericentral
chr1	111743001	111743500	ENSG00000162777	DENND2D	0.000452	15.2193	NA	NA	NA	NA	49.8695	NA	65.0888	pericentral
chr11	10323501	10324000	ENSG00000133812	SBF2	1.17e-06	15.213	NA	NA	NA	NA	38.1783	NA	53.3913	pericentral
chr6	136423001	136423500	ENSG00000171408	PDE7B	5.05e-08	15.2117	0.375258	-4.06967	0.000479	11.142	68	79.142	83.2117	pericentral
chr16	51158501	51159000	ENSG00000261282	SOD1P2	1.79e-08	15.2067	0.00321193	-8.006	0.149231	7.20066	75.0951	82.2957	90.3017	pericentral
chr16	65315001	65315500	ENSG00000260364	RP11-256I9	0.000155	15.1977	0.154816	-7.06072	0.173981	8.13697	47.193	55.3299	62.3907	pericentral
chr3	152986501	152987000	ENSG00000265813	RN7SL300P	2.49e-42	15.194	0.0394934	-2.76199	4.5e-24	11.776	76.7981	89.4839	91.9921	pericentral
chr4	6773001	6773500	ENSG00000170871	KIAA0232	3.74e-11	15.1923	0.163795	-5.55572	0.000173	9.63656	60.3004	69.937	75.4927	pericentral
chr17	17431001	17431500	ENSG00000133027	PEMT	6.84e-09	15.1893	4.61e-08	-14.0059	0.717015	1.18342	50.2601	51.4436	65.4494	pericentral
chr14	105804001	105804500	ENSG00000179364	PACS2	7.05e-07	15.1887	0.00499129	-10.5767	0.378375	4.61197	23.3588	27.9707	38.5475	pericentral
chr10	134220501	134221000	ENSG00000171813	PWWP2B	6.2e-05	15.1879	0.00655763	-11.4158	0.428068	3.77216	50.8121	54.5842	66	pericentral
chr17	27437501	27438000	ENSG00000196535	MYO18A	1.72e-12	15.1865	0.000212	-11.1222	0.0279879	4.0643	43.8791	47.9434	59.0656	pericentral
chr2	69215001	69215500	ENSG00000169605	GKN1	8.05e-07	15.1849	0.0124112	-9.11249	0.15271	6.07244	43.4358	49.5082	58.6207	pericentral
chr8	16891001	16891500	ENSG00000155970	MICU3	1.93e-11	15.1804	1.83e-06	-9.82333	0.681038	5.3571	62.9666	68.3237	78.147	pericentral
chr17	41542501	41543000	ENSG00000252729	RNU6-971P	7.58e-06	15.179	0.00719784	-10.9404	0.381317	4.23862	20.4082	24.6468	35.5872	pericentral
chr20	60724501	60725000	ENSG00000184402	SS18L1	3.03e-12	15.1692	0.0823258	-5.8482	3.86e-05	9.32097	40.8408	50.1618	56.01	pericentral
chr10	131557001	131557500	ENSG00000170430	MGMT	4.65e-26	15.1662	3.8e-10	-9.72829	0.00154958	5.43789	66.0127	71.4506	81.1789	pericentral
chr7	128588501	128589000	ENSG00000128604	IRF5	4.45e-20	15.1567	0.198883	-3.26232	3.21e-09	11.8989	65.493	77.2582	80.6496	pericentral
chr16	50205501	50206000	ENSG00000121274	PAPD5	0.000229	15.1557	0.00164631	-12.7923	0.872781	2.36339	63.8298	66.1932	78.9855	pericentral
chr16	85287501	85288000	ENSG00000270313	CTC-786C10	9.62e-12	15.1556	0.000488	-7.85986	0.11305	7.29574	44.5892	51.8849	59.7448	pericentral
chr4	4392501	4393000	ENSG00000168824	NSG1	0.00247541	15.1554	0.417908	-4.5144	0.299333	10.641	67.867	78.508	83.0224	pericentral
chr16	85346501	85347000	ENSG00000266307	MIR5093	0.000322	15.1515	0.845189	2.02506	0.0153823	9.91404	56.25	75.2965	71.4015	pericentral
chr20	821501	822000	ENSG00000125898	FAM110A	3.94e-14	15.1486	1.93e-12	-12.8089	0.267315	1.53127	11.8421	13.0967	26.9907	pericentral
chr9	125872001	125872500	ENSG00000236901	MIR600HG	1.85e-08	15.1484	0.760837	-3.44186	0.000179	11.7065	46.8468	58.5534	61.9952	pericentral
chr17	79925001	79925500	ENSG00000185269	NOTUM	2.15e-12	15.1468	0.00418493	-6.94446	0.00127088	9.65828	17.2606	27.2908	32.4074	pericentral
chr4	187941001	187941500	ENSG00000249742	RP11-217E13	3e-05	15.1355	0.00228156	-12.4418	0.739178	2.69363	38.3562	41.0498	53.4916	pericentral
chr3	134516501	134517000	ENSG00000154928	EPHB1	2.66e-12	15.132	0.177014	-5.46975	0.000171	9.66229	23.3516	33.0139	38.4837	pericentral
chr7	75547501	75548000	ENSG00000127948	POR	7.74e-10	15.1282	0.0246238	-5.50545	0.000415	9.62273	70.1453	79.768	85.2735	pericentral
chr19	6236501	6237000	ENSG00000130382	MLLT1	1.09e-19	15.1238	0.616377	1.1308	2.74e-22	16.2546	67.0895	83.344	82.2132	pericentral
chr1	12660501	12661000	ENSG00000162496	DHRS3	0.000931	15.1236	0.328464	-5.42348	0.132496	9.70008	36.5915	46.2916	51.715	pericentral
chr11	76480001	76480500	ENSG00000254632	RP11-21L23	6.58e-09	15.1197	8.78e-06	-11.2087	0.462665	3.91104	41.1234	45.0344	56.2431	pericentral
chr21	44882001	44882500	ENSG00000185186	LINC00313	9.13e-39	15.1188	3.97e-07	-6.91077	4.42e-08	8.20799	56.7291	64.9371	71.8478	pericentral
chr12	69243501	69244000	ENSG00000135678	CPM	4.35e-05	15.1167	0.0108278	-11.2601	0.461549	3.85658	34.2857	38.1423	49.4024	pericentral
chr22	46509501	46510000	ENSG00000207875	MIRLET7B	1.32e-23	15.1158	0.000609	-6.13271	3.84e-08	9.01512	64.9658	74.0381	80.0816	pericentral
chr13	21134001	21134500	ENSG00000032742	IFT88	4.3e-09	15.1147	0.0704787	-6.29712	0.00642238	8.81756	24.8853	33.7029	40	pericentral
chr22	22032001	22032500	ENSG00000100023	PPIL2	1.63e-15	15.1141	0.0521719	-3.98959	1.19e-05	11.1246	57.3132	68.4377	72.4273	pericentral
chr20	52194001	52194500	ENSG00000171940	ZNF217	0.000656	15.1125	NA	NA	NA	NA	64.1762	NA	79.2887	pericentral
chr3	13306001	13306500	ENSG00000132182	NUP210	0.000857	15.1106	0.88294	-3.80185	0.000381	10.5579	49.6894	59.7364	64.8	pericentral
chr8	9370001	9370500	ENSG00000173273	TNKS	9.17e-12	15.1026	0.00220499	-8.89293	0.0246069	6.20963	67.5355	73.7452	82.6381	pericentral
chr2	61916001	61916500	ENSG00000213486	AC108039	1.31e-05	15.0998	0.191922	-8.1577	0.172872	6.94208	60.7539	67.696	75.8537	pericentral
chr17	42077501	42078000	ENSG00000131096	PYY	7.47e-07	15.0962	0.00702638	-10.3166	0.277279	4.77954	53.7688	58.5484	68.865	pericentral
chr8	107559501	107560000	ENSG00000164830	OXR1	0.00402939	15.0947	0.0234291	-11.1936	0.773991	3.90103	43.3875	47.2885	58.4821	pericentral
chr10	99687501	99688000	ENSG00000095713	CRTAC1	9.73e-08	15.0939	0.00249864	-9.82103	0.199706	5.27284	42.0798	47.3526	57.1737	pericentral
chr1	204412501	204413000	ENSG00000133056	PIK3C2B	1.61e-06	15.0871	0.625934	-2.23457	0.000667	12.8525	45.4676	58.3201	60.5547	pericentral
chr8	22247501	22248000	ENSG00000241026	CTD-2036J7	3.38e-09	15.0807	0.00681161	-8.42088	0.0361236	6.65983	37.1894	43.8492	52.2701	pericentral
chr3	37895001	37895500	ENSG00000235257	AC093415	1.39e-08	15.0768	0.233071	-4.65621	0.00203326	10.4206	50.7444	61.165	65.8213	pericentral
chr22	39679001	39679500	ENSG00000224794	RP3-333H23	3.6e-05	15.0716	0.639568	-1.28517	0.00350265	13.7864	60.9284	74.7148	76	pericentral
chr10	28838501	28839000	ENSG00000095787	WAC	4.97e-09	15.071	0.29136	-4.1799	0.00108549	10.8911	68.4713	79.3624	83.5423	pericentral
chr10	88124001	88124500	ENSG00000182771	GRID1	7.52e-08	15.0619	0.440125	-4.53658	0.00056	10.5253	28.812	39.3373	43.8739	pericentral
chr2	186471501	186472000	ENSG00000212581	U8	5.02e-05	15.0618	0.285207	-5.99	0.122941	9.07181	70.4327	79.5045	85.4945	pericentral
chr12	100830001	100830500	ENSG00000179520	SLC17A8	8.84e-05	15.061	0.465092	-3.17106	0.00262502	11.8899	34.6341	46.5241	49.6951	pericentral
chr15	50989001	50989500	ENSG00000092439	TRPM7	0.00361578	15.0576	0.827188	-2.09767	0.0186395	12.9599	28.655	41.6149	43.7126	pericentral
chr19	2617001	2617500	ENSG00000176533	GNG7	0.000191	15.0538	0.403092	-5.54487	0.092728	9.50889	58.2796	67.7885	73.3333	pericentral
chr17	62933501	62934000	ENSG00000266155	RP11-927P21	1.03e-07	15.0524	0.0203668	-7.55236	0.10302	7.5	50	57.5	65.0524	pericentral
chr11	40208001	40208500	ENSG00000148948	LRRC4C	2.45e-06	15.0519	0.633374	-2.4596	0.0004	12.5923	48.338	60.9302	63.3898	pericentral
chr3	12494501	12495000	ENSG00000154743	TSEN2	1.07e-21	15.0481	0.00597741	-4.41174	1.92e-08	10.6364	76.4469	87.0833	91.4951	pericentral
chr1	244531501	244532000	ENSG00000173728	C1orf100	1.85e-05	15.048	0.0311447	-9.63462	0.530698	3.42636	69.2825	74.7754	84.3305	pericentral
chr20	45260501	45261000	ENSG00000158296	SLC13A3	1.6e-06	15.0475	0.742737	-0.655663	0.000213	13.3317	67.0391	85.9813	82.0866	pericentral
chr2	18539501	18540000	ENSG00000170745	KCNS3	0.000648	15.0468	0.596969	-4.20355	0.0295657	10.8433	44.8529	55.6962	59.8997	pericentral
chr16	4933001	4933500	ENSG00000118898	PPL	1.92e-11	15.0464	0.0914456	-5.84933	0.00015	8.94063	69.8851	78.1845	84.9315	pericentral
chr21	43956001	43956500	ENSG00000160190	SLC37A1	4.39e-06	15.0345	0.0339888	-7.30278	0.164611	7.73174	38.9277	46.6595	53.9623	pericentral
chr12	125147501	125148000	ENSG00000196498	NCOR2	6.66e-06	15.0314	0.399893	-2.00074	0.03251	13.0307	68.1081	81.1388	83.1395	pericentral
chr3	3122001	3122500	ENSG00000091181	IL5RA	0.00283943	15.0312	0.0810394	-10.3389	0.501628	4.69232	58.1395	62.8319	73.1707	pericentral
chr7	139449001	139449500	ENSG00000064393	HIPK2	7.83e-08	15.028	0.000221	-10.1739	0.280142	4.85412	49.458	54.3121	64.486	pericentral
chr13	41192001	41192500	ENSG00000229456	RLIMP1	3.89e-10	15.0266	0.0524156	-7.41503	0.122427	7.61157	39.17	46.7816	54.1966	pericentral
chr1	68023001	68023500	ENSG00000238139	RP11-393N21	1.78e-07	15.0256	0.0126025	-10.1768	0.43029	4.84877	72.7103	77.5591	87.7358	pericentral
chr19	13175001	13175500	ENSG00000008441	NFIX	0.00565114	15.0254	0.301322	-4.75088	0.0822442	10.2745	47.6965	57.971	62.7219	pericentral
chr5	110176001	110176500	ENSG00000270779	CTD-2026D23	1.47e-06	15.0221	0.0114329	-5.96436	0.0151815	8.93783	57.3746	67.1999	72.3967	pericentral
chr10	88053501	88054000	ENSG00000182771	GRID1	0.00628579	15.0201	0.128292	-6.02865	0.594841	8.99143	71.3235	80.315	86.3436	pericentral
chr2	242491501	242492000	ENSG00000234235	BOK-AS1	3.54e-17	15.0181	2.37e-05	-7.19676	0.000156	7.82138	26.6417	34.463	41.6598	pericentral
chr17	42087501	42088000	ENSG00000131096	PYY	0.000108	15.0149	NA	NA	0.309983	9.81086	70.5521	81.6949	85.567	pericentral
chr11	64942001	64942500	ENSG00000255200	AP003068	0.00117791	15.0147	NA	NA	NA	NA	53.2951	NA	68.3099	pericentral
chr5	109334501	109335000	ENSG00000253224	PGAM5P1	0.000794	15.0111	0.448402	-3.82043	0.0221882	11.1907	57.6923	68.883	72.7034	pericentral
chr2	43188501	43189000	ENSG00000224739	AC016735	1.83e-15	15.0086	0.369041	-3.45943	3.22e-08	11.5491	40.5388	52.0879	55.5473	pericentral
chr11	118274001	118274500	ENSG00000167283	ATP5L	1.16e-11	15.0083	1.98e-06	-12.8176	0.660774	2.19076	25.2679	27.4586	40.2762	pericentral
chr14	100432001	100432500	ENSG00000196405	EVL	0.00156343	15.008	0.145922	-5.75	0.0270972	9.25795	30.742	40	45.75	pericentral
chr12	121988001	121988500	ENSG00000089094	KDM2B	1.28e-05	15.0074	0.162927	-5.91337	0.0603239	9.09408	69.437	78.5311	84.4444	pericentral
chr2	99342501	99343000	ENSG00000071073	MGAT4A	8.94e-07	15.0072	0.00350546	-8.97506	0.323129	6.03215	55.5556	61.5877	70.5628	pericentral
chr22	47135001	47135500	ENSG00000100422	CERK	1.23e-10	15.006	0.169173	-4.81132	0.00023	10.1947	54.3336	64.5283	69.3396	pericentral
chr6	6725501	6726000	ENSG00000226281	RP1-80N2	1.43e-17	15.0033	0.420586	-3.1149	1.19e-10	11.8884	37.0386	48.927	52.0419	pericentral
chr9	36417001	36417500	ENSG00000137075	RNF38	1.26e-10	15.0019	2.57e-07	-13.7956	0.80043	1.20634	62.1681	63.3745	77.17	pericentral
chr12	12620501	12621000	ENSG00000165714	LOH12CR1	2.55e-38	15.0018	0.108272	-1.7353	5.06e-22	13.2665	70.6941	83.9606	85.6959	pericentral
chr21	46959001	46959500	ENSG00000173638	SLC19A1	2.2e-24	15.0011	9.68e-05	-6.7338	1.09e-06	8.26726	56.7592	65.0264	71.7602	pericentral
chr12	14797001	14797500	ENSG00000070019	GUCY2C	0.000947	14.9985	0.183393	-6.69241	0.101783	8.30608	75.4777	83.7838	90.4762	pericentral
chr2	86860001	86860500	ENSG00000115561	CHMP3	0.00511424	14.9943	0.0617315	-13.9476	0.640596	1.04661	32.2034	33.25	47.1976	pericentral
chr14	87718501	87719000	ENSG00000258496	RP11-1141N12	0.00468614	14.9894	0.358811	-8.72228	0.21305	6.26716	52.3659	58.6331	67.3554	pericentral
chr15	75019501	75020000	ENSG00000140465	CYP1A1	7.38e-09	14.9867	0.215138	-4.65326	0.000313	10.3335	36.6297	46.9631	51.6164	pericentral
chr11	75433001	75433500	ENSG00000166391	MOGAT2	4.2e-07	14.9854	0.000901	-12.028	0.582319	2.9574	13.5246	16.482	28.51	pericentral
chr7	152599001	152599500	ENSG00000133627	ACTR3B	0.00363718	14.9711	0.00131033	-14.9008	0.707425	0.070228	41.4392	41.5094	56.4103	pericentral
chr11	111795501	111796000	ENSG00000254445	HSPB2-C11orf52	4.45e-05	14.9697	0.88294	2.03731	0.00163014	17.007	47.5	64.507	62.4697	pericentral
chr16	67723001	67723500	ENSG00000141098	GFOD2	4.37e-06	14.9676	0.0208742	-7.97707	0.222738	4.928	34.5663	45.5477	49.534	pericentral
chr14	104165001	104165500	ENSG00000126215	XRCC3	1.01e-06	14.9666	0.0234341	-11.8726	0.109811	3.09403	39.7631	42.8571	54.7297	pericentral
chr3	134518001	134518500	ENSG00000154928	EPHB1	2.22e-06	14.9664	0.532195	-2.02399	0.00207739	12.9424	70.2259	83.1683	85.1923	pericentral
chr19	45406001	45406500	ENSG00000130204	TOMM40	0.00233724	14.9662	0.133086	-10.0588	0.367515	4.9074	46.4373	51.3447	61.4035	pericentral
chr5	1658501	1659000	ENSG00000188002	RP11-43F13	2.33e-07	14.9659	0.0117522	-7.08845	0.0372637	7.87748	66.2774	74.1549	81.2433	pericentral
chr5	149650001	149650500	ENSG00000070808	CAMK2A	0.000399	14.9656	0.504159	-3.16886	0.0336572	11.7967	28.8499	40.6467	43.8155	pericentral
chr7	73060501	73061000	ENSG00000176428	VPS37D	1.2e-05	14.9645	0.00389805	-11.6156	0.680037	3.34883	53.3454	56.6942	68.3099	pericentral
chr22	43742001	43742500	ENSG00000159307	SCUBE1	6.97e-11	14.9645	1.44e-06	-11.6228	0.344562	3.3417	14.0052	17.3469	28.9697	pericentral
chr12	4023001	4023500	ENSG00000256862	RP11-664D1	4.31e-07	14.9621	0.0131956	-8.56845	0.137988	6.39368	53.9342	60.3279	68.8963	pericentral
chr22	46473501	46474000	ENSG00000197182	FLJ27365	2.92e-12	14.9591	0.000203	-9.37067	0.142727	5.58842	34.8998	40.4882	49.8589	pericentral
chr1	220982501	220983000	ENSG00000186205	MARC1	0.0024268	14.9576	NA	NA	NA	NA	47.1429	NA	62.1005	pericentral
chr17	17476001	17476500	ENSG00000133027	PEMT	0.00363602	14.9528	0.503245	-8.71616	0.570205	6.49844	52.7721	57.3526	67.7249	pericentral
chr1	16065001	16065500	ENSG00000162461	SLC25A34	5.09e-18	14.9473	0.010917	-5.77475	9.39e-05	9.17256	64.2219	73.3945	79.1692	pericentral
chr3	108881501	108882000	ENSG00000261364	RP11-59E19	0.00684415	14.9463	3.22e-05	-16.1964	0.593032	-1.25015	31.8681	30.618	46.8144	pericentral
chr16	29873001	29873500	ENSG00000103502	CDIPT	1.35e-13	14.9458	0.684891	0.904377	0.0258871	3.84644	77.9661	97.7654	92.9119	pericentral
chr19	18419001	18419500	ENSG00000130520	LSM4	2.67e-19	14.9451	0.00634026	-4.44646	4.72e-07	10.4986	57.2455	67.7442	72.1906	pericentral
chr17	79857501	79858000	ENSG00000141552	ANAPC11	4.47e-34	14.9409	0.0225359	-2.99149	7.19e-20	11.9494	76.7581	88.7075	91.699	pericentral
chr8	8953001	8953500	ENSG00000104626	ERI1	0.00223025	14.9404	0.596508	-3.26025	0.0429032	11.6801	40.7643	52.4444	55.7047	pericentral
chr22	36817501	36818000	ENSG00000237668	RPS15AP38	1.43e-14	14.9385	0.0156126	-6.8458	0.000277	8.0927	66.6149	74.7076	81.5534	pericentral
chr11	64653501	64654000	ENSG00000110047	EHD1	6.51e-07	14.9375	0.00227402	-10.3644	0.273781	5.12606	39.38	45.4311	54.3175	pericentral
chr16	20884501	20885000	ENSG00000196678	ERI2	4.72e-05	14.9363	0.0661433	-11.2498	0.304764	3.6865	37.1849	40.8714	52.1212	pericentral
chr5	5562501	5563000	ENSG00000164151	KIAA0947	0.00727243	14.9356	0.0591316	-11.7663	0.393518	3.16923	53.5168	56.686	68.4524	pericentral
chr10	123360001	123360500	ENSG00000066468	FGFR2	0.000913	14.9345	0.00190469	-15.9017	0.883695	-0.967262	61.9048	60.9375	76.8392	pericentral
chr3	46967001	46967500	ENSG00000160799	CCDC12	4.32e-06	14.9343	0.000146	-13.1578	0.720229	1.77648	25.4355	27.212	40.3698	pericentral
chr10	126074501	126075000	ENSG00000065154	OAT	4.18e-07	14.9279	0.527613	-4.93888	0.00314041	9.98905	42.9521	52.9412	57.8801	pericentral
chr12	122890001	122890500	ENSG00000130779	CLIP1	0.00235009	14.9261	0.268488	-9.78135	0.443944	5.14474	51.9174	57.0621	66.8435	pericentral
chr2	113089501	113090000	ENSG00000248341	AC115115	0.000461	14.9237	0.829853	-1.36883	0.000581	13.5549	43.1925	56.7474	58.1162	pericentral
chr10	123914501	123915000	ENSG00000138162	TACC2	4.25e-24	14.9208	0.172453	-2.47046	5.74e-17	12.4504	50.3137	62.7641	65.2346	pericentral
chr16	85603501	85604000	ENSG00000270124	RP11-118F19	2.24e-07	14.9148	0.229822	-5.44925	0.0372944	9.46555	38.5113	47.9769	53.4261	pericentral
chr18	21431001	21431500	ENSG00000053747	LAMA3	4.7e-37	14.913	8.9e-09	-6.42422	3.24e-09	8.48883	80.445	88.9339	95.3581	pericentral
chr17	80008501	80009000	ENSG00000169727	GPS1	5.82e-53	14.9129	5.66e-20	-8.99503	1.84e-09	5.9179	48.3415	54.2594	63.2544	pericentral
chr16	89827001	89827500	ENSG00000187741	FANCA	0.00707907	14.9123	0.546026	-3.75	0.0575448	11.1623	68.4211	79.5833	83.3333	pericentral
chr6	43778001	43778500	ENSG00000112715	VEGFA	0.00294935	14.9092	0.13489	-10.7984	0.630181	4.11077	60.9639	65.0746	75.873	pericentral
chr2	110097501	110098000	ENSG00000172985	SH3RF3	5.24e-13	14.9091	0.000507	-7.66242	0.0119858	7.24673	39.6494	46.8961	54.5585	pericentral
chr10	14776501	14777000	ENSG00000065809	FAM107B	7.16e-09	14.9065	1.07e-08	-14.1935	0.746979	1.11148	35.5488	36.3502	50.4554	pericentral
chr18	55439501	55440000	ENSG00000081923	ATP8B1	0.000583	14.9063	0.177577	-6.4218	0.111706	8.48449	57.3579	65.8423	72.2642	pericentral
chr12	100581001	100581500	ENSG00000257489	RP11-175P13	1.14e-16	14.9043	0.31069	-3.15117	1.04e-07	11.7532	78.0906	89.8438	92.9949	pericentral
chr11	73464501	73465000	ENSG00000175582	RAB6A	3.94e-07	14.9036	0.326165	-6.01683	0.0014703	8.60401	60.3345	69.3377	75.2381	pericentral
chr16	84672001	84672500	ENSG00000135686	KLHL36	1.81e-09	14.9029	0.781269	-3.2321	1.09e-06	11.6708	62.3698	74.0406	77.2727	pericentral
chr3	126007001	126007500	ENSG00000250934	RP11-71E19	2.65e-05	14.9024	0.0253159	-9.23003	0.340491	5.6724	60.9943	66.6667	75.8967	pericentral
chr7	151479001	151479500	ENSG00000106617	PRKAG2	7.68e-09	14.8991	0.267509	-5.06696	0.00914228	9.83215	46.0963	55.9284	60.9954	pericentral
chr9	92685501	92686000	ENSG00000237626	RP11-406A20	4.47e-27	14.899	0.0991724	-2.95444	9.27e-16	11.9445	76.6764	88.6209	91.5753	pericentral
chr14	96522001	96522500	ENSG00000227051	C14orf132	7.62e-07	14.8984	0.000951	-13.0988	0.727139	-0.0638148	59.847	62.339	74.7454	pericentral
chr12	56517001	56517500	ENSG00000139641	ESYT1	3.46e-06	14.896	9.6e-12	-22.1037	0.0481091	-7.20769	23.9071	16.6994	38.8031	pericentral
chr2	235756001	235756500	ENSG00000235726	AC010148	2.74e-15	14.894	0.0549875	-5.21617	7.58e-06	9.67779	63.9399	73.6177	78.8339	pericentral
chr22	29377501	29378000	ENSG00000183579	ZNRF3	0.0031177	14.8935	NA	NA	NA	NA	43.5065	NA	58.4	pericentral
chr16	9083001	9083500	ENSG00000187555	USP7	0.00268228	14.8916	0.774385	-1.14806	0.0268668	13.7435	31.4672	45.2107	46.3588	pericentral
chr6	43044001	43044500	ENSG00000112655	PTK7	1.39e-30	14.8873	3.8e-05	-8.10551	1.37e-08	5.35771	27.7537	34.4913	42.641	pericentral
chr16	78774001	78774500	ENSG00000186153	WWOX	0.000104	14.8854	0.61751	-5.57952	0.0708877	9.30587	55.6064	64.9123	70.4918	pericentral
chr10	129581501	129582000	ENSG00000186766	FOXI2	3.54e-06	14.8851	NA	NA	NA	NA	23.8683	NA	38.7534	pericentral
chr22	43741501	43742000	ENSG00000159307	SCUBE1	1.03e-08	14.8827	2.54e-05	-10.9063	0.51405	3.97645	31.6168	35.5932	46.4995	pericentral
chr7	50782501	50783000	ENSG00000106070	GRB10	6.55e-17	14.8769	0.00361358	-6.55174	2.16e-05	8.32514	77.4834	85.8086	92.3603	pericentral
chr19	2975501	2976000	ENSG00000104953	TLE6	2.82e-05	14.8663	1.15e-06	-14.7842	0.852376	0.0820405	29.7491	29.8311	44.6154	pericentral
chr8	29356001	29356500	ENSG00000253632	RP11-486M23	3.05e-07	14.8636	1.28e-05	-13.1543	0.551408	1.70936	54.1913	55.9006	69.0549	pericentral
chr9	130911501	130912000	ENSG00000148346	LCN2	0.00181011	14.8623	0.239022	-6.60494	0.209515	8.25734	20.3562	28.6136	35.2185	pericentral
chr10	11908001	11908500	ENSG00000148426	PROSER2	2.74e-08	14.8595	0.0370064	-10.912	0.101231	5.15774	44.5013	48.888	59.3607	pericentral
chr10	24754501	24755000	ENSG00000120549	KIAA1217	0.000329	14.859	0.206452	-5.5669	0.269403	7.45149	28.3843	28.0576	43.2432	pericentral
chr7	55616501	55617000	ENSG00000154978	VOPP1	7.53e-06	14.855	0.501969	-3.88151	0.0526565	10.9735	54.5287	65.5022	69.3837	pericentral
chr11	12088001	12088500	ENSG00000254991	RP13-631K18	1.18e-06	14.8542	0.426196	-3.29965	0.00113516	11.5546	55.3822	66.9368	70.2364	pericentral
chr12	95858501	95859000	ENSG00000111142	METAP2	0.00111154	14.8531	0.432323	-4.23669	0.0524248	10.6164	49.0814	59.6977	63.9344	pericentral
chr7	73869501	73870000	ENSG00000006704	GTF2IRD1	9.33e-09	14.8481	0.104142	-6.06368	0.0013337	8.78438	45.7611	54.5455	60.6091	pericentral
chr17	79956501	79957000	ENSG00000169696	ASPSCR1	1.17e-14	14.8469	0.753499	-0.54202	8.13e-11	14.3049	71.9239	86.2288	86.7708	pericentral
chr14	96005001	96005500	ENSG00000182512	GLRX5	4.84e-05	14.8459	NA	NA	NA	NA	73.1092	NA	87.9552	pericentral
chr3	58039001	58039500	ENSG00000136068	FLNB	7.16e-05	14.8418	0.830205	-2.4239	0.0111062	12.4179	67.5248	79.9427	82.3666	pericentral
chr13	47246501	47247000	ENSG00000136141	LRCH1	3.98e-07	14.8414	1.31e-05	-13.6143	0.285024	1.22708	59.0032	60.2303	73.8446	pericentral
chr22	42083001	42083500	ENSG00000100138	NHP2L1	0.000972	14.8389	0.199994	-5.55556	0.195372	11.9444	68.0702	74.4444	82.9091	pericentral
chr8	144814001	144814500	ENSG00000180921	FAM83H	2.44e-09	14.8375	1.83e-06	-13.9117	0.729344	0.789107	53.0317	53.406	67.8692	pericentral
chr22	19980501	19981000	ENSG00000099889	ARVCF	7.91e-13	14.8335	0.000551	-10.3026	0.00958279	4.53089	45.5756	50.1065	60.4091	pericentral
chr22	18975501	18976000	ENSG00000237517	DGCR5	0.000691	14.8289	0.00950686	-10.2963	0.401193	4.53252	45.9459	50.4785	60.7748	pericentral
chr2	242065501	242066000	ENSG00000115687	PASK	3.81e-17	14.8284	0.0129394	-5.36172	2.08e-07	9.3336	41.2093	50.9026	56.0377	pericentral
chr1	224694001	224694500	ENSG00000143786	CNIH3	1.18e-06	14.8235	0.00129401	-11.2305	0.502895	3.59299	47.9784	51.5714	62.8019	pericentral
chr22	46974001	46974500	ENSG00000075240	GRAMD4	2.23e-12	14.8222	0.00632478	-7.51497	0.00201331	7.30726	42.9104	50.2177	57.7327	pericentral
chr17	78999001	78999500	ENSG00000262098	CTD-2561B21	8.78e-17	14.8217	0.10047	-4.20881	2.67e-07	10.1694	56.7056	66.6461	71.5273	pericentral
chr11	93868001	93868500	ENSG00000110218	PANX1	0.00127574	14.8183	NA	NA	NA	NA	59.4937	NA	74.3119	pericentral
chr2	162887501	162888000	ENSG00000197635	DPP4	2.15e-06	14.8159	0.337893	-4.3007	0.00400281	10.9479	71.4545	79.2873	86.2705	pericentral
chr2	218669001	218669500	ENSG00000079308	TNS1	4.17e-15	14.812	0.00130588	-7.5839	0.00186312	7.22813	34.8018	42.0299	49.6138	pericentral
chr5	140367501	140368000	ENSG00000204970	PCDHA1	1.08e-05	14.811	0.517718	-3.10376	0.00044	11.7072	46.789	58.4962	61.6	pericentral
chr6	38129501	38130000	ENSG00000156639	ZFAND3	0.00191318	14.8046	0.0206275	-9.93448	0.454595	4.87009	37.963	42.8331	52.7675	pericentral
chr18	21112001	21112500	ENSG00000141458	NPC1	3.97e-18	14.8043	0.546548	-0.776314	9.92e-13	13.8659	76.6697	90.4708	91.474	pericentral
chr7	139319501	139320000	ENSG00000064393	HIPK2	5.65e-06	14.8022	0.656254	-2.79147	0.000214	12.0107	50.5443	62.5551	65.3465	pericentral
chr1	9611501	9612000	ENSG00000171612	SLC25A33	1.67e-05	14.8022	0.830579	-0.48927	0.000699	14.3129	40.1345	54.4474	54.9367	pericentral
chr12	121127001	121127500	ENSG00000110917	MLEC	0.000195	14.8013	0.254236	-5.47676	0.0239566	9.32453	38.1306	47.4551	52.9319	pericentral
chr9	127026501	127027000	ENSG00000119408	NEK6	1.1e-08	14.7987	0.764642	-2.6028	0.00132362	12.1937	58.5034	69.4444	73.3021	pericentral
chr17	49183001	49183500	ENSG00000008294	SPAG9	1.22e-09	14.7963	0.0601527	-6.75273	0.0331846	8.04354	69.1377	77.1812	83.9339	pericentral
chr16	30753001	30753500	ENSG00000080603	SRCAP	6.79e-10	14.7937	0.513335	-4.07517	3.94e-06	10.7186	36.4258	47.1443	51.2195	pericentral
chr14	35228501	35229000	ENSG00000198604	BAZ1A	1.14e-05	14.786	0.0238191	-6.39833	0.278574	8.63667	32.8267	42.0269	47.6127	pericentral
chr22	41809001	41809500	ENSG00000273424	CTA-223H9	2.65e-14	14.7859	0.323099	-0.133247	4.63e-17	18.761	23.1678	41.5013	37.9538	pericentral
chr10	12458501	12459000	ENSG00000183049	CAMK1D	0.00141847	14.7728	0.853706	-3.02068	0.00510913	11.7521	59.5289	71.281	74.3017	pericentral
chr22	30657001	30657500	ENSG00000099985	OSM	2.41e-13	14.7727	0.0557428	-5.59805	0.0011978	8.65698	38.8309	46.5347	53.6036	pericentral
chr14	50467001	50467500	ENSG00000214900	C14orf182	2e-05	14.7683	0.670033	-2.65587	0.000457	12.1124	26.8174	38.9299	41.5858	pericentral
chr7	24506001	24506500	ENSG00000206877	RNU6-1103P	1.97e-05	14.7668	0.239759	-7.86037	0.0243475	6.90645	44.6809	51.5873	59.4477	pericentral
chr12	115109001	115109500	ENSG00000135111	TBX3	1.44e-05	14.7586	0.309864	-3.83247	0.00994722	10.9262	44.9941	55.9203	59.7527	pericentral
chr19	13992501	13993000	ENSG00000132016	C19orf57	9.26e-06	14.7551	0.402145	-4.19995	0.0708761	10.5551	33.1839	43.739	47.9389	pericentral
chr2	181056501	181057000	ENSG00000163510	CWC22	2.58e-05	14.7533	0.319516	-3.04096	0.00470048	11.7123	30.7576	42.4699	45.5108	pericentral
chr1	179059501	179060000	ENSG00000186283	TOR3A	6.53e-10	14.7504	0.0142049	-10.4904	0.327119	4.26006	32.9167	37.1767	47.6671	pericentral
chr12	111862501	111863000	ENSG00000111252	SH2B3	1.07e-08	14.7504	0.000111	-10.3631	0.29776	4.38724	58.2809	62.6682	73.0313	pericentral
chr19	46853501	46854000	ENSG00000011485	PPP5C	3.68e-06	14.7488	0.0760121	-6.91365	0.0579272	7.83517	36.0709	43.906	50.8197	pericentral
chr17	79359501	79360000	ENSG00000262223	RP11-1055B8	4.92e-11	14.7482	0.368482	-3.08523	7.88e-07	11.663	59.5426	71.2056	74.2908	pericentral
chr19	33770001	33770500	ENSG00000270212	CTD-2540B15	9.69e-06	14.7408	0.310165	-4.60016	0.00561848	10.1406	38.2734	48.414	53.0142	pericentral
chr19	45779501	45780000	ENSG00000007047	MARK4	0.000127	14.7405	0.0937135	-8.11805	0.293356	6.62244	54.1203	60.7427	68.8608	pericentral
chr16	56304501	56305000	ENSG00000087258	GNAO1	2.24e-05	14.7398	0.0930732	-7.59962	0.0834524	7.1402	37.4341	44.5743	52.1739	pericentral
chr15	65002001	65002500	ENSG00000259635	AC100830	1.91e-06	14.7387	0.556245	-3.74765	0.00189308	10.991	69.2308	80.2218	83.9695	pericentral
chr3	128828001	128828500	ENSG00000172780	RAB43	6.17e-05	14.7356	0.390753	-3.68421	0.0555427	10.0995	54.4031	69.137	69.1388	pericentral
chr8	22516001	22516500	ENSG00000147439	BIN3	4.71e-05	14.7317	0.0305679	-7.36151	0.260373	7.37016	42.7083	50.0785	57.44	pericentral
chr17	29836501	29837000	ENSG00000131242	RAB11FIP4	1.68e-14	14.7301	0.00121441	-7.43165	0.0186187	7.29845	67.2535	74.552	81.9836	pericentral
chr13	47226001	47226500	ENSG00000136141	LRCH1	4.61e-15	14.73	0.204785	-2.0848	3.47e-05	12.6452	71.0417	83.6869	85.7717	pericentral
chr1	46015501	46016000	ENSG00000117448	AKR1A1	8.7e-09	14.7286	7.6e-05	-13.7951	0.782865	0.933528	64.574	65.5075	79.3026	pericentral
chr12	121958001	121958500	ENSG00000089094	KDM2B	1.21e-20	14.7189	5.11e-06	-7.97792	0.000958	6.74096	74.4992	81.2402	89.2181	pericentral
chr15	93455501	93456000	ENSG00000173575	CHD2	1.98e-09	14.7186	1.74e-05	-13.3602	0.788225	1.3584	68.5239	69.8824	83.2425	pericentral
chr22	38560501	38561000	ENSG00000184381	PLA2G6	8.83e-10	14.718	0.246772	-3.78429	2.74e-05	10.9337	36.6239	47.5576	51.3419	pericentral
chr19	3396501	3397000	ENSG00000141905	NFIC	1.05e-10	14.7143	0.153187	-3.94994	0.000557	10.7644	52.9354	63.6998	67.6498	pericentral
chr2	102290501	102291000	ENSG00000071054	MAP4K4	9.98e-05	14.7126	0.0448438	-8.53216	0.658821	6.18041	72.9665	79.1469	87.6791	pericentral
chr4	40528001	40528500	ENSG00000163694	RBM47	7.39e-05	14.7125	0.501294	-3.22678	0.00817793	9.8263	44.2053	55.1936	58.9178	pericentral
chr2	25649001	25649500	ENSG00000224220	AC104699	4.56e-05	14.7117	NA	NA	NA	NA	28.9954	NA	43.7071	pericentral
chr19	30830501	30831000	ENSG00000198597	ZNF536	0.00579642	14.701	0.730237	-1.98426	0.790251	8.3709	54.1555	49.2872	68.8564	pericentral
chr17	6587501	6588000	ENSG00000141485	SLC13A5	3.95e-06	14.6992	0.108209	-6.75997	0.0297123	7.93918	23.6066	31.5457	38.3057	pericentral
chr7	100343001	100343500	ENSG00000146839	ZAN	0.000151	14.6981	0.10698	-6.97957	0.240925	7.7185	51.68	59.3985	66.3781	pericentral
chr7	27160001	27160500	ENSG00000253552	HOXA-AS2	0.000539	14.6948	0.785345	-0.496956	0.0424474	14.1978	52.5714	66.7692	67.2662	pericentral
chr17	17716001	17716500	ENSG00000072310	SREBF1	1.02e-53	14.6929	3.99e-08	-6.52207	7.3e-17	8.17087	30.6639	38.8347	45.3568	pericentral
chr22	29294001	29294500	ENSG00000183579	ZNRF3	3.05e-13	14.6923	0.0272568	-5.30529	0.000155	9.38696	78.6795	88.0665	93.3718	pericentral
chr9	126275501	126276000	ENSG00000119522	DENND1A	6.4e-07	14.6829	0.0250748	-8.43862	0.123894	6.24425	75.8483	82.0926	90.5312	pericentral
chr16	71295001	71295500	ENSG00000180917	CMTR2	3.08e-10	14.6805	6.01e-05	-10.9861	0.10988	3.69436	54.3616	58.0559	69.0421	pericentral
chr12	119937501	119938000	ENSG00000183273	CCDC60	0.00229644	14.6783	0.490542	-3.73284	0.0122358	11.5097	48.8834	63.0435	63.5616	pericentral
chr12	112210501	112211000	ENSG00000257767	RP11-162P23	2.78e-12	14.6776	6.8e-11	-13.8767	0.750399	0.800879	45.6882	46.4891	60.3659	pericentral
chr1	22477501	22478000	ENSG00000162552	WNT4	0.00126627	14.6766	0.723562	-5.28329	0.0176405	9.39329	65.2661	74.6594	79.9427	pericentral
chr19	2045501	2046000	ENSG00000099875	MKNK2	1.71e-13	14.6756	0.28064	-4.13518	1.21e-05	10.6859	49.1512	59.5848	63.8268	pericentral
chr1	22625001	22625500	ENSG00000234397	RP11-415K20	0.00116405	14.6712	0	-9.77385	0.562755	4.89737	77.1987	82.0961	91.8699	pericentral
chr1	2369501	2370000	ENSG00000149527	PLCH2	1.11e-08	14.6653	0.238902	-5.51365	0.0338198	9.15167	39.5501	48.7018	54.2155	pericentral
chr8	134492001	134492500	ENSG00000008513	ST3GAL1	0.0016774	14.6634	0.486718	-4.37328	0.0720018	10.2901	41.4687	51.7588	56.1321	pericentral
chr7	47511001	47511500	ENSG00000136205	TNS3	3.09e-09	14.6567	0.366029	-2.85744	0.000154	11.7992	52.356	64.1553	67.0127	pericentral
chr12	117937501	117938000	ENSG00000171435	KSR2	1.4e-05	14.6562	0.88294	-0.451549	3.46e-06	14.2047	28.7222	42.9268	43.3784	pericentral
chr20	3762501	3763000	ENSG00000101222	SPEF1	0.00065	14.6544	0.0698045	-8.81436	0.239584	5.84002	67.2634	73.1034	81.9178	pericentral
chr5	174907501	174908000	ENSG00000164466	SFXN1	4.03e-05	14.6535	0.00556815	-8.13878	0.243837	6.5147	55.5154	62.0301	70.1689	pericentral
chr18	21003001	21003500	ENSG00000134490	TMEM241	4e-08	14.6521	0.0401018	-7.91844	0.0243966	6.73369	60.5691	67.3028	75.2212	pericentral
chr17	25971501	25972000	ENSG00000168961	LGALS9	0.00047	14.6517	0.16946	-7.59142	0.166156	7.06029	48.5577	55.618	63.2094	pericentral
chr10	102105501	102106000	ENSG00000231188	RP11-34D15	3.43e-05	14.6506	0.274031	-5.18743	0.158254	9.46315	38.2906	47.7537	52.9412	pericentral
chr4	185748001	185748500	ENSG00000151726	ACSL1	0.000316	14.649	0.170362	-7.069	0.317508	7.58	24.1164	31.6964	38.7654	pericentral
chr16	4740001	4740500	ENSG00000102858	MGRN1	0.000291	14.6482	0.354095	-2.92927	0.031023	9.92425	66.0377	73.5818	80.6859	pericentral
chr12	124917501	124918000	ENSG00000196498	NCOR2	7.73e-39	14.6472	0.0193971	-3.42505	3.21e-19	11.2222	59.2522	70.4743	73.8994	pericentral
chr2	216298001	216298500	ENSG00000115414	FN1	0.00601018	14.6461	0.136641	-7.04996	0.173152	7.59611	62.9921	70.5882	77.6382	pericentral
chr10	89462001	89462500	ENSG00000198682	PAPSS2	1.4e-06	14.644	0.390878	-3.71832	0.0010434	10.9257	29.6784	40.604	44.3223	pericentral
chr16	79881001	79881500	ENSG00000261082	RP11-345M22	5.07e-06	14.6407	0.556116	-1.93763	0.0150639	12.7031	31.0762	43.7792	45.7169	pericentral
chr11	119751001	119751500	ENSG00000254406	RP11-215D10	0.000347	14.6348	0.0559524	-8.34533	0.123842	6.28949	59.901	66.1905	74.5358	pericentral
chr11	46389001	46389500	ENSG00000149091	DGKZ	0.00110987	14.6338	0.767843	0.237815	0.00344119	13.3843	36.2671	51.0029	50.9009	pericentral
chr7	131378501	131379000	ENSG00000236395	AC093106	0.00836976	14.6314	0.595888	-4.53704	0.109195	10.0943	68.239	78.3333	82.8704	pericentral
chr5	168047001	168047500	ENSG00000233913	CTC-575D19	6.51e-10	14.6279	0.645428	-2.39927	2.3e-06	12.2286	57.4761	69.7047	72.104	pericentral
chr8	126511001	126511500	ENSG00000253111	RP11-136O12	1.78e-07	14.6262	0.405653	-6.34203	0.000274	8.28416	9.43396	17.7181	24.0602	pericentral
chr1	209957001	209957500	ENSG00000162757	C1orf74	0.000177	14.6239	0.104439	-9.52988	0.178593	5.74907	37.4309	40.9854	52.0548	pericentral
chr8	3825001	3825500	ENSG00000183117	CSMD1	0.00223863	14.6205	0.0410025	-13.111	0.877823	1.50955	64.7208	66.2304	79.3413	pericentral
chr20	43029001	43029500	ENSG00000101076	HNF4A	2.63e-08	14.6201	0.275572	-3.91903	0.000448	10.701	45.5275	56.2286	60.1476	pericentral
chr5	36404001	36404500	ENSG00000222178	RNA5SP181	5.92e-05	14.6179	0.757869	-1.9075	0.000611	12.7104	66.3516	79.062	80.9695	pericentral
chr6	901001	901500	ENSG00000260982	RP5-1077H22	0.00565538	14.6175	0.59681	-5.60719	0.0324275	9.0103	27.0492	36.0595	41.6667	pericentral
chr12	4101001	4101500	ENSG00000256969	RP11-320N7	4.38e-09	14.6144	0.0532992	-5.86676	0.000877	8.7476	32.0138	40.7614	46.6281	pericentral
chr17	3466001	3466500	ENSG00000167723	TRPV3	0.00276157	14.6102	0.859797	0.896624	0.0660262	15.5069	55.3265	70.8333	69.9367	pericentral
chr12	125316001	125316500	ENSG00000073060	SCARB1	0.0015663	14.607	0.5681	2.19017	0.0167168	11.3568	48.0932	71.6346	62.7002	pericentral
chr7	104488501	104489000	ENSG00000187416	LHFPL3	0.001001	14.6061	0.88294	-2.2878	0.010654	12.3183	42.3559	54.6742	56.962	pericentral
chr16	85673001	85673500	ENSG00000131149	GSE1	8.28e-19	14.6061	0.465825	-2.21369	2.17e-14	11.1096	44.2287	58.3721	58.8348	pericentral
chr20	60578001	60578500	ENSG00000130699	TAF4	1.6e-16	14.6053	0.859503	1.09069	1.88e-13	15.696	17.1634	32.8594	31.7687	pericentral
chr19	46859001	46859500	ENSG00000011485	PPP5C	5.52e-06	14.6036	0.000106	-13.044	0.714997	0.98898	31.0395	32.5102	45.6432	pericentral
chr14	20844501	20845000	ENSG00000129566	TEP1	1.52e-09	14.5988	0.0185038	-7.68152	0.0223303	6.91727	42.7419	49.6592	57.3407	pericentral
chr7	150083501	150084000	ENSG00000196456	ZNF775	1.85e-09	14.5969	0.0596492	-5.75779	0.00155519	8.83915	66.7756	75.6148	81.3725	pericentral
chr15	31623501	31624000	ENSG00000169926	KLF13	8.22e-07	14.5949	0.0394608	-8.31089	0.157818	6.28402	28.0859	34.3699	42.6808	pericentral
chr1	245270501	245271000	ENSG00000203666	EFCAB2	1.18e-06	14.5877	3.48e-07	-11.237	0.571045	3.82407	54.2033	57.3201	68.791	pericentral
chr22	43277501	43278000	ENSG00000100266	PACSIN2	4.3e-08	14.5821	0.16371	-5.01426	0.00399643	9.56787	52.4938	62.0616	67.0759	pericentral
chr1	19405501	19406000	ENSG00000127481	UBR4	0.000153	14.5819	0.0517089	-8.6244	0.394823	5.95752	52.5292	58.4867	67.1111	pericentral
chr19	928501	929000	ENSG00000116017	ARID3A	2.28e-06	14.5769	0.0389435	-9.84511	0.315942	4.73175	61.1584	65.8902	75.7353	pericentral
chr20	50245501	50246000	ENSG00000054793	ATP9A	4.77e-06	14.5729	0.717155	1.71603	2.7e-08	16.2889	48.8599	65.1489	63.4328	pericentral
chr17	17714001	17714500	ENSG00000108557	RAI1	4.05e-21	14.5722	0.00621546	-5.67441	6.85e-08	8.89781	42.5175	51.4153	57.0897	pericentral
chr17	70119501	70120000	ENSG00000125398	SOX9	2.04e-50	14.5722	1.8e-32	-13.5009	0.0539758	1.07128	34.3515	35.4227	48.9237	pericentral
chr8	22438001	22438500	ENSG00000120913	PDLIM2	2.02e-09	14.566	2.77e-06	-11.9982	0.482404	2.5678	46.1369	48.7047	60.7029	pericentral
chr9	136755001	136755500	ENSG00000160293	VAV2	2.03e-21	14.5586	2.35e-06	-7.40712	4.21e-06	7.44911	59.4059	66.1517	73.9645	pericentral
chr14	77480501	77481000	ENSG00000119669	IRF2BPL	4.44e-11	14.5561	0.521466	-1.26716	6.36e-07	13.289	31.4238	44.7127	45.9799	pericentral
chr20	25022001	25022500	ENSG00000154930	ACSS1	1.62e-07	14.554	0.00626582	-6.77827	0.13889	7.77569	55.4896	63.2653	70.0436	pericentral
chr11	34026001	34026500	ENSG00000135387	CAPRIN1	0.000127	14.5523	0.23822	-6.54091	0.196638	8.01142	65.0655	73.0769	79.6178	pericentral
chr16	89485001	89485500	ENSG00000167522	ANKRD11	2.61e-05	14.5522	0.449225	-3.55558	0.0115044	10.9966	55.7276	66.7241	70.2797	pericentral
chr17	36648501	36649000	ENSG00000225485	ARHGAP23	0.00422146	14.5505	0.086686	-10.9119	0.713069	3.63861	46.988	50.6266	61.5385	pericentral
chr19	39465001	39465500	ENSG00000269190	FBXO17	0.00128715	14.5438	0.376016	-10.374	0.543491	4.16982	31.6327	35.8025	46.1765	pericentral
chr1	150233501	150234000	ENSG00000238526	snoU13	7.89e-05	14.5428	0.62292	-4.12886	0.0347105	10.414	18.5984	29.0123	33.1412	pericentral
chr22	41818001	41818500	ENSG00000273424	CTA-223H9	0.00150697	14.5391	NA	NA	NA	NA	69.2521	NA	83.7912	pericentral
chr9	112038501	112039000	ENSG00000095203	EPB41L4B	3.78e-18	14.5386	0.120948	-3.09126	6.71e-09	10.8762	80.2105	91.8209	94.7491	pericentral
chr14	74466001	74466500	ENSG00000187097	ENTPD5	8.5e-10	14.5385	0.000252	-9.79889	0.070401	4.65389	71.6216	76.3908	86.1601	pericentral
chr1	204129001	204129500	ENSG00000143839	REN	0.00178995	14.5382	0.0655633	-9.78664	0.549099	4.75159	61.2403	65.9919	75.7785	pericentral
chr19	4505001	4505500	ENSG00000167676	PLIN4	1.52e-10	14.5366	0.222641	-3.60543	9.11e-05	10.9312	75.2033	86.1345	89.7399	pericentral
chr8	125639001	125639500	ENSG00000170873	MTSS1	1.5e-08	14.5362	0.0128358	-8.03636	0.079332	6.49987	59.854	66.3539	74.3902	pericentral
chr3	58516001	58516500	ENSG00000168306	ACOX2	1.26e-23	14.5351	1.04e-07	-8.56179	0.000922	5.97327	68.2515	74.2248	82.7866	pericentral
chr16	71912501	71913000	ENSG00000182149	IST1	0.00133529	14.5338	0.436709	-6.13064	0.167306	9.53711	61.7886	67.9641	76.3224	pericentral
chr1	54775501	54776000	ENSG00000157216	SSBP3	6.32e-14	14.5324	0.0168857	-5.1092	0.000195467	9.73497	55.0657	65.7523	69.5982	pericentral
chr3	128630001	128630500	ENSG00000177646	ACAD9	9.47e-05	14.5265	1.84e-06	-15.6334	0.671381	-1.10682	38.7781	37.6712	53.3046	pericentral
chr16	29703001	29703500	ENSG00000103485	QPRT	0.00282583	14.524	0.394256	-4.66754	2.08e-06	14.9111	76.2452	84.0192	90.7692	pericentral
chr16	87397501	87398000	ENSG00000103264	FBXO31	9.1e-11	14.5233	0.365417	-2.76894	1.09e-07	12.0521	47.7072	58.9909	62.2305	pericentral
chr4	186707501	186708000	ENSG00000154556	SORBS2	0.00922634	14.5215	NA	NA	NA	NA	48.8806	NA	63.4021	pericentral
chr12	29815501	29816000	ENSG00000133687	TMTC1	0.000114	14.5202	0.77029	-0.0700752	0.00111015	14.4502	66.3265	80.7767	80.8468	pericentral
chr2	99412001	99412500	ENSG00000196872	KIAA1211L	4.69e-05	14.5133	0.359013	-0.261613	0.00919238	14.2517	49.5238	63.7755	64.0371	pericentral
chr12	50411501	50412000	ENSG00000161800	RACGAP1	2.3e-05	14.5108	0.108375	-7.53477	0.0777725	6.97601	44.4444	51.4205	58.9552	pericentral
chr10	124069001	124069500	ENSG00000138152	BTBD16	5.76e-05	14.5101	0.0207963	-10.6607	0.393383	3.84942	44.5633	48.4127	59.0734	pericentral
chr1	6894501	6895000	ENSG00000227950	RP11-312B8	3.43e-13	14.5087	0.00206287	-8.05902	0.00782315	7.96666	54.5215	60.3702	69.0302	pericentral
chr1	229198001	229198500	ENSG00000229840	ISCA1P2	0.000349	14.506	0.00282554	-9.69645	0.634069	4.80957	57.8947	62.7043	72.4008	pericentral
chr12	123579001	123579500	ENSG00000090975	PITPNM2	1.12e-11	14.5048	0.101887	-4.50416	0.000908	10.0006	65.7638	75.7644	80.2686	pericentral
chr18	13213501	13214000	ENSG00000267239	RP11-794M8	2.36e-14	14.5037	9.72e-05	-8.35954	0.0376738	6.14419	68.2461	74.3902	82.7498	pericentral
chr19	3401001	3401500	ENSG00000141905	NFIC	2.9e-07	14.5033	1.25e-06	-12.4806	0.671859	1.68052	49.8963	50.7065	64.3996	pericentral
chr19	3011001	3011500	ENSG00000065717	TLE2	6.87e-29	14.4994	0.0400076	-3.93075	1.01e-14	10.5686	76.0536	86.6222	90.553	pericentral
chr10	18906001	18906500	ENSG00000241058	NSUN6	5.9e-06	14.4986	0.0613332	-6.77296	0.373333	7.72563	80.4167	88.1423	94.9153	pericentral
chr1	1609501	1610000	ENSG00000189339	SLC35E2B	3.3e-09	14.4977	0.0331145	-6.4309	0.0361013	7.6064	49.255	57.821	63.7527	pericentral
chr10	30478001	30478500	ENSG00000165757	KIAA1462	0.000263	14.4975	0.0119238	-8.9847	0.435348	5.51281	28.2534	33.7662	42.7509	pericentral
chr19	47386501	47387000	ENSG00000042753	AP2S1	6.16e-06	14.4916	0.062435	-6.06968	0.0466978	8.42189	42.4572	50.8791	56.9488	pericentral
chr1	68021001	68021500	ENSG00000238139	RP11-393N21	7.07e-12	14.4824	0.0146946	-6.33731	0.00796086	8.14511	39.6567	47.8018	54.1391	pericentral
chr10	71478001	71478500	ENSG00000235645	RP11-242G20	0.00119149	14.4791	0.0112065	-14.4592	0.814125	0.0198717	69.883	69.9029	84.3621	pericentral
chr11	69895001	69895500	ENSG00000248844	RP11-626H12	9.83e-13	14.4769	1.19e-05	-10.3756	0.168382	5.00399	42.7486	47.0784	57.2254	pericentral
chr2	129073001	129073500	ENSG00000136720	HS6ST1	1.36e-10	14.4738	1.27e-05	-9.28053	0.126713	5.19324	76.1111	81.3043	90.5849	pericentral
chr19	18268501	18269000	ENSG00000105647	PIK3R2	2.12e-08	14.4733	0.00224199	-7.44724	0.0254264	7.04555	41.1429	48.3102	55.6161	pericentral
chr7	73033501	73034000	ENSG00000009950	MLXIPL	9.48e-11	14.4726	1.52e-09	-12.73	0.698566	1.49331	49.5244	51.2713	63.9971	pericentral
chr11	63533001	63533500	ENSG00000188070	C11orf95	4.41e-06	14.4718	0.293881	-5.98684	0.0876327	8.485	40.5104	48.9954	54.9822	pericentral
chr8	24432501	24433000	ENSG00000253535	RP11-624C23	1.56e-05	14.4715	0.719033	-2.17242	0.00746561	12.2991	49.661	61.9601	64.1326	pericentral
chr19	11276001	11276500	ENSG00000197256	KANK2	9.86e-22	14.4708	0.027762	-5.23354	2.47e-15	9.07925	61.0246	70.4417	75.4954	pericentral
chr19	5869501	5870000	ENSG00000130383	FUT5	7.83e-05	14.469	0.0459415	-9.59995	0.506774	5.31639	44.4623	49.4624	58.9313	pericentral
chr7	29359001	29359500	ENSG00000106069	CHN2	3.1e-06	14.4666	0.69201	0.756844	2.07e-07	15.2235	50.2564	65.4799	64.723	pericentral
chr15	75968001	75968500	ENSG00000260892	CTD-2026K11	1.89e-13	14.4652	0.0058174	-7.06063	0.0116632	6.03515	60.798	67.1842	75.2632	pericentral
chr1	8891001	8891500	ENSG00000229716	RP11-185B14	0.00817177	14.4572	0.296903	-8.56094	0.496064	5.89622	45.1987	51.0949	59.6558	pericentral
chr20	30284001	30284500	ENSG00000171552	BCL2L1	0.00382706	14.456	0.0548097	-9.39183	0.367248	5.06418	30.4038	35.468	44.8598	pericentral
chr22	38228501	38229000	ENSG00000100124	ANKRD54	4.72e-09	14.451	0.00503692	-9.21226	0.19375	5.2387	37.2589	42.4976	51.7098	pericentral
chr19	18613501	18614000	ENSG00000105656	ELL	8.22e-12	14.4499	0.0002	-9.58388	0.0738524	4.86604	36.3565	41.2226	50.8065	pericentral
chr1	59365001	59365500	ENSG00000234807	RP4-794H19	1.25e-05	14.4492	NA	NA	NA	NA	56.7288	NA	71.1779	pericentral
chr4	89658501	89659000	ENSG00000138640	FAM13A	2.62e-05	14.448	0.262115	-5.89685	0.00229434	10.1388	11.3131	20.7108	25.7611	pericentral
chr5	21773501	21774000	ENSG00000253766	RP11-804N13	0.00528967	14.4467	NA	NA	NA	NA	54.7059	NA	69.1525	pericentral
chr5	34001501	34002000	ENSG00000242110	AMACR	0.000848	14.446	0.130322	-9.48058	0.291857	4.9654	26.9333	31.8987	41.3793	pericentral
chr22	18404501	18405000	ENSG00000243156	MICAL3	1.82e-05	14.4375	0.31636	-5.02074	0.0580425	9.41674	40.6646	50.0813	55.102	pericentral
chr2	241925501	241926000	ENSG00000223991	AC104809	3.19e-07	14.4374	0.000444	-8.91914	0.167741	5.51829	25.8503	31.3686	40.2878	pericentral
chr5	34015501	34016000	ENSG00000273294	RP11-1084J3	0.000147	14.4366	0.0794252	-8.30863	0.250673	6.12796	61.1872	67.3152	75.6238	pericentral
chr14	91208001	91208500	ENSG00000165914	TTC7B	4.2e-06	14.4362	0.665958	-5.77381	3.6e-05	8.66239	77.5281	86.1905	91.9643	pericentral
chr17	49218001	49218500	ENSG00000239672	NME1	0.000705	14.4332	NA	NA	NA	NA	55.7746	NA	70.2079	pericentral
chr9	133374001	133374500	ENSG00000130707	ASS1	1.5e-05	14.4212	0.0172246	-5.64394	0.0860141	8.77729	37.831	46.6083	52.2523	pericentral
chr17	79069001	79069500	ENSG00000175866	BAIAP2	8.32e-10	14.4199	0.0120992	-8.17364	0.0377345	6.24625	40	46.2462	54.4199	pericentral
chr17	77188001	77188500	ENSG00000167281	RBFOX3	0.00129915	14.4197	0.0118047	-11.5535	0.725344	2.86614	37.7309	40.597	52.1505	pericentral
chr3	109082001	109082500	ENSG00000241257	RP11-397K18	0.00102374	14.4193	0.257453	-8.85501	0.30485	5.56424	21.7631	27.3273	36.1823	pericentral
chr14	24558001	24558500	ENSG00000129535	NRL	7.34e-10	14.4175	NA	NA	NA	NA	80	NA	94.4175	pericentral
chr1	120285501	120286000	ENSG00000092621	PHGDH	4.68e-10	14.4157	0.0130271	-5.74244	0.0102851	8.67324	77.2242	85.8974	91.6399	pericentral
chr5	149821501	149822000	ENSG00000164587	RPS14	0.00580794	14.4121	0.848655	-2.76914	0.0170154	11.6429	43.6416	55.2846	58.0537	pericentral
chr11	34386501	34387000	ENSG00000166016	ABTB2	0.00451755	14.4089	NA	NA	NA	NA	42.2713	NA	56.6802	pericentral
chr3	52205001	52205500	ENSG00000164087	POC1A	9.59e-09	14.4029	0.37821	-4.03762	0.000851	10.3653	74.3986	84.7639	88.8016	pericentral
chr20	32592501	32593000	ENSG00000125970	RALY	0.00031	14.3962	0.711081	-3.25805	0.0114707	11.1382	32.2581	43.3962	46.6543	pericentral
chr19	15019001	15019500	ENSG00000269787	OR7A3P	0.00954394	14.3944	0.263515	-9.91607	0.251342	4.47831	55.792	60.2703	70.1863	pericentral
chr9	139512501	139513000	ENSG00000252440	U3	1.89e-19	14.3937	4.47e-06	-8.59969	0.0037997	5.60692	63.9701	69.9835	78.3638	pericentral
chr15	67418001	67418500	ENSG00000166949	SMAD3	0.000976	14.3932	0.711073	3.18491	2.93e-05	17.5781	47.7958	65.374	62.1891	pericentral
chr12	111840501	111841000	ENSG00000257595	RP3-473L9	0.0045648	14.3911	0.850415	-0.39122	0.00548885	12.34	38.7454	51.2641	53.1365	pericentral
chr12	52516501	52517000	ENSG00000265804	AC078864	4.63e-07	14.3897	0.00396831	-9.52113	0.192225	4.86858	30.6434	35.512	45.0331	pericentral
chr13	110321001	110321500	ENSG00000234854	LINC00676	0.000173	14.3855	0.714587	-2.60497	0.032878	9.61458	40.2579	52.6471	54.6433	pericentral
chr9	129643501	129644000	ENSG00000177125	ZBTB34	5.69e-07	14.3851	0.0997533	-7.00165	0.165777	7.38349	69.6459	77.0294	84.031	pericentral
chr1	12658001	12658500	ENSG00000162496	DHRS3	2.64e-05	14.3819	0.00723456	-10.1064	0.747668	3.30471	46.7123	54.0412	61.0942	pericentral
chr16	11645001	11645500	ENSG00000189067	LITAF	2.53e-09	14.3778	4.49e-06	-8.21939	0.479117	6.1584	38.1544	44.3128	52.5322	pericentral
chr18	60775001	60775500	ENSG00000267766	RP11-299P2	0.00223988	14.3754	0.0726833	-10.8121	0.887264	3.56328	70.3704	73.9336	84.7458	pericentral
chr22	37670501	37671000	ENSG00000100055	CYTH4	3.74e-13	14.372	0.464222	-2.66007	4.18e-07	11.7119	68.8363	80.5482	83.2083	pericentral
chr16	55865001	55865500	ENSG00000198848	CES1	7.23e-08	14.37	0.000326	-10.178	0.329301	4.19197	45.8678	50.0597	60.2378	pericentral
chr1	16124001	16124500	ENSG00000224321	RP11-169K16	0.00038	14.3689	0.835473	-1.25737	0.0224439	13.1115	59.0278	72.1393	73.3967	pericentral
chr14	65427501	65428000	ENSG00000257365	FNTB	8.06e-05	14.365	0.0019479	-10.8294	0.660249	3.53558	41.8333	45.3689	56.1983	pericentral
chr19	13189501	13190000	ENSG00000008441	NFIX	2.26e-10	14.3623	0.0352191	-5.90386	0.0053386	8.45845	53.5751	62.0336	67.9374	pericentral
chr1	68024001	68024500	ENSG00000238139	RP11-393N21	0.000996	14.3604	0.288525	-6.64118	0.0498339	9.27204	26.5487	35.1791	40.9091	pericentral
chr3	31398501	31399000	ENSG00000238727	AC099540	0.00146258	14.3595	0.386444	-9.39453	0.241795	4.96502	55.7554	60.7204	70.1149	pericentral
chr17	40364001	40364500	ENSG00000173757	STAT5B	0.00051	14.359	0.239042	-5.54793	0.21817	8.81104	50	58.811	64.359	pericentral
chr22	29400001	29400500	ENSG00000183579	ZNRF3	2.99e-05	14.3576	0.0364321	-6.71048	0.244143	7.71792	74.505	82.9268	88.8626	pericentral
chr11	45912501	45913000	ENSG00000121653	MAPK8IP1	3.63e-07	14.3559	6.62e-07	-12.015	0.736465	2.34096	35.8116	38.1526	50.1676	pericentral
chr22	37798501	37799000	ENSG00000243902	RP1-63G5	6.95e-07	14.3513	0.448926	-3.04356	5.96e-05	11.3078	48.3215	59.6292	62.6728	pericentral
chr11	75475001	75475500	ENSG00000247867	CTD-2530H12	0.000172	14.3494	0.573486	-2.9371	0.0230748	8.97956	47.046	61.1557	61.3953	pericentral
chr21	26429001	26429500	ENSG00000226983	AP000235	0.0002	14.349	0.0845617	-9.1451	0.597043	5.20395	67.1463	72.3502	81.4953	pericentral
chr1	58904001	58904500	ENSG00000173406	DAB1	2.32e-08	14.3401	6.98e-05	-9.69106	0.640898	4.64902	34.0974	38.7464	48.4375	pericentral
chr4	38679001	38679500	ENSG00000109787	KLF3	0.000484	14.3398	NA	NA	NA	NA	73.8359	NA	88.1757	pericentral
chr1	205035001	205035500	ENSG00000184144	CNTN2	0.00309322	14.3387	0.741168	-3.60842	0.173981	10.7303	60.1896	70.9199	74.5283	pericentral
chr19	46868001	46868500	ENSG00000011485	PPP5C	1.13e-14	14.3365	0.00110876	-8.04604	0.046105	6.29044	70.6852	76.9756	85.0216	pericentral
chr11	77880501	77881000	ENSG00000246174	KCTD21-AS1	0.00014	14.3358	0.066958	-12.9608	0.736106	-0.897606	26.9865	22.8346	41.3223	pericentral
chr1	205086001	205086500	ENSG00000117222	RBBP5	0.00443358	14.3307	NA	NA	NA	NA	50.1992	NA	64.5299	pericentral
chr9	37436501	37437000	ENSG00000137106	GRHPR	0.000193	14.3275	NA	NA	NA	NA	44.7368	NA	59.0643	pericentral
chr2	28556001	28556500	ENSG00000158019	BRE	1.07e-07	14.326	0.164863	-3.24003	0.0917905	4.9877	74.7748	91.1611	89.1008	pericentral
chr2	176574001	176574500	ENSG00000223976	EXTL2P1	0.00788745	14.3253	0.204117	-9.41123	0.612639	4.91405	55.1451	60.0592	69.4704	pericentral
chr11	114644501	114645000	ENSG00000204361	NXPE2	0.0040834	14.3243	0.535182	-8.21513	0.25144	6.10919	61.9159	68.0251	76.2402	pericentral
chr2	54663001	54663500	ENSG00000115306	SPTBN1	6.01e-06	14.3219	2.6e-06	-13.6963	0.880617	0.625531	42.7653	43.3908	57.0871	pericentral
chr14	32690001	32690500	ENSG00000202337	RNU6-8	0.000229	14.3179	0.759031	-2.32128	0.000554	11.9966	51.2438	63.2404	65.5617	pericentral
chr2	103419501	103420000	ENSG00000170417	TMEM182	1.87e-05	14.316	5.13e-05	-12.1931	0.841523	2.12289	59.2771	61.4	73.5931	pericentral
chr2	46875001	46875500	ENSG00000119878	CRIPT	0.00409927	14.3158	0.416055	4.80358	5.53e-05	18.5786	31.6964	50.0818	46.0123	pericentral
chr2	86164501	86165000	ENSG00000272564	RP11-548P2	0.000116	14.3111	0.16352	-6.05564	0.082555	8.25549	64.7059	72.9614	79.017	pericentral
chr4	48257001	48257500	ENSG00000135605	TEC	3.01e-10	14.3106	0.248343	-3.58306	5.75e-05	10.7275	62.167	72.8945	76.4775	pericentral
chr18	59304501	59305000	ENSG00000267175	RP11-879F14	2.09e-05	14.3066	0.0148119	-9.08284	0.323868	4.78946	45.5592	51.1026	59.8658	pericentral
chr20	31597501	31598000	ENSG00000078898	BPIFB2	1.83e-05	14.3065	2.2e-07	-14.7396	0.736624	0.591775	51.0719	57.094	65.3784	pericentral
chr7	73995501	73996000	ENSG00000006704	GTF2IRD1	8.66e-10	14.3063	0.00967291	-6.62256	0.018999	7.68372	29.7189	37.4026	44.0252	pericentral
chr1	10825501	10826000	ENSG00000130940	CASZ1	2.58e-21	14.3053	0.00168834	-4.286	4.68e-08	10.0193	43.7724	53.7917	58.0777	pericentral
chr15	85454001	85454500	ENSG00000156222	SLC28A1	1.25e-22	14.3035	7.65e-08	-9.64297	0.0292027	4.66055	54.7337	59.3943	69.0373	pericentral
chr5	27171501	27172000	ENSG00000113100	CDH9	0.00356545	14.3004	NA	NA	NA	NA	75	NA	89.3004	pericentral
chr6	1522501	1523000	ENSG00000218027	RP11-157J24	4.23e-06	14.2992	0.79065	-1.71646	0.0587983	12.5828	37.574	50.1567	51.8732	pericentral
chr9	126233001	126233500	ENSG00000119522	DENND1A	1.33e-09	14.2989	0.000387	-11.012	0.463219	3.28694	52.6798	55.9668	66.9787	pericentral
chr17	17457001	17457500	ENSG00000133027	PEMT	4.81e-06	14.2969	0.104044	-6.52174	0.0771278	7.77517	63.964	71.7391	78.2609	pericentral
chr2	201083001	201083500	ENSG00000196141	SPATS2L	3.93e-05	14.2966	0.014878	-11.4511	0.5297	2.84553	66.6667	69.5122	80.9633	pericentral
chr7	100767501	100768000	ENSG00000106366	SERPINE1	0.00223789	14.2955	0.147682	-8.91432	0.582387	3.92157	26.361	31.5574	40.6566	pericentral
chr1	43770001	43770500	ENSG00000066056	TIE1	0.000164	14.2929	0.109365	-11.0356	0.419689	3.57785	40.6305	43.808	54.9234	pericentral
chr22	29660001	29660500	ENSG00000100263	RHBDD3	8.68e-15	14.2922	0.575272	-1.78567	4.3e-11	12.5065	75.3196	87.8261	89.6118	pericentral
chr19	17436501	17437000	ENSG00000074855	ANO8	7.08e-11	14.2909	0.000307	-10.1036	0.0704931	4.65885	28.9547	33.2376	43.2455	pericentral
chr12	39622001	39622500	ENSG00000270718	RP11-421H10	0.00595161	14.2901	0.433554	-6.28338	0.154328	8.00674	63.2099	71.2166	77.5	pericentral
chr10	126587001	126587500	ENSG00000249456	RP11-298J20	7.01e-07	14.2891	0.0543657	-7.06654	0.0125079	7.22255	51.7327	58.9552	66.0218	pericentral
chr4	6790001	6790500	ENSG00000170871	KIAA0232	8.23e-07	14.282	0.330762	-4.00801	9.94e-05	10.274	46.5681	56.8421	60.8501	pericentral
chr21	43887501	43888000	ENSG00000160188	RSPH1	9.67e-06	14.2782	0.294877	-6.42277	0.025891	7.85544	26.6667	34.5221	40.9449	pericentral
chr12	122294501	122295000	ENSG00000256811	RP11-7M8	2.33e-05	14.2708	0.0048779	-8.74389	0.283816	5.52691	54.4426	59.9696	68.7135	pericentral
chr12	115179501	115180000	ENSG00000257817	RP4-601P9	0.000728	14.2698	0.261159	-4.43693	0.0981846	8.38457	68.7234	79.062	82.9932	pericentral
chr1	153794001	153794500	ENSG00000143614	GATAD2B	3.05e-14	14.2655	1.39e-05	-8.05532	0.153712	6.21016	50.1852	56.3953	64.4507	pericentral
chr7	70178001	70178500	ENSG00000158321	AUTS2	0.000104	14.2654	0.461357	-3.4788	0.0370795	10.7865	38.5417	49.3282	52.807	pericentral
chr15	68641001	68641500	ENSG00000137809	ITGA11	1.22e-07	14.2651	0.245062	-3.47144	0.000809	10.7937	73.6395	84.4332	87.9046	pericentral
chr16	89457501	89458000	ENSG00000167522	ANKRD11	0.000518	14.2619	0.533638	-4.75583	0.00906947	9.5061	51.5217	61.0278	65.7837	pericentral
chr1	6434001	6434500	ENSG00000097021	ACOT7	0.000584	14.2618	0.630209	-1.35761	0.0124842	12.9042	42.8571	55.7613	57.1189	pericentral
chr2	219921501	219922000	ENSG00000163501	IHH	5.43e-09	14.2599	0.0125347	-7.62319	0.0236665	6.6367	64.0106	70.6473	78.2705	pericentral
chr19	11595501	11596000	ENSG00000267477	CTC-398G3	2.04e-08	14.2597	0.690765	-2.16314	4.17e-06	9.91337	62.0023	73.604	76.2619	pericentral
chr16	70471501	70472000	ENSG00000157350	ST3GAL2	1.52e-08	14.2591	0.633282	-1.50473	1.26e-06	12.7544	47.5676	60.322	61.8267	pericentral
chr17	71793001	71793500	ENSG00000177338	LINC00469	3.82e-06	14.2555	0.181504	-6.7085	0.120525	7.54697	56.0538	63.6008	70.3093	pericentral
chr16	85670001	85670500	ENSG00000131149	GSE1	1.15e-35	14.254	0.00300956	-3.79849	9.3e-16	10.4555	61.8046	72.26	76.0585	pericentral
chr1	43778501	43779000	ENSG00000066056	TIE1	1.46e-05	14.2528	0.0440073	-6.92718	0.169651	7.32557	36.166	43.4916	50.4188	pericentral
chr21	46888501	46889000	ENSG00000182871	COL18A1	1.27e-26	14.2425	0.000156	-5.55389	3.02e-10	8.68862	51.1826	59.8712	65.4251	pericentral
chr4	55203501	55204000	ENSG00000248184	RP11-231C18	0.00763805	14.2415	0.488095	-6.17844	0.257116	8.06304	68.1115	76.1745	82.3529	pericentral
chr4	38232001	38232500	ENSG00000221495	AC098680	0.000632	14.2412	0.731439	-4.66723	0.0717233	9.574	63.1343	72.7083	77.3756	pericentral
chr14	55250501	55251000	ENSG00000020577	SAMD4A	0.000136	14.2376	0.278521	-4.8583	0.0426582	9.37933	65.2361	74.6154	79.4737	pericentral
chr6	53888501	53889000	ENSG00000146147	MLIP	9.68e-07	14.2362	0.00106273	-10.9934	0.42859	3.24285	72.8041	76.0469	87.0403	pericentral
chr5	150479001	150479500	ENSG00000145901	TNIP1	1.75e-13	14.2271	1.88e-07	-10.1389	0.377671	4.08818	40.4488	44.5369	54.6759	pericentral
chr17	6610501	6611000	ENSG00000141485	SLC13A5	0.000196	14.2263	0.000728	-13.4397	0.702889	0.786512	44.5604	45.3469	58.7866	pericentral
chr7	132224001	132224500	ENSG00000221866	PLXNA4	1.39e-07	14.2233	0.0429871	-7.3192	0.0376691	6.90409	74.9141	81.8182	89.1374	pericentral
chr17	80035001	80035500	ENSG00000169710	FASN	4.05e-21	14.2176	0.00554441	-3.58842	7.73e-08	10.6292	61.1895	71.8187	75.4072	pericentral
chr9	134297001	134297500	ENSG00000130723	PRRC2B	1.99e-09	14.2175	0.346599	-1.44737	0.00360802	12.7701	48.062	60.8321	62.2795	pericentral
chr15	53677501	53678000	ENSG00000166415	WDR72	9.73e-07	14.2174	0.0268262	-10.8322	0.462869	3.38518	70.2532	73.6383	84.4706	pericentral
chr17	56611501	56612000	ENSG00000264672	RP11-112H10	9.08e-09	14.2104	0.001078	-8.26494	0.0614629	5.94542	51.4553	57.4007	65.6657	pericentral
chr1	53214001	53214500	ENSG00000162378	ZYG11B	4.78e-05	14.2095	NA	NA	NA	NA	25.3041	NA	39.5137	pericentral
chr3	47466001	47466500	ENSG00000114650	SCAP	7.82e-15	14.2095	0.0456547	-5.34301	6.51e-05	8.2677	43.3862	50.9066	57.5958	pericentral
chr11	68138501	68139000	ENSG00000162337	LRP5	5.97e-08	14.2088	0.224466	-4.54049	0.00394863	9.6683	60.5012	70.1695	74.71	pericentral
chr12	114908501	114909000	ENSG00000222982	RN7SKP216	0.000175	14.2052	0.419818	-3.81562	0.0962293	10.3896	71.4286	81.8182	85.6338	pericentral
chr6	44201501	44202000	ENSG00000112759	SLC29A1	6.07e-05	14.2017	0.146053	-7.27424	0.0642848	6.92746	31.6498	38.5773	45.8515	pericentral
chr10	126162501	126163000	ENSG00000107902	LHPP	0.000129	14.2	0.0951533	-9.17349	0.503757	5.02649	46.7626	51.7891	60.9626	pericentral
chr15	31495001	31495500	ENSG00000259448	RP11-16E12	8.73e-06	14.1966	0.697259	-2.19855	0.00125387	11.998	57.1642	69.1622	71.3608	pericentral
chr17	18036001	18036500	ENSG00000091536	MYO15A	7.26e-06	14.1937	0.0592769	-8.17056	0.161759	6.02319	44.1964	50.2196	58.3902	pericentral
chr17	80346501	80347000	ENSG00000260011	RP13-20L14	4.46e-28	14.1899	5.19e-05	-5.34902	6.56e-09	8.84089	59.5238	68.3647	73.7137	pericentral
chr13	21002501	21003000	ENSG00000165475	CRYL1	4.77e-07	14.1879	0.291977	-5.13137	0.0195108	9.05656	55.9494	65.0059	70.1373	pericentral
chr19	35609001	35609500	ENSG00000089356	FXYD3	4.82e-05	14.1876	0.0199432	-10.2524	0.681391	2.53283	64.0732	68.6736	78.2609	pericentral
chr3	58012001	58012500	ENSG00000136068	FLNB	4e-08	14.1857	0.241471	-6.40854	0.00475101	7.77713	30.4779	38.255	44.6636	pericentral
chr22	37504001	37504500	ENSG00000187045	TMPRSS6	7.12e-07	14.1857	0.00637871	-10.2765	0.755206	1.77141	29.303	33.654	43.4886	pericentral
chr7	150846001	150846500	ENSG00000164900	GBX1	2.53e-06	14.182	0.00204426	-10.8406	0.362369	3.34143	38.6189	41.9604	52.801	pericentral
chr1	227173501	227174000	ENSG00000163050	ADCK3	2.03e-22	14.1817	0.002509	-4.53421	1.47e-07	9.50364	74.2882	84.3243	88.4699	pericentral
chr22	25579501	25580000	ENSG00000197077	KIAA1671	0.000413	14.1812	0.086234	-8.23159	0.268131	7.4094	28.8421	36.5701	43.0233	pericentral
chr10	99095001	99095500	ENSG00000225850	RP11-452K12	0.00218092	14.1806	0.603358	-5.379	0.842816	1.14905	25.3731	36.6234	39.5538	pericentral
chr16	23780501	23781000	ENSG00000166869	CHP2	0.000529	14.1739	0.761047	1.65808	8.89e-05	15.8319	58.4862	74.3182	72.6601	pericentral
chr10	3791501	3792000	ENSG00000229672	RP11-184A2	0.000717	14.1699	0.523813	-1.01694	0.0149418	13.153	50.9132	64.0662	65.0831	pericentral
chr3	38407001	38407500	ENSG00000093217	XYLB	3.35e-20	14.169	2.21e-06	-7.59939	0.00120051	6.56959	60.3756	66.9452	74.5446	pericentral
chr3	13063001	13063500	ENSG00000144711	IQSEC1	0.000116	14.1652	0.577799	-6.76386	0.0725534	9.37411	29.1874	31.837	43.3526	pericentral
chr2	75750001	75750500	ENSG00000115363	EVA1A	0.000626	14.1541	0.00175452	-9.97336	0.331298	4.18075	48.8496	53.0303	63.0037	pericentral
chr12	57543501	57544000	ENSG00000123384	LRP1	1.69e-09	14.1538	0.131338	-5.86716	0.00912859	8.28668	42.3679	50.6546	56.5217	pericentral
chr19	6223501	6224000	ENSG00000130382	MLLT1	7.42e-07	14.1538	0.373258	-4.42265	0.00665368	7.9921	59.9502	70.5482	74.104	pericentral
chr9	132310501	132311000	ENSG00000227619	RP11-492E3	6.8e-12	14.1537	0.321676	3.64563	1.14e-21	17.7993	55.7124	73.5117	69.8661	pericentral
chr5	10737501	10738000	ENSG00000112977	DAP	0.0034172	14.1512	0.14112	-10.6066	0.605711	4.67433	36.63	38.5356	50.7812	pericentral
chr16	51103501	51104000	ENSG00000260620	RP11-883G14	0.00445946	14.1509	0.536707	-5.85505	0.224966	8.2959	71.0692	79.3651	85.2201	pericentral
chr17	29897001	29897500	ENSG00000228768	AC003101	4.94e-07	14.1457	0.0703825	-8.27471	0.127697	5.87104	38.0282	43.8992	52.1739	pericentral
chr10	73086001	73086500	ENSG00000198246	SLC29A3	4.06e-34	14.1447	2.85e-09	-6.07283	1.95e-09	8.07189	65.1452	73.2171	79.2899	pericentral
chr12	49795501	49796000	ENSG00000123352	SPATS2	0.000534	14.1416	0.00210927	-13.77	0.838306	0.371555	44.2509	44.6224	58.3924	pericentral
chr10	14598501	14599000	ENSG00000065809	FAM107B	2.28e-07	14.1409	0.168657	-5.56351	0.00254134	8.57741	35.6477	44.2251	49.7886	pericentral
chr5	10762501	10763000	ENSG00000272324	CTD-2154B17	2.18e-08	14.1388	0.590119	-3.74026	0.00233795	10.7529	25.187	35.3392	39.3258	pericentral
chr16	81492501	81493000	ENSG00000153815	CMIP	0.00533833	14.1387	0.00607494	-7.34115	0.66939	6.79752	63.871	70.6685	78.0096	pericentral
chr10	77164501	77165000	ENSG00000237149	ZNF503-AS2	2.35e-36	14.1357	1.16e-12	-6.83786	9.86e-08	7.29781	28.2618	35.5596	42.3974	pericentral
chr1	45770501	45771000	ENSG00000162415	ZSWIM5	7.71e-07	14.1346	0.0157377	-8.23337	0.0585704	5.90119	40.8931	46.7943	55.0276	pericentral
chr19	36126001	36126500	ENSG00000126254	RBM42	5.84e-06	14.1321	0.00588494	-10.272	0.39533	3.86005	60.054	63.914	74.186	pericentral
chr13	115053501	115054000	ENSG00000169062	UPF3A	0.00327162	14.1312	NA	NA	NA	NA	44.2815	NA	58.4127	pericentral
chr11	8305001	8305500	ENSG00000166407	LMO1	0.000521	14.1312	0.412651	-6.82298	0.150932	5.94892	21.1009	26.4813	35.2321	pericentral
chr20	4847001	4847500	ENSG00000089057	SLC23A2	6.53e-05	14.1282	0.441634	-2.87588	0.0185527	11.2523	66.0305	77.2829	80.1587	pericentral
chr20	45278001	45278500	ENSG00000158296	SLC13A3	2.69e-11	14.1274	0.0803887	-4.8015	0.0013676	9.32587	78.8774	88.2033	93.0048	pericentral
chr18	57636501	57637000	ENSG00000267497	NFE2L3P1	4.37e-09	14.1261	NA	NA	NA	NA	20.082	NA	34.2081	pericentral
chr7	74074001	74074500	ENSG00000077809	GTF2I	2.26e-05	14.1241	0.26094	-6.71173	0.59651	3.47322	59.5601	60.8401	73.6842	pericentral
chr19	49316501	49317000	ENSG00000087076	HSD17B14	1.06e-11	14.1215	1.69e-11	-12.4328	0.811175	1.68869	32.9595	34.6482	47.081	pericentral
chr17	7372001	7372500	ENSG00000174282	ZBTB4	2.55e-05	14.12	0.00489099	-10.6492	0.309327	3.85367	69.7802	75.8551	83.9002	pericentral
chr6	158406001	158406500	ENSG00000078269	SYNJ2	1.6e-09	14.1193	0.000988	-8.11808	0.0663506	6.00119	65.5373	71.5385	79.6565	pericentral
chr2	206569001	206569500	ENSG00000118257	NRP2	0.00612014	14.1136	0.348633	3.98227	8.85e-06	18.0959	54.4578	72.5537	68.5714	pericentral
chr8	30423501	30424000	ENSG00000157110	RBPMS	4.47e-22	14.1098	0.0692346	-3.39573	7.37e-12	10.714	66.5185	77.2325	80.6283	pericentral
chr2	20739501	20740000	ENSG00000227047	AC012065	5.04e-09	14.1028	2.64e-05	-10.7019	0.441068	3.40097	36.4815	39.8825	50.5843	pericentral
chr12	57163501	57164000	ENSG00000025423	HSD17B6	1.98e-07	14.1018	0.0108359	-8.25913	0.264375	5.8427	41.2903	47.133	55.3922	pericentral
chr19	33902501	33903000	ENSG00000124299	PEPD	6.17e-21	14.0909	2.14e-08	-7.1772	0.0340939	7.50846	60.3604	67.3215	74.4512	pericentral
chr11	34622501	34623000	ENSG00000135373	EHF	1.53e-06	14.0908	0.512104	-2.03051	0.00150156	12.0603	26.9578	39.0181	41.0486	pericentral
chr12	120118501	120119000	ENSG00000111725	PRKAB1	6.02e-05	14.0892	0.37831	-7.62126	0.0295337	6.46798	40.8403	47.3083	54.9296	pericentral
chr5	1101001	1101500	ENSG00000113504	SLC12A7	1.53e-08	14.089	4.1e-06	-12.6809	0.563947	1.40817	35.8563	37.2644	49.9453	pericentral
chr6	100897001	100897500	ENSG00000112246	SIM1	1.55e-37	14.0882	2.53e-05	-6.16374	2.66e-12	7.92441	33.2521	41.1765	47.3402	pericentral
chr11	68064501	68065000	ENSG00000162337	LRP5	3.12e-05	14.0873	0.269883	-5.71969	0.0729126	8.36763	42.7711	51.1387	56.8584	pericentral
chr3	49388001	49388500	ENSG00000114316	USP4	0.000654	14.0859	0.1698	-6.09525	0.197584	8.0866	73.1481	79.7586	87.234	pericentral
chr17	72758001	72758500	ENSG00000109062	SLC9A3R1	1.58e-11	14.0736	8.85e-05	-9.54829	0.369095	4.32521	53.8784	57.7697	67.952	pericentral
chr15	93158001	93158500	ENSG00000271763	RP11-386M24	9.29e-06	14.0736	0.578522	-3.75534	0.0234114	10.3182	65.2632	75.5814	79.3367	pericentral
chr22	25986501	25987000	ENSG00000100077	ADRBK2	2.45e-11	14.0725	0.0729074	-5.62763	0.00295251	8.44491	75.6494	84.0943	89.7219	pericentral
chr12	131922001	131922500	ENSG00000256209	RP11-897M7	2.4e-05	14.0685	0.100249	-7.56646	0.252046	6.50208	61.5251	68.0272	75.5937	pericentral
chr2	113933501	113934000	ENSG00000125637	PSD4	0.001226	14.0666	0.00057	-14.1443	0.743042	-0.0776981	52.8646	52.7869	66.9312	pericentral
chr11	125985001	125985500	ENSG00000261257	RP11-673E11	0.000762	14.0661	0.735876	-3.01555	0.0388714	9.269	22.0994	30.6383	36.1656	pericentral
chr20	57148501	57149000	ENSG00000231290	APCDD1L-AS1	0.000139	14.0625	0.126658	-7.81928	0.0793288	6.2432	53.1108	59.354	67.1733	pericentral
chr1	45111001	45111500	ENSG00000126106	TMEM53	7.55e-05	14.0615	0.0984421	-4.59167	0.0189757	9.46983	53.5302	63	67.5917	pericentral
chr19	49259501	49260000	ENSG00000105550	FGF21	2.23e-07	14.0598	0.129331	-2.84422	0.00771571	11.2155	47.1178	58.3333	61.1776	pericentral
chr21	35895501	35896000	ENSG00000159200	RCAN1	5.36e-05	14.0535	0.00825675	-7.67921	0.167847	6.37429	70.2602	76.6345	84.3137	pericentral
chr2	9513501	9514000	ENSG00000151693	ASAP2	1.77e-08	14.0502	0.855588	-0.523789	1.51e-08	13.5264	67.7582	81.2846	81.8084	pericentral
chr2	45465001	45465500	ENSG00000205054	AC009236	2.17e-08	14.0448	0.00280888	-8.29476	0.0849575	5.75001	69.515	75.265	83.5598	pericentral
chr1	116976001	116976500	ENSG00000230381	RP4-655J12	1.13e-12	14.036	0.000864	-7.46153	0.0573547	6.67623	33.1695	39.5007	47.2055	pericentral
chr19	8206501	8207000	ENSG00000142449	FBN3	1.88e-09	14.0324	0.0981269	-3.56566	0.0010412	10.4668	50.583	61.0497	64.6154	pericentral
chr4	62027001	62027500	ENSG00000240152	RP11-16N2	0.00667271	14.0323	0.741371	0.704749	0.0417424	14.737	63.2911	78.0282	77.3234	pericentral
chr2	8800001	8800500	ENSG00000235092	AC011747	0.00548966	14.03	NA	NA	NA	NA	20.8609	NA	34.891	pericentral
chr9	107631001	107631500	ENSG00000165029	ABCA1	5.45e-12	14.0275	1.78e-07	-10.8877	0.37331	2.61217	33.8722	36.4668	47.8997	pericentral
chr19	18786501	18787000	ENSG00000105662	CRTC1	0.000764	14.0266	0.164887	-10.9547	0.833469	3.07193	39.2241	42.2961	53.2508	pericentral
chr10	44520001	44520500	ENSG00000238957	AL512640	3.85e-05	14.0238	0.00506464	-8.23152	0.592094	5.79232	64.6718	70.4641	78.6957	pericentral
chr2	219721001	219721500	ENSG00000115596	WNT6	2.15e-05	14.023	0.356845	-4.80627	0.00723761	9.29755	49.0927	59.2508	63.1157	pericentral
chr14	75926001	75926500	ENSG00000140044	JDP2	1.26e-08	14.0219	0.276343	-5.06571	0.000309	8.95617	32.387	41.3431	46.4088	pericentral
chr1	18001001	18001500	ENSG00000074964	ARHGEF10L	5.88e-10	14.0214	0.134756	-6.57661	0.201684	6.98619	52.7215	62.0603	66.7429	pericentral
chr3	125848001	125848500	ENSG00000144908	ALDH1L1	1.13e-11	14.0166	0.0388287	-5.43207	0.000496	8.58456	48.4962	57.0808	62.5129	pericentral
chr2	235885001	235885500	ENSG00000130147	SH3BP4	5.35e-14	14.0155	8.26e-05	-7.08146	0.000236	6.93401	69.2078	76.1418	83.2232	pericentral
chr21	35800501	35801000	ENSG00000243627	AP000322	0.00116622	14.0148	NA	NA	NA	NA	55.5066	NA	69.5214	pericentral
chr8	8991501	8992000	ENSG00000254340	RP11-10A14	0.00197459	14.0145	0.00391551	-9.86222	0.775875	4.15225	50	54.1522	64.0145	pericentral
chr19	38838501	38839000	ENSG00000099338	CATSPERG	0.0080035	14.0112	0.741608	-1.59559	0.00662519	12.4156	56.5217	68.9373	70.5329	pericentral
chr18	42556001	42556500	ENSG00000152217	SETBP1	1.69e-10	14.0111	0.000581	-8.40503	0.0311093	5.60604	34.8617	40.4678	48.8728	pericentral
chr15	96878001	96878500	ENSG00000185551	NR2F2	0.00210462	14.0094	0.202763	-9.11108	0.453411	4.89832	28.2051	33.1034	42.2145	pericentral
chr13	99934001	99934500	ENSG00000134882	UBAC2	0.00027	14.0084	0.00776773	-9.81362	0.348677	4.19479	12.6984	16.8932	26.7068	pericentral
chr1	16044501	16045000	ENSG00000116786	PLEKHM2	0.000229	14.0081	0.33005	-5.0078	0.0765413	9.00034	48.9484	57.9487	62.9565	pericentral
chr10	126159001	126159500	ENSG00000107902	LHPP	1.28e-09	14.0044	0.110978	-6.0316	0.00381425	7.97283	33.4627	41.4356	47.4672	pericentral
chr3	46031501	46032000	ENSG00000163820	FYCO1	0.000155	14.0034	0.733798	-2.06795	0.0133596	11.9354	52.0947	64.0301	66.0981	pericentral
chr22	46548501	46549000	ENSG00000186951	PPARA	0.00042	14.0028	0.278255	-6.76329	0.127799	7.23954	29.717	36.9565	43.7198	pericentral
chr7	99610001	99610500	ENSG00000106261	ZKSCAN1	6.85e-05	14.0017	0.0301853	-9.82064	0.321721	4.18102	21.281	25.462	35.2827	pericentral
chr9	90669001	90669500	ENSG00000225385	RP11-350E12	3.08e-10	14.0003	0.014597	-6.00612	0.0363571	7.99415	60.7981	68.7923	74.7984	pericentral
chr5	73047001	73047500	ENSG00000214944	ARHGEF28	1.42e-11	13.9963	0.87656	0.860093	7.49e-09	14.8564	64.9587	79.8151	78.955	pericentral
chr9	121317001	121317500	ENSG00000225050	RP11-349E4	0.00273547	13.995	0.590465	0.359223	2.28e-05	14.3542	58.9319	73.2861	72.9268	pericentral
chr7	155142001	155142500	ENSG00000204960	BLACE	0.000552	13.9921	0.6327	-7.61054	0.0932822	6.38157	22.1465	28.5281	36.1386	pericentral
chr1	110451501	110452000	ENSG00000184371	CSF1	0.00180233	13.9915	0.309911	-8.77554	0.556274	5.21596	57.2414	62.4573	71.2329	pericentral
chr18	46420001	46420500	ENSG00000134030	CTIF	3.07e-09	13.9898	0.00702641	-7.06282	0.030381	7.33379	42.7928	50.2614	56.7826	pericentral
chr16	84946001	84946500	ENSG00000103196	CRISPLD2	0.00118241	13.9892	0.3194	-8.2869	0.430959	5.70228	35.7294	41.4317	49.7186	pericentral
chr7	132011001	132011500	ENSG00000221866	PLXNA4	2.89e-05	13.9889	0.000614	-11.3071	0.435928	2.68178	68.6804	71.3622	82.6693	pericentral
chr1	6651501	6652000	ENSG00000162413	KLHL21	0.000326	13.9861	0.238315	-6.2914	0.0530188	7.69471	41.9014	49.5961	55.8875	pericentral
chr1	26843501	26844000	ENSG00000224129	DPPA2P2	8.13e-06	13.9856	0.553334	-0.994344	0.000223	12.9913	42.9084	55.8997	56.894	pericentral
chr17	72749001	72749500	ENSG00000109062	SLC9A3R1	0.00144428	13.9804	0.0464927	-9.78292	0.686026	4.19749	44.1734	48.3709	58.1538	pericentral
chr5	175919501	175920000	ENSG00000113194	FAF2	0.00019	13.9751	0.676896	-4.71513	0.00468148	9.25998	59.7381	68.9981	73.7132	pericentral
chr3	16371001	16371500	ENSG00000154814	OXNAD1	1.3e-06	13.9725	0.218474	-7.19257	0.135902	6.49615	61.3946	68.8369	75.367	pericentral
chr2	10112001	10112500	ENSG00000134317	GRHL1	1.05e-09	13.9724	0.0404072	-4.61262	0.0571414	9.35979	77.3856	86.7454	91.358	pericentral
chr2	102651501	102652000	ENSG00000115590	IL1R2	3.07e-05	13.9722	0.0021228	-13.7755	0.734893	0.196715	34.7059	34.9026	48.6781	pericentral
chr6	132215001	132215500	ENSG00000197594	ENPP1	0.00242786	13.9719	0.0798387	-11.5328	0.187353	7.54831	46.3415	51.0967	60.3133	pericentral
chr2	234730501	234731000	ENSG00000185038	MROH2A	1.57e-13	13.9697	1.33e-08	-8.90767	0.142388	5.06199	62.3632	67.4252	76.3329	pericentral
chr8	55414501	55415000	ENSG00000226098	RP11-53M11	3.82e-05	13.9689	0.134211	-9.11368	0.309327	4.85526	76.8041	81.6594	90.7731	pericentral
chr19	45440001	45440500	ENSG00000224916	APOC4-APOC2	1.57e-10	13.9684	1.54e-06	-12.7659	0.537607	1.52853	40.9153	42.3791	54.8837	pericentral
chr16	65859501	65860000	ENSG00000260695	RP11-513N24	0.000119	13.9683	0.123069	-10.7017	0.253083	3.26654	64.455	67.7215	78.4232	pericentral
chr7	132195501	132196000	ENSG00000221866	PLXNA4	2.65e-06	13.9678	0.168893	-4.85967	0.0172026	9.1081	73.3766	82.4847	87.3444	pericentral
chr12	125340501	125341000	ENSG00000073060	SCARB1	1.29e-08	13.9631	3.18e-16	-17.5377	0.211675	-3.57465	44.3052	40.7306	58.2683	pericentral
chr12	4134501	4135000	ENSG00000256969	RP11-320N7	2.99e-09	13.9614	0.88294	-0.146617	0.000201	7.97633	76.4286	96.6226	90.39	pericentral
chr20	42168001	42168500	ENSG00000185513	L3MBTL1	4.1e-05	13.9592	0.27425	-6.28108	0.0861913	7.67814	34.715	42.3932	48.6742	pericentral
chr11	126016501	126017000	ENSG00000254833	RP11-50B3	1.39e-20	13.9574	0.719774	-1.16438	6.89e-16	12.793	73.1707	85.9637	87.1281	pericentral
chr1	27121001	27121500	ENSG00000060642	PIGV	4.64e-10	13.9571	0.00177629	-8.51383	0.178389	5.44329	43.6052	49.0484	57.5623	pericentral
chr8	67350501	67351000	ENSG00000147576	ADHFE1	7.04e-06	13.9548	0.88294	-0.927945	6.65e-05	10.9597	36.1111	46.1443	50.0659	pericentral
chr12	109637501	109638000	ENSG00000076555	ACACB	6.09e-05	13.9543	0.172947	-7.64819	0.112895	6.30614	46.6431	52.9492	60.5974	pericentral
chr20	47243001	47243500	ENSG00000124126	PREX1	3.27e-12	13.9521	0.000336	-9.71331	0.0395747	6.16773	40.4516	44.7412	54.4037	pericentral
chr9	34689501	34690000	ENSG00000172724	CCL19	4.52e-05	13.9454	0.437054	-3.74915	0.00097	10.1963	35.2212	45.4175	49.1667	pericentral
chr5	52096501	52097000	ENSG00000152684	PELO	4.78e-12	13.945	0.00620563	-8.74155	0.0037245	5.20349	19.9011	25.1046	33.8462	pericentral
chr16	83981501	83982000	ENSG00000140961	OSGIN1	3.51e-06	13.9431	NA	NA	NA	NA	21.1921	NA	35.1351	pericentral
chr5	133749501	133750000	ENSG00000237190	CDKN2AIPNL	0.000531	13.9422	0.295144	-7.47541	0.138476	6.4668	58.3019	64.7687	72.2441	pericentral
chr9	117012001	117012500	ENSG00000196739	COL27A1	1.2e-26	13.9399	7.07e-05	-5.60912	7.16e-10	8.33078	69.4745	77.8053	83.4144	pericentral
chr17	80282501	80283000	ENSG00000141574	SECTM1	1.17e-16	13.9396	0.135097	-4.06652	7.62e-05	9.87311	64.8501	74.7232	78.7898	pericentral
chr12	123644501	123645000	ENSG00000051825	MPHOSPH9	0.000124	13.9383	0.308362	-5.21985	0.01042	10.6718	61.2284	70.6626	75.1667	pericentral
chr16	1873501	1874000	ENSG00000063854	HAGH	0.00180271	13.9366	0.315915	-7.66916	0.129923	5.55976	39.759	47.0314	53.6957	pericentral
chr9	127634501	127635000	ENSG00000136950	ARPC5L	0.000617	13.9357	NA	NA	NA	NA	39.2252	NA	53.1609	pericentral
chr21	45671001	45671500	ENSG00000142182	DNMT3L	2.88e-06	13.9356	7.96e-05	-7.34851	0.0610003	6.58708	47.5623	54.1494	61.4979	pericentral
chr20	33312001	33312500	ENSG00000198646	NCOA6	0.00168031	13.9336	0.877113	-2.18226	0.00809369	11.7513	50.2174	61.9687	64.1509	pericentral
chr1	190778501	190779000	ENSG00000231175	RP11-463J7	0.00289758	13.932	0.530347	-1.94573	0.073067	11.9863	64.7761	76.7624	78.7081	pericentral
chr9	114236501	114237000	ENSG00000136813	KIAA0368	7.72e-05	13.9319	0.299099	-7.01723	0.313864	6.91467	23.1683	30.083	37.1002	pericentral
chr4	15703001	15703500	ENSG00000237765	FAM200B	3.47e-08	13.9241	0.00583574	-11.8963	0.767093	1.12655	75.089	75.8542	89.013	pericentral
chr21	46308001	46308500	ENSG00000160255	ITGB2	5.35e-14	13.9205	0.129211	-2.82516	1.05e-07	11.0953	48.6656	59.761	62.5861	pericentral
chr4	7161501	7162000	ENSG00000184985	SORCS2	0.00155664	13.9176	0.340728	-6.28571	0.235756	7.20284	58.6538	66.6054	72.5714	pericentral
chr15	42214501	42215000	ENSG00000103966	EHD4	1.1e-05	13.9173	0.0274667	-9.35827	0.286405	4.55899	35.8534	40.4124	49.7706	pericentral
chr15	85388001	85388500	ENSG00000136383	ALPK3	1.43e-11	13.9151	0.878015	-0.0980982	2.14e-08	13.817	71.686	85.503	85.6011	pericentral
chr11	70955501	70956000	ENSG00000162105	SHANK2	0.000303	13.9095	NA	NA	NA	NA	64.3653	NA	78.2748	pericentral
chr6	134498501	134499000	ENSG00000118515	SGK1	0.000956	13.9082	0.645328	-1.57951	0.000209	13.5371	40.0763	54.5639	53.9846	pericentral
chr18	46453501	46454000	ENSG00000101665	SMAD7	2.23e-07	13.9077	0.218885	-4.93742	0.00587823	8.97025	45.749	54.7192	59.6567	pericentral
chr1	202057501	202058000	ENSG00000227109	CRIP1P3	0.00274619	13.9055	NA	NA	NA	NA	39.0625	NA	52.968	pericentral
chr14	20843501	20844000	ENSG00000129566	TEP1	0.00614502	13.9044	0.792671	-3.2634	0.00713156	10.641	42.2727	52.9138	56.1772	pericentral
chr15	102069001	102069500	ENSG00000140479	PCSK6	0.000142	13.9043	0.00180251	-12.2689	0.764507	1.63536	27.0751	28.7105	40.9794	pericentral
chr19	49330501	49331000	ENSG00000087076	HSD17B14	6.03e-06	13.904	0.0903105	-6.77765	0.159654	7.1264	66.4717	73.5981	80.3758	pericentral
chr10	13334001	13334500	ENSG00000107537	PHYH	0.00139378	13.9014	0.0208294	-15.394	0.850432	-1.36836	34.0852	32.7911	47.9866	pericentral
chr17	29818001	29818500	ENSG00000131242	RAB11FIP4	2e-06	13.8996	0.00683616	-9.48955	0.211352	4.41005	71.3101	75.7202	85.2097	pericentral
chr17	40397001	40397500	ENSG00000173757	STAT5B	0.00022	13.8978	0.0727636	-7.76218	0.0411777	6.13563	24.0126	30.1483	37.9104	pericentral
chr2	219220001	219220500	ENSG00000237281	AC021016	1.02e-05	13.8966	0.00845229	-7.86375	0.309267	5.21189	52.2829	57.3733	66.1795	pericentral
chr12	12463501	12464000	ENSG00000207010	RNU6-1295P	1.69e-05	13.8939	0.000365	-11.1127	0.733778	2.78117	29.4201	32.2013	43.314	pericentral
chr19	4082001	4082500	ENSG00000126934	MAP2K2	2.29e-17	13.8915	0.307199	-2.50021	3.8e-13	11.3913	60.4797	71.871	74.3713	pericentral
chr1	85304001	85304500	ENSG00000171517	LPAR3	0.00327547	13.8911	0.753316	2.93092	3.78e-05	16.8221	57.5843	74.4063	71.4754	pericentral
chr1	110166501	110167000	ENSG00000116337	AMPD2	1.88e-09	13.8889	0.0252745	-4.96668	0.0237812	8.03342	75	83.7848	88.8889	pericentral
chr9	93971001	93971500	ENSG00000273381	RP11-305L7	2e-05	13.8841	0.000153	-12.8554	0.846997	1.02879	55.1672	56.196	69.0513	pericentral
chr13	29101501	29102000	ENSG00000102755	FLT1	1.57e-05	13.8813	2.09e-07	-14.1329	0.753442	-0.251618	22.1843	21.9327	36.0656	pericentral
chr1	226007001	226007500	ENSG00000143819	EPHX1	0.00102229	13.8718	0.85023	1.71133	0.00708584	15.5831	37.0143	52.5974	50.8861	pericentral
chr15	75050001	75050500	ENSG00000140505	CYP1A2	1.65e-08	13.871	0.428266	-2.08562	0.000177	11.7854	79.3388	91.1243	93.2099	pericentral
chr19	11312501	11313000	ENSG00000130158	DOCK6	3.31e-39	13.8643	4.9e-06	-5.14909	3.36e-13	8.71519	73.855	82.5702	87.7193	pericentral
chr1	154943001	154943500	ENSG00000160691	SHC1	1.6e-11	13.8637	0.0661433	-5.51951	0.00174021	8.3442	20.8411	29.1853	34.7048	pericentral
chr7	149572001	149572500	ENSG00000171130	ATP6V0E2	0.00152619	13.8617	0.233352	-8.2247	0.129368	5.63703	49.8175	55.4545	63.6792	pericentral
chr1	235104001	235104500	ENSG00000238005	RP11-443B7	3.12e-08	13.8612	0.56121	-4.25486	4.82e-05	9.60635	54.8617	64.4681	68.7229	pericentral
chr11	16810501	16811000	ENSG00000166689	PLEKHA7	1.44e-09	13.8606	0.0023405	-8.81444	0.0495246	7.00357	47.6099	56.2819	61.4706	pericentral
chr17	19445501	19446000	ENSG00000142494	SLC47A1	2.56e-07	13.8585	0.0274242	-6.57447	0.109007	7.28408	60.6557	67.9398	74.5143	pericentral
chr5	37835001	37835500	ENSG00000168621	GDNF	4.49e-08	13.8567	0.0225742	-6.45684	0.0587127	6.66843	29.6455	34.689	43.5022	pericentral
chr16	57869501	57870000	ENSG00000140859	KIFC3	9.55e-07	13.8537	0.753418	-1.39407	3.14e-05	12.4596	80.4416	92.9012	94.2953	pericentral
chr9	36432001	36432500	ENSG00000137075	RNF38	0.000166	13.8527	0.878278	-4.68316	0.00685861	9.16958	46.25	55.4196	60.1027	pericentral
chr12	1802001	1802500	ENSG00000006831	ADIPOR2	5.74e-14	13.8526	0.00112324	-6.54473	0.0121362	7.30783	25.7966	33.1044	39.6491	pericentral
chr17	7077001	7077500	ENSG00000141505	ASGR1	7.48e-38	13.8519	1.88e-06	-5.61372	3.73e-13	8.23816	62.1985	70.4367	76.0504	pericentral
chr3	184907501	184908000	ENSG00000223358	EHHADH-AS1	9.47e-05	13.8502	NA	NA	NA	NA	74.7212	NA	88.5714	pericentral
chr3	58176501	58177000	ENSG00000163687	DNASE1L3	0.000191	13.8498	0.00563827	-11.3657	0.551461	2.48415	33.1502	35.6343	47	pericentral
chr5	52500501	52501000	ENSG00000213940	RP11-94D20	0.00215023	13.8476	0.262665	-7.21487	0.558159	6.63271	51.7544	58.3871	65.602	pericentral
chr21	45344001	45344500	ENSG00000160216	AGPAT3	8.25e-09	13.8473	0.154642	-2.51947	1.98e-05	11.3278	55.2045	66.5323	69.0517	pericentral
chr8	1199001	1199500	ENSG00000254160	CTD-2281E23	0.00174367	13.845	0.748106	-1.24113	0.12954	12.6039	37.3961	50	51.2411	pericentral
chr8	129165501	129166000	ENSG00000221261	MIR1208	0.00249019	13.8427	4.4e-05	-15.565	0.78697	-1.79943	52.4752	49.5215	66.318	pericentral
chr1	24878001	24878500	ENSG00000264443	RP4-594I10	4.27e-06	13.8408	0.271882	-5.47224	0.00425894	8.36858	47.5581	55.9267	61.399	pericentral
chr19	44489001	44489500	ENSG00000204920	ZNF155	1.23e-05	13.8407	0.0937793	-7.59611	0.158786	6.24454	24.97	31.2145	38.8106	pericentral
chr19	4706501	4707000	ENSG00000142002	DPP9	6.5e-07	13.8384	0.515467	-2.32455	3.49e-08	12.5871	31.6713	43.7272	45.5097	pericentral
chr1	206753001	206753500	ENSG00000136653	RASSF5	0.000606	13.8377	0.196285	-5.88839	0.00178239	11.1737	66.6058	70.8904	80.4435	pericentral
chr22	38587001	38587500	ENSG00000184381	PLA2G6	3.67e-16	13.8339	0.858807	-2.07088	2.22e-13	11.763	64.5554	76.3185	78.3893	pericentral
chr11	131429501	131430000	ENSG00000182667	NTM	0.00185129	13.8283	NA	NA	NA	NA	33.8068	NA	47.6351	pericentral
chr22	17798501	17799000	ENSG00000231004	CECR9	0.000528	13.827	NA	NA	NA	NA	68.5259	NA	82.3529	pericentral
chr12	56892001	56892500	ENSG00000135423	GLS2	0.0011485	13.8253	0.424693	-7.65571	0.297392	6.16964	28.0864	34.2561	41.9118	pericentral
chr22	39700001	39700500	ENSG00000224794	RP3-333H23	6.01e-09	13.8239	0.00115118	-8.17029	0.158891	5.6536	32.0423	37.6959	45.8661	pericentral
chr3	48927501	48928000	ENSG00000178537	SLC25A20	0.00389396	13.8157	0.21306	-5.15234	0.134822	8.66336	69.7286	78.392	83.5443	pericentral
chr1	154984501	154985000	ENSG00000160685	ZBTB7B	2.94e-10	13.8135	0.40834	-1.23339	1.33e-05	12.5802	17.713	30.2932	31.5265	pericentral
chr10	75617001	75617500	ENSG00000148660	CAMK2G	0.00014	13.8132	0.306747	-4.37439	0.0980886	9.43877	76.7782	86.217	90.5914	pericentral
chr16	88770501	88771000	ENSG00000158717	RNF166	2.79e-08	13.8117	0.256308	-5.37792	0.0014103	8.43383	77.551	85.9848	91.3628	pericentral
chr7	44577001	44577500	ENSG00000015520	NPC1L1	4.75e-05	13.8115	0.657132	-1.56235	0.0060483	10.5214	45.7405	56.7791	59.552	pericentral
chr3	46540001	46540500	ENSG00000163825	RTP3	8.19e-07	13.8109	0.372271	-4.6477	0.00014	9.1632	23.5782	32.7414	37.3891	pericentral
chr10	93974501	93975000	ENSG00000107864	CPEB3	0.00642219	13.8095	0.51987	-1.83615	0.17848	11.9734	40.4762	52.4496	54.2857	pericentral
chr2	210685001	210685500	ENSG00000144406	UNC80	0.000658	13.809	0.0319354	-13.3399	0.646482	0.469087	63.3136	63.7827	77.1226	pericentral
chr22	37474001	37474500	ENSG00000187045	TMPRSS6	1.28e-06	13.8077	0.00666841	-7.49995	0.191409	6.30777	21.9709	28.2787	35.7786	pericentral
chr1	205607501	205608000	ENSG00000158711	ELK4	3.96e-12	13.8067	0.158717	-2.30169	3.82e-06	11.505	80.7388	92.2438	94.5455	pericentral
chr11	64151501	64152000	ENSG00000231680	AP003774	0.00301897	13.8061	0.230966	-6.19451	0.46593	5.7117	43.4091	49.6091	57.2152	pericentral
chr12	48244501	48245000	ENSG00000111424	VDR	0.00562116	13.8055	0.137648	-9.29717	0.67964	4.50835	33.6735	38.1818	47.479	pericentral
chr6	15511001	15511500	ENSG00000008083	JARID2	1.22e-10	13.805	0.0332553	-3.65814	0.0218194	10.1468	56.4029	66.5497	70.2079	pericentral
chr12	57387001	57387500	ENSG00000166856	GPR182	3.97e-05	13.8038	NA	NA	NA	NA	12.8266	NA	26.6304	pericentral
chr16	1247501	1248000	ENSG00000196557	CACNA1H	1e-10	13.8011	0.00894184	-6.82343	0.00332698	7.58677	58.9815	65.9323	72.7826	pericentral
chr3	170048001	170048500	ENSG00000239628	RP11-543D10	4.9e-07	13.7996	0.603159	-3.31616	0.00139037	10.4834	65.407	75.8904	79.2066	pericentral
chr17	1883501	1884000	ENSG00000185924	RTN4RL1	1.26e-07	13.7985	0.687148	-2.82562	0.00112581	10.9729	77.3869	88.3598	91.1854	pericentral
chr17	56049001	56049500	ENSG00000136451	VEZF1	0.000186	13.7961	0.0266063	-8.47346	0.206498	5.32266	60.8232	66.1458	74.6193	pericentral
chr10	74080501	74081000	ENSG00000148719	DNAJB12	9.21e-20	13.7931	5.7e-06	-7.9452	0.000527	5.84786	26.2176	32.0655	40.0107	pericentral
chr9	100990501	100991000	ENSG00000095383	TBC1D2	0.00225016	13.7908	0.0070408	-13.2566	0.887264	-0.157819	35.9116	34.3205	49.7024	pericentral
chr18	48054501	48055000	ENSG00000141639	MAPK4	0.00243468	13.7893	0.519719	-6.16124	0.0589833	7.6281	72.5291	80.1572	86.3184	pericentral
chr17	1970001	1970500	ENSG00000070366	SMG6	2.15e-11	13.7885	0.223433	-2.20833	2.89e-07	12.1622	43.8703	55.684	57.6588	pericentral
chr19	14622001	14622500	ENSG00000099797	TECR	0.000642	13.7876	0.230051	-4.70718	0.307041	9.08037	44.1704	53.2508	57.958	pericentral
chr19	33703501	33704000	ENSG00000130876	SLC7A10	2.25e-07	13.7857	0.870912	-0.987145	1.35e-07	12.7986	50.9496	63.7482	64.7353	pericentral
chr7	151536001	151536500	ENSG00000106617	PRKAG2	6.32e-15	13.7855	6.75e-05	-7.22661	0.0130537	5.8149	66.027	74.7316	79.8125	pericentral
chr4	5896001	5896500	ENSG00000072832	CRMP1	0.00055	13.7848	0.340179	-5.91671	0.266441	7.86805	24.5552	32.4232	38.3399	pericentral
chr17	44020001	44020500	ENSG00000186868	MAPT	2.78e-08	13.7847	0.060074	-4.6458	0.139067	9.13892	58.4375	67.5764	72.2222	pericentral
chr2	128420501	128421000	ENSG00000072163	LIMS2	2.98e-06	13.7822	0.085284	-6.30502	0.0571366	6.8026	30.0896	37.655	43.8719	pericentral
chr5	150481501	150482000	ENSG00000197043	ANXA6	0.000108	13.7803	0.259114	-6.31165	0.299058	5.69233	64.9083	68.9375	78.6885	pericentral
chr1	160621001	160621500	ENSG00000117090	SLAMF1	2.3e-06	13.7795	NA	NA	NA	NA	59.7679	NA	73.5474	pericentral
chr21	44469001	44469500	ENSG00000160200	CBS	8.55e-08	13.778	0.392665	-2.32199	0.000162	11.456	23.8733	35.3293	37.6513	pericentral
chr10	135179001	135179500	ENSG00000127884	ECHS1	2.27e-05	13.7777	0.0928869	-7.25947	5.27e-07	13.6638	61.9932	68.8908	75.7709	pericentral
chr12	128160001	128160500	ENSG00000256022	RP11-526P6	1.08e-05	13.7777	0.127111	-5.96171	0.180998	7.81595	65.4987	73.3146	79.2763	pericentral
chr17	41236001	41236500	ENSG00000012048	BRCA1	5.54e-07	13.7724	0.849365	-0.327077	2.46e-05	13.4453	67.753	81.1983	81.5254	pericentral
chr2	113450001	113450500	ENSG00000144130	NT5DC4	6.44e-09	13.7717	0.564952	-3.4235	8.09e-06	10.3482	22.4921	32.8402	36.2637	pericentral
chr1	6660501	6661000	ENSG00000162413	KLHL21	6.55e-08	13.7716	0.0198859	-7.92749	0.0435223	5.84416	24.026	29.8701	37.7976	pericentral
chr7	138987001	138987500	ENSG00000157741	UBN2	6.33e-05	13.7715	0.209547	-4.54071	0.00385102	9.23083	50.8982	60.129	64.6697	pericentral
chr7	154638001	154638500	ENSG00000130226	DPP6	1.62e-05	13.7713	0.0201362	-7.75644	0.119446	6.01485	44.8326	50.8475	58.6039	pericentral
chr15	67236001	67236500	ENSG00000259289	RP11-798K3	2.71e-10	13.7702	0.0122845	-6.8358	0.0140429	6.53273	73.7913	80.8686	87.5616	pericentral
chr10	126211501	126212000	ENSG00000107902	LHPP	3.88e-12	13.7668	0.765764	0.133068	6.62e-15	15.2252	51.8779	66.9508	65.6447	pericentral
chr8	104984501	104985000	ENSG00000176406	RIMS2	0.00448123	13.7614	0.703317	-2.87626	0.0153842	10.8852	55.6136	66.4987	69.375	pericentral
chr4	6945001	6945500	ENSG00000132405	TBC1D14	3.32e-07	13.7608	0.00838637	-7.28155	0.0895603	6.47922	65.8003	72.2795	79.561	pericentral
chr2	47258001	47258500	ENSG00000068724	TTC7A	1.69e-07	13.7542	NA	NA	0.474163	2.57985	81.4458	93.2432	95.2	pericentral
chr18	3457501	3458000	ENSG00000177426	TGIF1	1.62e-08	13.7535	0.186889	-2.83756	0.000162	10.9159	60.5708	71.4868	74.3243	pericentral
chr12	121463001	121463500	ENSG00000135114	OASL	0.00169	13.7496	3.31e-05	-16.4997	0.183452	-2.75011	26.0442	23.2941	39.7938	pericentral
chr13	96256501	96257000	ENSG00000134874	DZIP1	0.000845	13.7487	0.00587849	-9.63648	0.636365	4.1122	27.3282	31.4404	41.0769	pericentral
chr12	57569001	57569500	ENSG00000123384	LRP1	1.54e-17	13.7474	0.0053567	-4.95105	0.000277	8.79632	62.3171	71.1134	76.0644	pericentral
chr8	27451001	27451500	ENSG00000120885	CLU	0.000973	13.7472	0.236214	-6.18251	0.0696278	7.56471	81.7073	89.272	95.4545	pericentral
chr21	45360501	45361000	ENSG00000160216	AGPAT3	8.36e-13	13.7468	0.000453	-7.76468	0.077471	5.98208	42.2713	48.2534	56.0181	pericentral
chr2	42492001	42492500	ENSG00000143924	EML4	0.000503	13.7463	0.671866	-8.3527	0.282528	5.39364	53.0043	58.3979	66.7506	pericentral
chr9	125080501	125081000	ENSG00000148187	MRRF	0.00125581	13.746	0.335003	-3.79079	0.0619252	9.95524	59.4972	69.4524	73.2432	pericentral
chr10	130163001	130163500	ENSG00000234640	RP11-264E18	0.00217821	13.7455	0.0724942	-7.45174	0.592597	6.29373	74.1117	80.4054	87.8571	pericentral
chr19	30106001	30106500	ENSG00000105171	POP4	5.14e-20	13.744	0.108962	-3.9995	7.46e-11	9.74451	48.0612	57.8057	61.8052	pericentral
[truncated: 15,863 more rows]
