# Supplementary material for: Epigenomic map of human liver reveals principles of zonated morphogenic and metabolic control
Source: Nat Commun. 2018 Oct 8;9:4150. doi: 10.1038/s41467-018-06611-5 (PMC6175862; doi:10.1038/s41467-018-06611-5)
Supplement: Supplementary file 8 — Supplementary Data 6 [file 41467_2018_6611_MOESM8_ESM.xlsx]

## Sheet: Suppl_Table_06_V2_epigenetic_dr
Geneid	Symbol	logFC(exp[P > C])	logCPM (exp)	FDR (exp)	State (exp)	chr	start	end	FDR (meth)	meth.diff [P > C]	State (methylation)	DMR annotation	Potentially DMR regulated
ENSG00000139292	LGR5	-7.15301	0.64034	4.88e-26	predominantly CV	chr12	71863001	71863500	3.09e-08	-9.21088	PV hypomethylated	intron
ENSG00000139292	LGR5	-7.15301	0.64034	4.88e-26	predominantly CV	chr12	71946501	71947000	0.000103	9.18985	CV hypomethylated	exon	yes
ENSG00000226798	RP11-289F5	-6.06598	0.090331	1.91e-15	predominantly CV	chr9	83496501	83497000	7.29e-06	-20.61	PV hypomethylated	intergenic
ENSG00000226798	RP11-289F5	-6.06598	0.090331	1.91e-15	predominantly CV	chr9	83617001	83617500	1.45e-05	-19.5696	PV hypomethylated	intergenic
ENSG00000226798	RP11-289F5	-6.06598	0.090331	1.91e-15	predominantly CV	chr9	83720001	83720500	0.00138428	-16.2439	PV hypomethylated	intergenic
ENSG00000106852	LHX6	-6.01816	-0.569069	4.39e-14	predominantly CV	chr9	124983501	124984000	0.00239071	5.33004	CV hypomethylated	promoter	yes
ENSG00000132677	RHBG	-5.77929	2.69236	2.57e-24	predominantly CV	chr1	156341501	156342000	5.29e-19	19.0179	CV hypomethylated	exon	yes
ENSG00000132677	RHBG	-5.77929	2.69236	2.57e-24	predominantly CV	chr1	156338501	156339000	2.8e-08	5.28694	CV hypomethylated	promoter	yes
ENSG00000256969	RP11-320N7	-5.73052	1.50913	1.8e-19	predominantly CV	chr12	4076501	4077000	0.000349	-6.38345	PV hypomethylated	intergenic
ENSG00000256969	RP11-320N7	-5.73052	1.50913	1.8e-19	predominantly CV	chr12	4140501	4141000	1.56e-05	5.8272	CV hypomethylated	intron	yes
ENSG00000256969	RP11-320N7	-5.73052	1.50913	1.8e-19	predominantly CV	chr12	4133501	4134000	0.00184353	8.75185	CV hypomethylated	intron	yes
ENSG00000256969	RP11-320N7	-5.73052	1.50913	1.8e-19	predominantly CV	chr12	4140001	4140500	3.82e-32	11.7675	CV hypomethylated	intron	yes
ENSG00000256969	RP11-320N7	-5.73052	1.50913	1.8e-19	predominantly CV	chr12	4134501	4135000	2.99e-09	13.9614	CV hypomethylated	promoter	yes
ENSG00000256969	RP11-320N7	-5.73052	1.50913	1.8e-19	predominantly CV	chr12	4101001	4101500	4.38e-09	14.6144	CV hypomethylated	intergenic	yes
ENSG00000256969	RP11-320N7	-5.73052	1.50913	1.8e-19	predominantly CV	chr12	4134001	4134500	3.59e-73	19.7141	CV hypomethylated	intron	yes
ENSG00000256969	RP11-320N7	-5.73052	1.50913	1.8e-19	predominantly CV	chr12	4115001	4115500	5.14e-12	20.007	CV hypomethylated	intergenic	yes
ENSG00000256969	RP11-320N7	-5.73052	1.50913	1.8e-19	predominantly CV	chr12	4124501	4125000	5.63e-19	21.3639	CV hypomethylated	promoter	yes
ENSG00000256969	RP11-320N7	-5.73052	1.50913	1.8e-19	predominantly CV	chr12	4135001	4135500	8.75e-74	32.5357	CV hypomethylated	promoter	yes
ENSG00000108602	ALDH3A1	-5.42833	0.0788938	1.72e-17	predominantly CV	chr17	19652501	19653000	0.000162	6.31697	CV hypomethylated	promoter	yes
ENSG00000108602	ALDH3A1	-5.42833	0.0788938	1.72e-17	predominantly CV	chr17	19656501	19657000	1.66e-05	16.3854	CV hypomethylated	promoter	yes
ENSG00000108602	ALDH3A1	-5.42833	0.0788938	1.72e-17	predominantly CV	chr17	19656001	19656500	1.77e-11	16.548	CV hypomethylated	promoter	yes
ENSG00000108602	ALDH3A1	-5.42833	0.0788938	1.72e-17	predominantly CV	chr17	19660001	19660500	4.23e-29	19.2754	CV hypomethylated	promoter	yes
ENSG00000103546	SLC6A2	-5.01931	-0.715254	1.38e-07	predominantly CV	chr16	55686001	55686500	1.79e-06	-9.43187	PV hypomethylated	promoter
ENSG00000103546	SLC6A2	-5.01931	-0.715254	1.38e-07	predominantly CV	chr16	55657001	55657500	1.23e-05	9.50644	CV hypomethylated	intergenic	yes
ENSG00000078898	BPIFB2	-4.99808	-0.759106	4.04e-11	predominantly CV	chr20	31597501	31598000	1.83e-05	14.3065	CV hypomethylated	intron	yes
ENSG00000074803	SLC12A1	-4.63242	-0.0295773	4.97e-09	predominantly CV	chr15	48579001	48579500	0.00626638	10.8434	CV hypomethylated	intron	yes
ENSG00000158296	SLC13A3	-4.551	4.41714	1.21e-40	predominantly CV	chr20	45261001	45261500	8.21e-05	6.24837	CV hypomethylated	intron	yes
ENSG00000158296	SLC13A3	-4.551	4.41714	1.21e-40	predominantly CV	chr20	45233001	45233500	1.35e-06	7.44513	CV hypomethylated	intron	yes
ENSG00000158296	SLC13A3	-4.551	4.41714	1.21e-40	predominantly CV	chr20	45266501	45267000	0.000542	7.86835	CV hypomethylated	intron	yes
ENSG00000158296	SLC13A3	-4.551	4.41714	1.21e-40	predominantly CV	chr20	45267001	45267500	3.32e-19	10.1374	CV hypomethylated	intron	yes
ENSG00000158296	SLC13A3	-4.551	4.41714	1.21e-40	predominantly CV	chr20	45305501	45306000	0.000438	10.7481	CV hypomethylated	promoter	yes
ENSG00000158296	SLC13A3	-4.551	4.41714	1.21e-40	predominantly CV	chr20	45262501	45263000	0.000556	10.9671	CV hypomethylated	intron	yes
ENSG00000158296	SLC13A3	-4.551	4.41714	1.21e-40	predominantly CV	chr20	45278001	45278500	2.69e-11	14.1274	CV hypomethylated	intron	yes
ENSG00000158296	SLC13A3	-4.551	4.41714	1.21e-40	predominantly CV	chr20	45260501	45261000	1.6e-06	15.0475	CV hypomethylated	intron	yes
ENSG00000158296	SLC13A3	-4.551	4.41714	1.21e-40	predominantly CV	chr20	45271001	45271500	4.59e-14	15.7697	CV hypomethylated	intron	yes
ENSG00000158296	SLC13A3	-4.551	4.41714	1.21e-40	predominantly CV	chr20	45260001	45260500	2.38e-13	16.0192	CV hypomethylated	intron	yes
ENSG00000158296	SLC13A3	-4.551	4.41714	1.21e-40	predominantly CV	chr20	45279501	45280000	1.84e-18	19.5632	CV hypomethylated	promoter	yes
ENSG00000158296	SLC13A3	-4.551	4.41714	1.21e-40	predominantly CV	chr20	45309001	45309500	7.6e-57	25.39	CV hypomethylated	promoter	yes
ENSG00000168065	SLC22A11	-4.43905	-0.875645	4.62e-05	predominantly CV	chr11	64330001	64330500	5.2e-09	8.32887	CV hypomethylated	promoter	yes
ENSG00000168065	SLC22A11	-4.43905	-0.875645	4.62e-05	predominantly CV	chr11	64315001	64315500	9.21e-06	8.53485	CV hypomethylated	promoter	yes
ENSG00000168065	SLC22A11	-4.43905	-0.875645	4.62e-05	predominantly CV	chr11	64321501	64322000	3.6e-05	8.70961	CV hypomethylated	promoter	yes
ENSG00000038295	TLL1	-4.11416	-2.00973	0.000299833	predominantly CV	chr4	166828501	166829000	0.00128659	9.06367	CV hypomethylated	intron	yes
ENSG00000140505	CYP1A2	-4.0324	9.37201	6.76e-34	predominantly CV	chr15	75053001	75053500	0.00810064	5.40143	CV hypomethylated	intron	yes
ENSG00000140505	CYP1A2	-4.0324	9.37201	6.76e-34	predominantly CV	chr15	75056001	75056500	0.000816	8.01669	CV hypomethylated	intron	yes
ENSG00000140505	CYP1A2	-4.0324	9.37201	6.76e-34	predominantly CV	chr15	75042001	75042500	7.75e-12	9.92558	CV hypomethylated	exon	yes
ENSG00000140505	CYP1A2	-4.0324	9.37201	6.76e-34	predominantly CV	chr15	75051001	75051500	0.000306	10.7157	CV hypomethylated	intron	yes
ENSG00000140505	CYP1A2	-4.0324	9.37201	6.76e-34	predominantly CV	chr15	75050001	75050500	1.65e-08	13.871	CV hypomethylated	intron	yes
ENSG00000140505	CYP1A2	-4.0324	9.37201	6.76e-34	predominantly CV	chr15	75049001	75049500	5.93e-30	25.8519	CV hypomethylated	intron	yes
ENSG00000140505	CYP1A2	-4.0324	9.37201	6.76e-34	predominantly CV	chr15	75050501	75051000	4.87e-24	27.1085	CV hypomethylated	intron	yes
ENSG00000140505	CYP1A2	-4.0324	9.37201	6.76e-34	predominantly CV	chr15	75042501	75043000	5.44e-34	28.5591	CV hypomethylated	exon	yes
ENSG00000140505	CYP1A2	-4.0324	9.37201	6.76e-34	predominantly CV	chr15	75055001	75055500	3.85e-73	29.3316	CV hypomethylated	intron	yes
ENSG00000140505	CYP1A2	-4.0324	9.37201	6.76e-34	predominantly CV	chr15	75055501	75056000	2.06e-56	30.578	CV hypomethylated	intron	yes
ENSG00000140505	CYP1A2	-4.0324	9.37201	6.76e-34	predominantly CV	chr15	75044501	75045000	1.52e-61	31.1779	CV hypomethylated	exon	yes
ENSG00000140505	CYP1A2	-4.0324	9.37201	6.76e-34	predominantly CV	chr15	75041001	75041500	3.12e-28	33.0919	CV hypomethylated	promoter	yes
ENSG00000185559	DLK1	-3.93721	-0.336002	5.93e-05	predominantly CV	chr14	101179501	101180000	3.26e-05	-7.06172	PV hypomethylated	intergenic
ENSG00000185559	DLK1	-3.93721	-0.336002	5.93e-05	predominantly CV	chr14	101180501	101181000	7.13e-07	5.9539	CV hypomethylated	intergenic	yes
ENSG00000064205	WISP2	-3.83562	-0.504394	0.000110027	predominantly CV	chr20	43353001	43353500	0.000137	6.36756	CV hypomethylated	exon	yes
ENSG00000111700	SLCO1B3	-3.80375	5.68895	1.32e-18	predominantly CV	chr12	20975001	20975500	6.32e-57	24.6669	CV hypomethylated	intron	yes
ENSG00000111700	SLCO1B3	-3.80375	5.68895	1.32e-18	predominantly CV	chr12	20973001	20973500	4.09e-85	25.3968	CV hypomethylated	intron	yes
ENSG00000254695	RP11-396O20	-3.74741	-1.0024	1.82e-06	predominantly CV	chr11	15719001	15719500	7.27e-11	19.5404	CV hypomethylated	intron	yes
ENSG00000254695	RP11-396O20	-3.74741	-1.0024	1.82e-06	predominantly CV	chr11	15672501	15673000	0.0077523	5.34981	CV hypomethylated	intron	yes
ENSG00000162383	SLC1A7	-3.62314	0.296134	1.62e-07	predominantly CV	chr1	53556001	53556500	1.26e-48	9.93284	CV hypomethylated	promoter	yes
ENSG00000162383	SLC1A7	-3.62314	0.296134	1.62e-07	predominantly CV	chr1	53577001	53577500	0.000365	9.98157	CV hypomethylated	intron	yes
ENSG00000162383	SLC1A7	-3.62314	0.296134	1.62e-07	predominantly CV	chr1	53556501	53557000	0.000251	10.4914	CV hypomethylated	promoter	yes
ENSG00000162383	SLC1A7	-3.62314	0.296134	1.62e-07	predominantly CV	chr1	53555001	53555500	0.00935379	10.9019	CV hypomethylated	exon	yes
ENSG00000162383	SLC1A7	-3.62314	0.296134	1.62e-07	predominantly CV	chr1	53555501	53556000	7.87e-09	12.5254	CV hypomethylated	exon	yes
ENSG00000162383	SLC1A7	-3.62314	0.296134	1.62e-07	predominantly CV	chr1	53557501	53558000	3.83e-27	17.2401	CV hypomethylated	intron	yes
ENSG00000162383	SLC1A7	-3.62314	0.296134	1.62e-07	predominantly CV	chr1	53632501	53633000	9.46e-16	17.2439	CV hypomethylated	intergenic	yes
ENSG00000162383	SLC1A7	-3.62314	0.296134	1.62e-07	predominantly CV	chr1	53629001	53629500	6.79e-13	17.6917	CV hypomethylated	intergenic	yes
ENSG00000162383	SLC1A7	-3.62314	0.296134	1.62e-07	predominantly CV	chr1	53632001	53632500	2.1e-12	23.9683	CV hypomethylated	intergenic	yes
ENSG00000184845	DRD1	-3.50942	0.597564	2.91e-06	predominantly CV	chr5	174863501	174864000	0.00318607	-8.61317	PV hypomethylated	intron
ENSG00000184845	DRD1	-3.50941	0.597564	2.91e-06	predominantly CV	chr5	174843501	174844000	0.0084554	-10.7522	PV hypomethylated	intergenic
ENSG00000184845	DRD1	-3.50941	0.597564	2.91e-06	predominantly CV	chr5	174873501	174874000	1.75e-05	12.6707	CV hypomethylated	promoter	yes
ENSG00000161082	CELF5	-3.43003	-1.60111	1.94e-06	predominantly CV	chr19	3294501	3295000	4.23e-06	11.0947	CV hypomethylated	exon	yes
ENSG00000161082	CELF5	-3.43003	-1.60111	1.94e-06	predominantly CV	chr19	3283501	3284000	0.000569	8.38553	CV hypomethylated	intron	yes
ENSG00000140465	CYP1A1	-3.41203	5.1402	6.43e-18	predominantly CV	chr15	75013001	75013500	0.00869834	-6.12669	PV hypomethylated	exon
ENSG00000140465	CYP1A1	-3.41203	5.1402	6.43e-18	predominantly CV	chr15	75020501	75021000	0.000134	6.25154	CV hypomethylated	promoter	yes
ENSG00000140465	CYP1A1	-3.41203	5.1402	6.43e-18	predominantly CV	chr15	75015001	75015500	0.00127194	6.43337	CV hypomethylated	exon	yes
ENSG00000140465	CYP1A1	-3.41203	5.1402	6.43e-18	predominantly CV	chr15	75014501	75015000	0.00622795	6.51912	CV hypomethylated	exon	yes
ENSG00000140465	CYP1A1	-3.41203	5.1402	6.43e-18	predominantly CV	chr15	75024001	75024500	0.000634	12.2357	CV hypomethylated	promoter	yes
ENSG00000140465	CYP1A1	-3.41203	5.1402	6.43e-18	predominantly CV	chr15	75019501	75020000	7.38e-09	14.9867	CV hypomethylated	promoter	yes
ENSG00000250564	RP11-215P8	-3.35614	0.143549	5.38e-06	predominantly CV	chr5	133769001	133769500	2.92e-05	10.3392	CV hypomethylated	intron	yes
ENSG00000250564	RP11-215P8	-3.35614	0.143549	5.38e-06	predominantly CV	chr5	133768001	133768500	1.07e-36	28.2317	CV hypomethylated	intron	yes
ENSG00000078725	BRINP1	-3.24924	-1.13451	0.000585574	predominantly CV	chr9	121976001	121976500	0.00750365	6.61072	CV hypomethylated	exon	yes
ENSG00000204335	SP5	-3.00265	0.448538	1.45e-18	predominantly CV	chr2	171573001	171573500	4.53e-24	-10.2804	PV hypomethylated	promoter
ENSG00000204335	SP5	-3.00265	0.448538	1.45e-18	predominantly CV	chr2	171572501	171573000	4.89e-11	6.88305	CV hypomethylated	promoter	yes
ENSG00000204335	SP5	-3.00265	0.448538	1.45e-18	predominantly CV	chr2	171573501	171574000	4.89e-21	-12.9599	PV hypomethylated	exon
ENSG00000237759	RP11-278H7	-2.9825	0.262685	5.23e-09	predominantly CV	chr1	244281501	244282000	0.00025	-10.2703	PV hypomethylated	intron
ENSG00000237759	RP11-278H7	-2.9825	0.262685	5.23e-09	predominantly CV	chr1	244318501	244319000	2.56e-05	5.13113	CV hypomethylated	intergenic	yes
ENSG00000065154	OAT	-2.97868	6.61951	4.78e-27	predominantly CV	chr10	126111001	126111500	0.000629	-9.1205	PV hypomethylated	promoter
ENSG00000065154	OAT	-2.97868	6.61951	4.78e-27	predominantly CV	chr10	125982501	125983000	0.00716916	-7.7355	PV hypomethylated	intergenic
ENSG00000065154	OAT	-2.97868	6.61951	4.78e-27	predominantly CV	chr10	126107501	126108000	1.08e-26	5.51401	CV hypomethylated	promoter	yes
ENSG00000065154	OAT	-2.97868	6.61951	4.78e-27	predominantly CV	chr10	126078501	126079000	0.00543625	9.04418	CV hypomethylated	intron	yes
ENSG00000065154	OAT	-2.97868	6.61951	4.78e-27	predominantly CV	chr10	126074501	126075000	4.18e-07	14.9279	CV hypomethylated	intergenic	yes
ENSG00000120457	KCNJ5	-2.9588	-1.64303	0.00224099	predominantly CV	chr11	128796501	128797000	0.000503	8.92133	CV hypomethylated	intron	yes
ENSG00000222033	AC007405	-2.90307	1.37111	5.73e-18	predominantly CV	chr2	171570001	171570500	3.04e-10	5.44805	CV hypomethylated	exon	yes
ENSG00000130700	GATA5	-2.81263	-0.897859	0.000389061	predominantly CV	chr20	61049001	61049500	5.13e-08	9.97406	CV hypomethylated	intron	yes
ENSG00000164266	SPINK1	-2.6841	3.34546	6.84e-06	predominantly CV	chr5	147211001	147211500	9.97e-07	8.78025	CV hypomethylated	promoter	yes
ENSG00000249345	RP11-575F12	-2.66497	-1.37688	0.00262564	predominantly CV	chr12	127402501	127403000	0.00343118	11.8147	CV hypomethylated	intron	yes
ENSG00000249345	RP11-575F12	-2.66497	-1.37688	0.00262564	predominantly CV	chr12	127484501	127485000	0.00138914	5.47605	CV hypomethylated	intron	yes
ENSG00000249345	RP11-575F12	-2.66497	-1.37688	0.00262564	predominantly CV	chr12	127548001	127548500	0.00162268	6.18764	CV hypomethylated	promoter	yes
ENSG00000132854	KANK4	-2.64148	1.97139	8.73e-11	predominantly CV	chr1	62728501	62729000	0.00662678	5.96514	CV hypomethylated	promoter	yes
ENSG00000132854	KANK4	-2.64148	1.97139	8.73e-11	predominantly CV	chr1	62803501	62804000	0.00735363	6.93947	CV hypomethylated	intergenic	yes
ENSG00000141150	RASL10B	-2.63985	0.602948	1.43e-10	predominantly CV	chr17	34059001	34059500	3.06e-05	7.74726	CV hypomethylated	promoter	yes
ENSG00000170006	TMEM154	-2.61383	4.06324	8.36e-29	predominantly CV	chr4	153566001	153566500	0.000346	16.1968	CV hypomethylated	intron	yes
ENSG00000233098	RP11-344E13	-2.59434	-1.22536	0.00727436	predominantly CV	chr17	20901001	20901500	0.000763	6.66584	CV hypomethylated	exon	yes
ENSG00000232855	AF131217	-2.5911	-0.505288	0.00011664	predominantly CV	chr21	29894501	29895000	0.00022	-7.68533	PV hypomethylated	intron
ENSG00000257817	RP4-601P9	-2.57604	0.0741123	1.97e-07	predominantly CV	chr12	115179501	115180000	0.000728	14.2698	CV hypomethylated	intron	yes
ENSG00000257817	RP4-601P9	-2.57604	0.0741123	1.97e-07	predominantly CV	chr12	115173501	115174000	1.21e-10	15.4206	CV hypomethylated	intron	yes
ENSG00000257817	RP4-601P9	-2.57604	0.0741123	1.97e-07	predominantly CV	chr12	115174001	115174500	7.61e-49	19.9344	CV hypomethylated	intron	yes
ENSG00000257817	RP4-601P9	-2.57604	0.0741123	1.97e-07	predominantly CV	chr12	115176501	115177000	1.11e-15	35.4063	CV hypomethylated	intron	yes
ENSG00000257817	RP4-601P9	-2.57604	0.0741123	1.97e-07	predominantly CV	chr12	115174501	115175000	2.63e-09	7.64105	CV hypomethylated	intron	yes
ENSG00000257817	RP4-601P9	-2.57604	0.0741123	1.97e-07	predominantly CV	chr12	115177001	115177500	6.48e-07	10.1763	CV hypomethylated	intron	yes
ENSG00000058866	DGKG	-2.5557	-0.370169	1.91e-06	predominantly CV	chr3	185976501	185977000	0.000143062	-8.99112	PV hypomethylated	intron
ENSG00000058866	DGKG	-2.5557	-0.370169	1.91e-06	predominantly CV	chr3	185856501	185857000	0.00678363	5.07438	CV hypomethylated	intron	yes
ENSG00000146374	RSPO3	-2.50312	3.15487	1.42e-26	predominantly CV	chr6	127442001	127442500	0.00330112	5.19153	CV hypomethylated	intron	yes
ENSG00000140807	NKD1	-2.49278	0.0859427	4.84e-11	predominantly CV	chr16	50661501	50662000	0.000485	-15.2454	PV hypomethylated	intron
ENSG00000140807	NKD1	-2.49278	0.0859427	4.84e-11	predominantly CV	chr16	50653001	50653500	9.21e-09	12.9566	CV hypomethylated	intron	yes
ENSG00000140807	NKD1	-2.49278	0.0859427	4.84e-11	predominantly CV	chr16	50638501	50639000	4.27e-06	13.1088	CV hypomethylated	intron	yes
ENSG00000140807	NKD1	-2.49278	0.0859427	4.84e-11	predominantly CV	chr16	50584001	50584500	4.03e-26	18.3784	CV hypomethylated	intron	yes
ENSG00000140807	NKD1	-2.49278	0.0859427	4.84e-11	predominantly CV	chr16	50651001	50651500	7.42e-09	20.9179	CV hypomethylated	intron	yes
ENSG00000140807	NKD1	-2.49278	0.0859427	4.84e-11	predominantly CV	chr16	50637001	50637500	4.74e-17	-9.75546	PV hypomethylated	intron
ENSG00000140807	NKD1	-2.49278	0.0859427	4.84e-11	predominantly CV	chr16	50669001	50669500	0.000811	-6.83326	PV hypomethylated	exon
ENSG00000140807	NKD1	-2.49278	0.0859427	4.84e-11	predominantly CV	chr16	50583501	50584000	9.7e-07	8.12951	CV hypomethylated	intron	yes
ENSG00000140807	NKD1	-2.49278	0.0859427	4.84e-11	predominantly CV	chr16	50633501	50634000	1.72e-05	8.18615	CV hypomethylated	intron	yes
ENSG00000140807	NKD1	-2.49278	0.0859427	4.84e-11	predominantly CV	chr16	50583001	50583500	2.34e-13	8.85456	CV hypomethylated	exon	yes
ENSG00000140807	NKD1	-2.49278	0.0859427	4.84e-11	predominantly CV	chr16	50634501	50635000	4.02e-05	8.88029	CV hypomethylated	intron	yes
ENSG00000179520	SLC17A8	-2.47044	-1.49452	0.00777594	predominantly CV	chr12	100830001	100830500	8.84e-05	15.061	CV hypomethylated	intergenic	yes
ENSG00000104951	IL4I1	-2.44013	-0.881196	0.0001395	predominantly CV	chr19	50419001	50419500	2.92e-07	-11.1201	PV hypomethylated	intron
ENSG00000104951	IL4I1	-2.44013	-0.881196	0.0001395	predominantly CV	chr19	50415001	50415500	0.00158231	-10.2641	PV hypomethylated	intron
ENSG00000104951	IL4I1	-2.44013	-0.881196	0.0001395	predominantly CV	chr19	50400001	50400500	4.55e-05	-7.13753	PV hypomethylated	promoter
ENSG00000104951	IL4I1	-2.44013	-0.881196	0.0001395	predominantly CV	chr19	50393001	50393500	1.24e-08	5.31493	CV hypomethylated	exon	yes
ENSG00000104951	IL4I1	-2.44013	-0.881196	0.0001395	predominantly CV	chr19	50427001	50427500	6.37e-06	5.49288	CV hypomethylated	intron	yes
ENSG00000104951	IL4I1	-2.44013	-0.881196	0.0001395	predominantly CV	chr19	50427501	50428000	0.00013	6.89717	CV hypomethylated	intron	yes
ENSG00000104951	IL4I1	-2.44013	-0.881196	0.0001395	predominantly CV	chr19	50426501	50427000	1.88e-07	8.54861	CV hypomethylated	intron	yes
ENSG00000003137	CYP26B1	-2.42885	-0.583667	0.00101334	predominantly CV	chr2	72365001	72365500	0.0040945	5.5605	CV hypomethylated	intron	yes
ENSG00000034053	APBA2	-2.41191	-0.773868	0.00393218	predominantly CV	chr15	29237501	29238000	0.00411816	6.11705	CV hypomethylated	intron	yes
ENSG00000105550	FGF21	-2.41148	3.08289	2.39e-10	predominantly CV	chr19	49276501	49277000	3.24e-05	10.5953	CV hypomethylated	intergenic	yes
ENSG00000105550	FGF21	-2.41148	3.08289	2.39e-10	predominantly CV	chr19	49273001	49273500	2.08e-06	12.358	CV hypomethylated	intergenic	yes
ENSG00000105550	FGF21	-2.41148	3.08289	2.39e-10	predominantly CV	chr19	49259501	49260000	2.23e-07	14.0598	CV hypomethylated	promoter	yes
ENSG00000105550	FGF21	-2.41148	3.08289	2.39e-10	predominantly CV	chr19	49260001	49260500	1.12e-13	19.6606	CV hypomethylated	exon	yes
ENSG00000105550	FGF21	-2.41148	3.08289	2.39e-10	predominantly CV	chr19	49260501	49261000	3.32e-26	23.4012	CV hypomethylated	intron	yes
ENSG00000105550	FGF21	-2.41147	3.08289	2.39e-10	predominantly CV	chr19	49277501	49278000	6.43e-06	5.59053	CV hypomethylated	intergenic	yes
ENSG00000171368	TPPP	-2.41092	-0.0289613	0.000120895	predominantly CV	chr5	664001	664500	1.72e-07	10.6073	CV hypomethylated	exon	yes
ENSG00000171368	TPPP	-2.41092	-0.0289613	0.000120895	predominantly CV	chr5	674501	675000	0.00552521	5.70132	CV hypomethylated	intron	yes
ENSG00000171368	TPPP	-2.41092	-0.0289613	0.000120895	predominantly CV	chr5	663501	664000	7.36e-17	8.30794	CV hypomethylated	exon	yes
ENSG00000171368	TPPP	-2.41092	-0.0289613	0.000120895	predominantly CV	chr5	664501	665000	1.15e-05	8.79122	CV hypomethylated	exon	yes
ENSG00000168490	PHYHIP	-2.39779	-0.432405	0.0088285	predominantly CV	chr8	22084501	22085000	0.000509	-5.50156	PV hypomethylated	promoter
ENSG00000168490	PHYHIP	-2.39779	-0.432405	0.0088285	predominantly CV	chr8	22080501	22081000	0.00442977	5.42058	CV hypomethylated	intron	yes
ENSG00000168490	PHYHIP	-2.39779	-0.432405	0.0088285	predominantly CV	chr8	22086001	22086500	0.000772	6.61607	CV hypomethylated	promoter	yes
ENSG00000168490	PHYHIP	-2.39779	-0.432405	0.0088285	predominantly CV	chr8	22081501	22082000	2.41e-08	9.72884	CV hypomethylated	exon	yes
ENSG00000168490	PHYHIP	-2.39779	-0.432405	0.0088285	predominantly CV	chr8	22072001	22072500	7.9e-05	9.77264	CV hypomethylated	intron	yes
ENSG00000168490	PHYHIP	-2.39779	-0.432405	0.0088285	predominantly CV	chr8	22080001	22080500	5.78e-06	15.7	CV hypomethylated	intron	yes
ENSG00000236173	RP1-182D15	-2.39278	-1.8356	0.00742705	predominantly CV	chr6	170338501	170339000	1.38e-05	5.34248	CV hypomethylated	intergenic	yes
ENSG00000236173	RP1-182D15	-2.39278	-1.8356	0.00742705	predominantly CV	chr6	170264501	170265000	0.00539791	5.69432	CV hypomethylated	intergenic	yes
ENSG00000236173	RP1-182D15	-2.39278	-1.8356	0.00742705	predominantly CV	chr6	170338001	170338500	0.00139855	7.54433	CV hypomethylated	intergenic	yes
ENSG00000135821	GLUL	-2.38585	9.21757	1.47e-32	predominantly CV	chr1	182349501	182350000	0.000393	20.9416	CV hypomethylated	intron	yes
ENSG00000135821	GLUL	-2.38585	9.21757	1.47e-32	predominantly CV	chr1	182350001	182350500	1.42e-14	22.03	CV hypomethylated	intron	yes
ENSG00000135821	GLUL	-2.38585	9.21757	1.47e-32	predominantly CV	chr1	182357501	182358000	1.57e-25	22.3168	CV hypomethylated	promoter	yes
ENSG00000135821	GLUL	-2.38585	9.21757	1.47e-32	predominantly CV	chr1	182353501	182354000	3.26e-17	6.58077	CV hypomethylated	exon	yes
ENSG00000135821	GLUL	-2.38585	9.21757	1.47e-32	predominantly CV	chr1	182361501	182362000	1.52e-05	9.97142	CV hypomethylated	promoter	yes
ENSG00000135821	GLUL	-2.38585	9.21757	1.47e-32	predominantly CV	chr1	182356001	182356500	1.51e-06	10.0181	CV hypomethylated	exon	yes
ENSG00000147852	VLDLR	-2.37664	0.0828046	0.000470786	predominantly CV	chr9	2639501	2640000	0.000134	10.7298	CV hypomethylated	exon	yes
ENSG00000127863	TNFRSF19	-2.37222	0.655759	0.00674554	predominantly CV	chr13	24212001	24212500	0.000231	-11.8883	PV hypomethylated	intron
ENSG00000127863	TNFRSF19	-2.37222	0.655759	0.00674554	predominantly CV	chr13	24140501	24141000	0.000506	-11.3182	PV hypomethylated	promoter
ENSG00000127863	TNFRSF19	-2.37222	0.655759	0.00674554	predominantly CV	chr13	24233001	24233500	8.45e-27	16.3601	CV hypomethylated	exon	yes
ENSG00000127863	TNFRSF19	-2.37222	0.655759	0.00674554	predominantly CV	chr13	24228501	24229000	7.57e-31	21.462	CV hypomethylated	intron	yes
ENSG00000185269	NOTUM	-2.35838	3.48428	2.76e-18	predominantly CV	chr17	79922001	79922500	5.87e-09	10.6829	CV hypomethylated	promoter	yes
ENSG00000185269	NOTUM	-2.35838	3.48428	2.76e-18	predominantly CV	chr17	79920001	79920500	3.03e-06	12.0855	CV hypomethylated	promoter	yes
ENSG00000185269	NOTUM	-2.35838	3.48428	2.76e-18	predominantly CV	chr17	79912001	79912500	0.000319	12.6151	CV hypomethylated	exon	yes
ENSG00000185269	NOTUM	-2.35838	3.48428	2.76e-18	predominantly CV	chr17	79925001	79925500	2.15e-12	15.1468	CV hypomethylated	promoter	yes
ENSG00000185269	NOTUM	-2.35838	3.48428	2.76e-18	predominantly CV	chr17	79921001	79921500	3.21e-42	18.3036	CV hypomethylated	promoter	yes
ENSG00000185269	NOTUM	-2.35838	3.48428	2.76e-18	predominantly CV	chr17	79919501	79920000	1.31e-80	20.207	CV hypomethylated	promoter	yes
ENSG00000185269	NOTUM	-2.35838	3.48428	2.76e-18	predominantly CV	chr17	79923001	79923500	7.64e-32	25.3992	CV hypomethylated	promoter	yes
ENSG00000185269	NOTUM	-2.35838	3.48428	2.76e-18	predominantly CV	chr17	79920501	79921000	2.77e-148	36.5201	CV hypomethylated	promoter	yes
ENSG00000053747	LAMA3	-2.32893	0.446703	0.00904326	predominantly CV	chr18	21309501	21310000	0.00247228	-19.1236	PV hypomethylated	intron
ENSG00000053747	LAMA3	-2.32893	0.446703	0.00904326	predominantly CV	chr18	21435001	21435500	2.28e-09	12.2983	CV hypomethylated	intron	yes
ENSG00000053747	LAMA3	-2.32893	0.446703	0.00904326	predominantly CV	chr18	21431001	21431500	4.7e-37	14.913	CV hypomethylated	intron	yes
ENSG00000053747	LAMA3	-2.32893	0.446703	0.00904326	predominantly CV	chr18	21427501	21428000	5.48e-32	18.2179	CV hypomethylated	exon	yes
ENSG00000053747	LAMA3	-2.32893	0.446703	0.00904326	predominantly CV	chr18	21427001	21427500	4.28e-29	18.3307	CV hypomethylated	exon	yes
ENSG00000053747	LAMA3	-2.32893	0.446703	0.00904326	predominantly CV	chr18	21464501	21465000	3.2e-24	31.2711	CV hypomethylated	promoter	yes
ENSG00000125337	KIF25	-2.28874	-0.205867	0.00622814	predominantly CV	chr6	168416501	168417000	2.22e-08	6.99349	CV hypomethylated	intron	yes
ENSG00000135111	TBX3	-2.25941	5.22829	4.1e-59	predominantly CV	chr12	115130001	115130500	6.51e-09	6.86884	CV hypomethylated	promoter	yes
ENSG00000135111	TBX3	-2.25941	5.22829	4.1e-59	predominantly CV	chr12	115135001	115135500	3.41e-06	-11.1813	PV hypomethylated	intergenic
ENSG00000135111	TBX3	-2.25941	5.22829	4.1e-59	predominantly CV	chr12	115109001	115109500	1.44e-05	14.7586	CV hypomethylated	exon	yes
ENSG00000135111	TBX3	-2.25941	5.22829	4.1e-59	predominantly CV	chr12	115109501	115110000	8.55e-85	17.7732	CV hypomethylated	exon	yes
ENSG00000135111	TBX3	-2.25941	5.22829	4.1e-59	predominantly CV	chr12	115123001	115123500	2.21e-58	17.8622	CV hypomethylated	promoter	yes
ENSG00000135111	TBX3	-2.25941	5.22829	4.1e-59	predominantly CV	chr12	115123501	115124000	1.73e-40	20.6161	CV hypomethylated	promoter	yes
ENSG00000135111	TBX3	-2.25941	5.22829	4.1e-59	predominantly CV	chr12	115124501	115125000	3.5e-28	20.7528	CV hypomethylated	promoter	yes
ENSG00000135111	TBX3	-2.25941	5.22829	4.1e-59	predominantly CV	chr12	115129501	115130000	9.52e-24	22.536	CV hypomethylated	promoter	yes
ENSG00000135111	TBX3	-2.25941	5.22829	4.1e-59	predominantly CV	chr12	115107501	115108000	2.42e-28	23.2797	CV hypomethylated	intron	yes
ENSG00000135111	TBX3	-2.25941	5.22829	4.1e-59	predominantly CV	chr12	115114001	115114500	2.84e-30	28.2841	CV hypomethylated	exon	yes
ENSG00000135111	TBX3	-2.25941	5.22829	4.1e-59	predominantly CV	chr12	115124001	115124500	8.01e-48	42.3224	CV hypomethylated	promoter	yes
ENSG00000135111	TBX3	-2.25941	5.22829	4.1e-59	predominantly CV	chr12	115129001	115129500	3.61e-47	43.5723	CV hypomethylated	promoter	yes
ENSG00000176204	LRRTM4	-2.25679	-0.212439	5.36e-05	predominantly CV	chr2	77042001	77042500	0.000975	-10.7493	PV hypomethylated	intron
ENSG00000120049	KCNIP2	-2.24921	-1.7061	0.00620088	predominantly CV	chr10	103589501	103590000	2.58e-05	8.81615	CV hypomethylated	promoter	yes
ENSG00000197635	DPP4	-2.249	5.36274	5.3e-44	predominantly CV	chr2	162887501	162888000	2.15e-06	14.8159	CV hypomethylated	intron	yes
ENSG00000168646	AXIN2	-2.24186	0.507735	6.17e-05	predominantly CV	chr17	63524001	63524500	2.99e-09	5.02757	CV hypomethylated	intron	yes
ENSG00000168646	AXIN2	-2.24186	0.507735	6.17e-05	predominantly CV	chr17	63542501	63543000	2.25e-06	6.80264	CV hypomethylated	intron	yes
ENSG00000168646	AXIN2	-2.24186	0.507735	6.17e-05	predominantly CV	chr17	63555501	63556000	6.75e-06	8.06242	CV hypomethylated	promoter	yes
ENSG00000168646	AXIN2	-2.24186	0.507735	6.17e-05	predominantly CV	chr17	63554001	63554500	0.00524415	12.7089	CV hypomethylated	promoter	yes
ENSG00000168646	AXIN2	-2.24186	0.507735	6.17e-05	predominantly CV	chr17	63528501	63529000	1.07e-14	12.8179	CV hypomethylated	intron	yes
ENSG00000168646	AXIN2	-2.24186	0.507735	6.17e-05	predominantly CV	chr17	63552001	63552500	1.81e-15	19.6354	CV hypomethylated	intron	yes
ENSG00000168646	AXIN2	-2.24186	0.507735	6.17e-05	predominantly CV	chr17	63550501	63551000	1.64e-33	26.0132	CV hypomethylated	intron	yes
ENSG00000168646	AXIN2	-2.24186	0.507735	6.17e-05	predominantly CV	chr17	63553501	63554000	9.44e-37	28.0462	CV hypomethylated	exon	yes
ENSG00000168646	AXIN2	-2.24186	0.507735	6.17e-05	predominantly CV	chr17	63555001	63555500	4.76e-53	29.3163	CV hypomethylated	promoter	yes
ENSG00000236975	RP5-1065P14	-2.22857	-0.997633	0.0011772	predominantly CV	chr1	229244501	229245000	5.44e-09	11.5168	CV hypomethylated	intergenic	yes
ENSG00000236975	RP5-1065P14	-2.22857	-0.997633	0.0011772	predominantly CV	chr1	229265501	229266000	1.55e-12	16.0549	CV hypomethylated	intergenic	yes
ENSG00000236975	RP5-1065P14	-2.22857	-0.997633	0.0011772	predominantly CV	chr1	229266001	229266500	0.00181688	16.2618	CV hypomethylated	intergenic	yes
ENSG00000236975	RP5-1065P14	-2.22857	-0.997633	0.0011772	predominantly CV	chr1	229245001	229245500	3.8e-16	19.7358	CV hypomethylated	intergenic	yes
ENSG00000236975	RP5-1065P14	-2.22857	-0.997633	0.0011772	predominantly CV	chr1	229243001	229243500	3.87e-09	27.1279	CV hypomethylated	intergenic	yes
ENSG00000236975	RP5-1065P14	-2.22857	-0.997633	0.0011772	predominantly CV	chr1	229253501	229254000	0.000929	6.67324	CV hypomethylated	intergenic	yes
ENSG00000184601	C14orf180	-2.18554	0.50356	4.11e-06	predominantly CV	chr14	105046501	105047000	0.00190004	7.87092	CV hypomethylated	promoter	yes
ENSG00000184601	C14orf180	-2.18554	0.50356	4.11e-06	predominantly CV	chr14	105047501	105048000	3.13e-12	8.17459	CV hypomethylated	promoter	yes
ENSG00000184601	C14orf180	-2.18554	0.50356	4.11e-06	predominantly CV	chr14	105047001	105047500	1.89e-08	8.33812	CV hypomethylated	promoter	yes
ENSG00000184601	C14orf180	-2.18554	0.50356	4.11e-06	predominantly CV	chr14	105045501	105046000	0.00103727	9.50664	CV hypomethylated	promoter	yes
ENSG00000091622	PITPNM3	-2.14539	1.19889	9.46e-12	predominantly CV	chr17	6410501	6411000	0.00240835	5.89941	CV hypomethylated	intron	yes
ENSG00000091622	PITPNM3	-2.14539	1.19889	9.46e-12	predominantly CV	chr17	6461001	6461500	1.7e-10	8.65043	CV hypomethylated	promoter	yes
ENSG00000091622	PITPNM3	-2.14539	1.19889	9.46e-12	predominantly CV	chr17	6451501	6452000	1.18e-05	9.77451	CV hypomethylated	intron	yes
ENSG00000091622	PITPNM3	-2.14539	1.19889	9.46e-12	predominantly CV	chr17	6462001	6462500	0.000354	-12.0989	PV hypomethylated	promoter
ENSG00000132329	RAMP1	-2.13303	5.09186	4.3e-20	predominantly CV	chr2	238769001	238769500	6.75e-37	20.0192	CV hypomethylated	promoter	yes
ENSG00000132329	RAMP1	-2.13303	5.09186	4.3e-20	predominantly CV	chr2	238771001	238771500	9.44e-21	20.3821	CV hypomethylated	intron	yes
ENSG00000132329	RAMP1	-2.13303	5.09186	4.3e-20	predominantly CV	chr2	238802001	238802500	5.84e-08	-9.53045	PV hypomethylated	intron
ENSG00000132329	RAMP1	-2.13303	5.09186	4.3e-20	predominantly CV	chr2	238773501	238774000	0.00116102	8.20404	CV hypomethylated	intron	yes
ENSG00000132329	RAMP1	-2.13303	5.09186	4.3e-20	predominantly CV	chr2	238804501	238805000	7.04e-16	8.36716	CV hypomethylated	intron	yes
ENSG00000174469	CNTNAP2	-2.10684	3.17441	5.33e-13	predominantly CV	chr7	148014501	148015000	0.000862	5.28453	CV hypomethylated	intron	yes
ENSG00000174469	CNTNAP2	-2.10684	3.17441	5.33e-13	predominantly CV	chr7	145943501	145944000	0.000472	5.98403	CV hypomethylated	intron	yes
ENSG00000174469	CNTNAP2	-2.10684	3.17441	5.33e-13	predominantly CV	chr7	147750001	147750500	0.00282754	9.62817	CV hypomethylated	intron	yes
ENSG00000174469	CNTNAP2	-2.10684	3.17441	5.33e-13	predominantly CV	chr7	147807001	147807500	0.000167	12.4732	CV hypomethylated	intron	yes
ENSG00000224417	RP11-503C24	-2.05822	0.820941	0.00174881	predominantly CV	chr6	168702001	168702500	2.59e-19	18.1958	CV hypomethylated	promoter	yes
ENSG00000224417	RP11-503C24	-2.05822	0.820941	0.00174881	predominantly CV	chr6	168700001	168700500	3.06e-10	7.15656	CV hypomethylated	exon	yes
ENSG00000100867	DHRS2	-2.0578	2.79119	3.8e-09	predominantly CV	chr14	24105501	24106000	2.66e-09	8.38678	CV hypomethylated	promoter	yes
ENSG00000118596	SLC16A7	-2.05659	1.46562	2.49e-06	predominantly CV	chr12	60145501	60146000	0.0051267	-5.42476	PV hypomethylated	intron
ENSG00000128165	ADM2	-2.02303	0.392054	7.04e-05	predominantly CV	chr22	50923001	50923500	6.73e-16	9.17949	CV hypomethylated	exon	yes
ENSG00000128165	ADM2	-2.02303	0.392054	7.04e-05	predominantly CV	chr22	50920501	50921000	0.000104	13.1631	CV hypomethylated	promoter	yes
ENSG00000157423	HYDIN	-2.0224	1.18748	1.41e-08	predominantly CV	chr16	71264501	71265000	8.02e-09	-9.07948	PV hypomethylated	promoter
ENSG00000157423	HYDIN	-2.0224	1.18748	1.41e-08	predominantly CV	chr16	70843501	70844000	0.00157645	-8.8652	PV hypomethylated	exon
ENSG00000085741	WNT11	-1.96522	3.07567	3.5e-16	predominantly CV	chr11	75916001	75916500	2.68e-07	12.6291	CV hypomethylated	intron	yes
ENSG00000132821	VSTM2L	-1.9385	-0.449436	0.00214531	predominantly CV	chr20	36547501	36548000	0.0088331	-7.0313	PV hypomethylated	intron
ENSG00000132821	VSTM2L	-1.9385	-0.449436	0.00214531	predominantly CV	chr20	36514501	36515000	0.000854	7.41397	CV hypomethylated	intergenic	yes
ENSG00000132821	VSTM2L	-1.9385	-0.449436	0.00214531	predominantly CV	chr20	36543501	36544000	1.42e-09	-12.7039	PV hypomethylated	intron
ENSG00000166819	PLIN1	-1.92314	5.11362	1.52e-24	predominantly CV	chr15	90208501	90209000	8.92e-12	-9.00955	PV hypomethylated	exon
ENSG00000166819	PLIN1	-1.92314	5.11362	1.52e-24	predominantly CV	chr15	90209001	90209500	0.00370044	-5.6684	PV hypomethylated	exon
ENSG00000166819	PLIN1	-1.92314	5.11362	1.52e-24	predominantly CV	chr15	90207501	90208000	0.000158	8.41857	CV hypomethylated	exon	yes
ENSG00000166819	PLIN1	-1.92314	5.11362	1.52e-24	predominantly CV	chr15	90216501	90217000	5.13e-10	12.1543	CV hypomethylated	exon	yes
ENSG00000121898	CPXM2	-1.89371	0.714861	0.000225807	predominantly CV	chr10	125617501	125618000	0.00603616	-9.10825	PV hypomethylated	intron
ENSG00000006704	GTF2IRD1	-1.89021	0.756768	6.5e-07	predominantly CV	chr7	73894501	73895000	3.39e-11	7.41932	CV hypomethylated	intron	yes
ENSG00000006704	GTF2IRD1	-1.89021	0.756768	6.5e-07	predominantly CV	chr7	73949501	73950000	7.33e-06	10.6675	CV hypomethylated	intron	yes
ENSG00000006704	GTF2IRD1	-1.89021	0.756768	6.5e-07	predominantly CV	chr7	74005001	74005500	2.88e-08	10.9973	CV hypomethylated	exon	yes
ENSG00000006704	GTF2IRD1	-1.89021	0.756768	6.5e-07	predominantly CV	chr7	73950001	73950500	1.23e-13	11.9647	CV hypomethylated	exon	yes
ENSG00000006704	GTF2IRD1	-1.89021	0.756768	6.5e-07	predominantly CV	chr7	73914501	73915000	9.69e-07	12.3139	CV hypomethylated	intron	yes
ENSG00000006704	GTF2IRD1	-1.89021	0.756768	6.5e-07	predominantly CV	chr7	73917001	73917500	2.08e-08	13.5252	CV hypomethylated	intron	yes
ENSG00000006704	GTF2IRD1	-1.89021	0.756768	6.5e-07	predominantly CV	chr7	73995501	73996000	8.66e-10	14.3063	CV hypomethylated	intron	yes
ENSG00000006704	GTF2IRD1	-1.89021	0.756768	6.5e-07	predominantly CV	chr7	73869501	73870000	9.33e-09	14.8481	CV hypomethylated	intron	yes
ENSG00000006704	GTF2IRD1	-1.89021	0.756768	6.5e-07	predominantly CV	chr7	73917501	73918000	6.42e-08	15.6056	CV hypomethylated	intron	yes
ENSG00000006704	GTF2IRD1	-1.89021	0.756768	6.5e-07	predominantly CV	chr7	73897001	73897500	8.11e-07	16.8189	CV hypomethylated	intron	yes
ENSG00000006704	GTF2IRD1	-1.89021	0.756768	6.5e-07	predominantly CV	chr7	73869001	73869500	1.24e-23	18.0026	CV hypomethylated	intron	yes
ENSG00000006704	GTF2IRD1	-1.89021	0.756768	6.5e-07	predominantly CV	chr7	73908501	73909000	4.69e-12	21.7834	CV hypomethylated	intron	yes
ENSG00000006704	GTF2IRD1	-1.89021	0.756768	6.5e-07	predominantly CV	chr7	73867001	73867500	4.78e-43	25.153	CV hypomethylated	promoter	yes
ENSG00000006704	GTF2IRD1	-1.89021	0.756768	6.5e-07	predominantly CV	chr7	73983001	73983500	2.36e-20	30.2039	CV hypomethylated	intron	yes
ENSG00000130649	CYP2E1	-1.84035	12.0947	2.39e-29	predominantly CV	chr10	135347001	135347500	2.53e-16	11.2433	CV hypomethylated	exon	yes
ENSG00000130649	CYP2E1	-1.84035	12.0947	2.39e-29	predominantly CV	chr10	135339001	135339500	8.34e-30	18.9683	CV hypomethylated	promoter	yes
ENSG00000130649	CYP2E1	-1.84035	12.0947	2.39e-29	predominantly CV	chr10	135352001	135352500	2.16e-18	23.5266	CV hypomethylated	exon	yes
ENSG00000130649	CYP2E1	-1.84035	12.0947	2.39e-29	predominantly CV	chr10	135345001	135345500	8.22e-90	34.5246	CV hypomethylated	promoter	yes
ENSG00000147481	SNTG1	-1.83774	0.472558	0.00134306	predominantly CV	chr8	51617001	51617500	0.00912654	8.32063	CV hypomethylated	exon	yes
ENSG00000228445	UGT1A2P	-1.82514	2.38132	3.14e-22	predominantly CV	chr2	234655501	234656000	1.7e-24	30.0543	CV hypomethylated	promoter	yes
ENSG00000185038	MROH2A	-1.81756	3.45366	4.29e-13	predominantly CV	chr2	234726501	234727000	0.00488617	6.25976	CV hypomethylated	exon	yes
ENSG00000185038	MROH2A	-1.81756	3.45366	4.29e-13	predominantly CV	chr2	234740001	234740500	0.000373	6.50839	CV hypomethylated	exon	yes
ENSG00000185038	MROH2A	-1.81756	3.45366	4.29e-13	predominantly CV	chr2	234731001	234731500	0.000124	6.66376	CV hypomethylated	exon	yes
ENSG00000185038	MROH2A	-1.81756	3.45366	4.29e-13	predominantly CV	chr2	234730501	234731000	1.57e-13	13.9697	CV hypomethylated	exon	yes
ENSG00000185038	MROH2A	-1.81756	3.45366	4.29e-13	predominantly CV	chr2	234732501	234733000	2.59e-06	16.6716	CV hypomethylated	intron	yes
ENSG00000185038	MROH2A	-1.81756	3.45366	4.29e-13	predominantly CV	chr2	234731501	234732000	3.8e-06	17.5153	CV hypomethylated	exon	yes
ENSG00000236849	RP11-151D14	-1.79296	0.296415	5.81e-05	predominantly CV	chr9	75497501	75498000	0.0065323	-5.41388	PV hypomethylated	promoter
ENSG00000072422	RHOBTB1	-1.77259	2.64902	1.55e-12	predominantly CV	chr10	62696501	62697000	0.00213039	12.8323	CV hypomethylated	intron	yes
ENSG00000072422	RHOBTB1	-1.77259	2.64902	1.55e-12	predominantly CV	chr10	62760501	62761000	4.69e-20	13.3504	CV hypomethylated	promoter	yes
ENSG00000072422	RHOBTB1	-1.77259	2.64902	1.55e-12	predominantly CV	chr10	62727001	62727500	5.71e-06	13.7387	CV hypomethylated	intron	yes
ENSG00000072422	RHOBTB1	-1.77259	2.64902	1.55e-12	predominantly CV	chr10	62661501	62662000	0.000176	19.4161	CV hypomethylated	intron	yes
ENSG00000072657	TRHDE	-1.77031	0.112956	0.000729284	predominantly CV	chr12	72724001	72724500	0.000436	-8.78739	PV hypomethylated	intron
ENSG00000102575	ACP5	-1.72256	2.66812	7.11e-17	predominantly CV	chr19	11685501	11686000	0.00043	5.6479	CV hypomethylated	exon	yes
ENSG00000232874	RP11-135A1	-1.71751	-0.606465	0.00176702	predominantly CV	chr3	193857001	193857500	0.00750047	-5.69305	PV hypomethylated	promoter
ENSG00000170956	CEACAM3	-1.67277	-1.33226	0.00663	predominantly CV	chr19	42312501	42313000	0.00668499	6.19043	CV hypomethylated	promoter	yes
ENSG00000188060	RAB42	-1.59887	0.131968	0.00224079	predominantly CV	chr1	28919501	28920000	1.18e-06	-6.0773	PV hypomethylated	promoter
ENSG00000214796	RP11-480I12	-1.59247	0.985945	3.26e-08	predominantly CV	chr1	202826501	202827000	1.63e-06	18.3019	CV hypomethylated	exon	yes
ENSG00000214796	RP11-480I12	-1.59247	0.985945	3.26e-08	predominantly CV	chr1	202828501	202829000	0.00445342	9.66036	CV hypomethylated	promoter	yes
ENSG00000143994	ABHD1	-1.58459	2.15875	1.1e-16	predominantly CV	chr2	27347001	27347500	5.07e-17	33.4243	CV hypomethylated	promoter	yes
ENSG00000049540	ELN	-1.56843	2.38162	7.71e-08	predominantly CV	chr7	73442001	73442500	0.00436556	7.79029	CV hypomethylated	promoter	yes
ENSG00000049540	ELN	-1.56843	2.38162	7.71e-08	predominantly CV	chr7	73443001	73443500	0.00182626	10.2908	CV hypomethylated	promoter	yes
ENSG00000049540	ELN	-1.56843	2.38162	7.71e-08	predominantly CV	chr7	73466001	73466500	1.27e-05	-15.4945	PV hypomethylated	promoter
ENSG00000049540	ELN	-1.56843	2.38162	7.71e-08	predominantly CV	chr7	73442501	73443000	1.08e-07	13.5133	CV hypomethylated	promoter	yes
ENSG00000049540	ELN	-1.56843	2.38162	7.71e-08	predominantly CV	chr7	73446501	73447000	1.64e-26	19.08	CV hypomethylated	intron	yes
ENSG00000049540	ELN	-1.56843	2.38162	7.71e-08	predominantly CV	chr7	73428501	73429000	1.06e-25	21.7049	CV hypomethylated	intergenic	yes
ENSG00000049540	ELN	-1.56843	2.38162	7.71e-08	predominantly CV	chr7	73443501	73444000	7.86e-15	23.5468	CV hypomethylated	intron	yes
ENSG00000049540	ELN	-1.56843	2.38162	7.71e-08	predominantly CV	chr7	73444001	73444500	1.71e-15	25.2683	CV hypomethylated	intron	yes
ENSG00000100027	YPEL1	-1.56778	1.88283	3.64e-11	predominantly CV	chr22	22073501	22074000	0.00115957	11.3403	CV hypomethylated	intron	yes
ENSG00000100027	YPEL1	-1.56778	1.88283	3.64e-11	predominantly CV	chr22	22085001	22085500	2.9e-06	18.574	CV hypomethylated	intron	yes
ENSG00000100027	YPEL1	-1.56778	1.88283	3.64e-11	predominantly CV	chr22	22086001	22086500	3.11e-38	26.0303	CV hypomethylated	intron	yes
ENSG00000100027	YPEL1	-1.56778	1.88283	3.64e-11	predominantly CV	chr22	22064501	22065000	0.00267046	5.72709	CV hypomethylated	exon	yes
ENSG00000100027	YPEL1	-1.56778	1.88283	3.64e-11	predominantly CV	chr22	22068501	22069000	1.33e-23	10.0285	CV hypomethylated	intron	yes
ENSG00000151136	BTBD11	-1.55823	2.19215	4.39e-14	predominantly CV	chr12	108055001	108055500	3.64e-06	13.0291	CV hypomethylated	intron	yes
ENSG00000143195	ILDR2	-1.53796	0.159861	0.00113234	predominantly CV	chr1	166917001	166917500	2.25e-05	-16.2768	PV hypomethylated	intron
ENSG00000164512	ANKRD55	-1.51373	1.62239	6.3e-08	predominantly CV	chr5	55412501	55413000	0.00396518	7.62987	CV hypomethylated	promoter	yes
ENSG00000164512	ANKRD55	-1.51373	1.62239	6.3e-08	predominantly CV	chr5	55393501	55394000	0.00930395	9.57419	CV hypomethylated	intron	yes
ENSG00000164512	ANKRD55	-1.51373	1.62239	6.3e-08	predominantly CV	chr5	55472001	55472500	5.56e-14	-13.6857	PV hypomethylated	exon
ENSG00000164398	ACSL6	-1.50719	0.928268	0.000866316	predominantly CV	chr5	131336501	131337000	2.39e-14	26.2957	CV hypomethylated	intron	yes
ENSG00000164398	ACSL6	-1.50719	0.928268	0.000866316	predominantly CV	chr5	131333501	131334000	0.00320505	5.99972	CV hypomethylated	intron	yes
ENSG00000187699	C2orf88	-1.50546	2.28383	9.01e-12	predominantly CV	chr2	190984001	190984500	0.0067864	6.04313	CV hypomethylated	intron	yes
ENSG00000165841	CYP2C19	-1.49685	7.27761	3.51e-15	predominantly CV	chr10	96524001	96524500	5.15e-05	18.1344	CV hypomethylated	intron	yes
ENSG00000165841	CYP2C19	-1.49685	7.27761	3.51e-15	predominantly CV	chr10	96523501	96524000	7.51e-15	27.7321	CV hypomethylated	intron	yes
ENSG00000141506	PIK3R5	-1.46237	0.731225	0.0030996	predominantly CV	chr17	8791501	8792000	0.00981006	-5.52397	PV hypomethylated	promoter
ENSG00000214279	RP11-108K14	-1.45355	-0.123464	0.00181631	predominantly CV	chr10	135278501	135279000	0.00560588	5.01457	CV hypomethylated	exon	yes
ENSG00000196169	KIF19	-1.44527	-0.367982	0.00634902	predominantly CV	chr17	72350501	72351000	0.00580794	-5.72497	PV hypomethylated	exon
ENSG00000081059	TCF7	-1.44343	1.73486	1.4e-06	predominantly CV	chr5	133438501	133439000	0.00539378	11.372	CV hypomethylated	intergenic	yes
ENSG00000035664	DAPK2	-1.44299	0.934366	0.000508836	predominantly CV	chr15	64277501	64278000	0.00939978	-5.19235	PV hypomethylated	intron
ENSG00000161653	NAGS	-1.43823	4.65588	1.22e-18	predominantly CV	chr17	42085001	42085500	2.28e-13	16.2273	CV hypomethylated	exon	yes
ENSG00000197549	PRAMENP	-1.43664	-0.368454	0.000843193	predominantly CV	chr22	22345001	22345500	2.48e-11	10.9521	CV hypomethylated	exon	yes
ENSG00000139874	SSTR1	-1.42612	2.85133	4.99e-11	predominantly CV	chr14	38679501	38680000	2.53e-13	11.6505	CV hypomethylated	exon	yes
ENSG00000139874	SSTR1	-1.42612	2.85133	4.99e-11	predominantly CV	chr14	38679001	38679500	3.62e-08	7.91378	CV hypomethylated	exon	yes
ENSG00000163520	FBLN2	-1.42345	1.31763	0.00123272	predominantly CV	chr3	13680501	13681000	0.000307	7.63156	CV hypomethylated	intron	yes
ENSG00000163520	FBLN2	-1.42345	1.31763	0.00123272	predominantly CV	chr3	13626501	13627000	1.46e-09	-14.0712	PV hypomethylated	intron
ENSG00000164188	RANBP3L	-1.39576	3.37635	7.68e-19	predominantly CV	chr5	36272501	36273000	0.00139929	6.26641	CV hypomethylated	intron	yes
ENSG00000164188	RANBP3L	-1.39576	3.37635	7.68e-19	predominantly CV	chr5	36365001	36365500	1.68e-06	9.28595	CV hypomethylated	intergenic	yes
ENSG00000087076	HSD17B14	-1.38827	4.17391	7.37e-16	predominantly CV	chr19	49319501	49320000	4.67e-12	12.5009	CV hypomethylated	intron	yes
ENSG00000087076	HSD17B14	-1.38827	4.17391	7.37e-16	predominantly CV	chr19	49330501	49331000	6.03e-06	13.904	CV hypomethylated	intron	yes
ENSG00000087076	HSD17B14	-1.38827	4.17391	7.37e-16	predominantly CV	chr19	49316501	49317000	1.06e-11	14.1215	CV hypomethylated	exon	yes
ENSG00000087076	HSD17B14	-1.38827	4.17391	7.37e-16	predominantly CV	chr19	49316001	49316500	3.24e-05	6.42349	CV hypomethylated	exon	yes
ENSG00000087076	HSD17B14	-1.38827	4.17391	7.37e-16	predominantly CV	chr19	49340001	49340500	8.29e-07	6.86529	CV hypomethylated	promoter	yes
ENSG00000087076	HSD17B14	-1.38827	4.17391	7.37e-16	predominantly CV	chr19	49334501	49335000	1.66e-05	7.40385	CV hypomethylated	exon	yes
ENSG00000167910	CYP7A1	-1.35892	5.07116	6.99e-07	predominantly CV	chr8	59409001	59409500	9.23e-12	10.7727	CV hypomethylated	exon	yes
ENSG00000167910	CYP7A1	-1.35892	5.07116	6.99e-07	predominantly CV	chr8	59390501	59391000	4.33e-05	11.3448	CV hypomethylated	intergenic	yes
ENSG00000183579	ZNRF3	-1.34132	3.14643	1e-13	predominantly CV	chr22	29436001	29436500	0.00742772	5.88125	CV hypomethylated	intron	yes
ENSG00000183579	ZNRF3	-1.34132	3.14643	1e-13	predominantly CV	chr22	29344001	29344500	0.00222309	8.15948	CV hypomethylated	intron	yes
ENSG00000183579	ZNRF3	-1.34132	3.14643	1e-13	predominantly CV	chr22	29302501	29303000	0.000157	9.05861	CV hypomethylated	intron	yes
ENSG00000183579	ZNRF3	-1.34132	3.14643	1e-13	predominantly CV	chr22	29319501	29320000	4.19e-07	9.6246	CV hypomethylated	intron	yes
ENSG00000183579	ZNRF3	-1.34132	3.14643	1e-13	predominantly CV	chr22	29280501	29281000	7.33e-20	10.3406	CV hypomethylated	intron	yes
ENSG00000183579	ZNRF3	-1.34132	3.14643	1e-13	predominantly CV	chr22	29293501	29294000	6.3e-12	10.4001	CV hypomethylated	intron	yes
ENSG00000183579	ZNRF3	-1.34132	3.14643	1e-13	predominantly CV	chr22	29348001	29348500	1.63e-05	10.5566	CV hypomethylated	intron	yes
ENSG00000183579	ZNRF3	-1.34132	3.14643	1e-13	predominantly CV	chr22	29290501	29291000	5.45e-08	11.7147	CV hypomethylated	intron	yes
ENSG00000183579	ZNRF3	-1.34132	3.14643	1e-13	predominantly CV	chr22	29385501	29386000	8.32e-05	11.8642	CV hypomethylated	intron	yes
ENSG00000183579	ZNRF3	-1.34132	3.14643	1e-13	predominantly CV	chr22	29410001	29410500	8.56e-06	12.2184	CV hypomethylated	intron	yes
ENSG00000183579	ZNRF3	-1.34132	3.14643	1e-13	predominantly CV	chr22	29413001	29413500	1.17e-11	12.2769	CV hypomethylated	intron	yes
ENSG00000183579	ZNRF3	-1.34132	3.14643	1e-13	predominantly CV	chr22	29313501	29314000	0.00756933	12.8675	CV hypomethylated	promoter	yes
ENSG00000183579	ZNRF3	-1.34132	3.14643	1e-13	predominantly CV	chr22	29299001	29299500	1.9e-06	13.4521	CV hypomethylated	intron	yes
ENSG00000183579	ZNRF3	-1.34132	3.14643	1e-13	predominantly CV	chr22	29400001	29400500	2.99e-05	14.3576	CV hypomethylated	intron	yes
ENSG00000183579	ZNRF3	-1.34132	3.14643	1e-13	predominantly CV	chr22	29294001	29294500	3.05e-13	14.6923	CV hypomethylated	intron	yes
ENSG00000183579	ZNRF3	-1.34132	3.14643	1e-13	predominantly CV	chr22	29377501	29378000	0.0031177	14.8935	CV hypomethylated	intron	yes
ENSG00000183579	ZNRF3	-1.34132	3.14643	1e-13	predominantly CV	chr22	29320001	29320500	1.02e-11	16.03	CV hypomethylated	intron	yes
ENSG00000183579	ZNRF3	-1.34132	3.14643	1e-13	predominantly CV	chr22	29440501	29441000	3.95e-14	17.54	CV hypomethylated	exon	yes
ENSG00000183579	ZNRF3	-1.34132	3.14643	1e-13	predominantly CV	chr22	29314501	29315000	3.82e-09	17.8747	CV hypomethylated	intron	yes
ENSG00000183579	ZNRF3	-1.34132	3.14643	1e-13	predominantly CV	chr22	29398501	29399000	3.85e-15	20.4305	CV hypomethylated	intron	yes
ENSG00000183579	ZNRF3	-1.34132	3.14643	1e-13	predominantly CV	chr22	29288001	29288500	1.06e-12	22.5099	CV hypomethylated	intron	yes
ENSG00000183579	ZNRF3	-1.34132	3.14643	1e-13	predominantly CV	chr22	29400501	29401000	1.19e-37	24.7441	CV hypomethylated	intron	yes
ENSG00000183579	ZNRF3	-1.34132	3.14643	1e-13	predominantly CV	chr22	29295001	29295500	7.73e-11	25.2003	CV hypomethylated	intron	yes
ENSG00000183579	ZNRF3	-1.34132	3.14643	1e-13	predominantly CV	chr22	29281001	29281500	6.87e-18	25.7465	CV hypomethylated	intron	yes
ENSG00000183579	ZNRF3	-1.34132	3.14643	1e-13	predominantly CV	chr22	29316501	29317000	2.53e-06	28.0507	CV hypomethylated	intron	yes
ENSG00000183579	ZNRF3	-1.34132	3.14643	1e-13	predominantly CV	chr22	29401001	29401500	1.1e-35	28.6015	CV hypomethylated	intron	yes
ENSG00000183579	ZNRF3	-1.34132	3.14643	1e-13	predominantly CV	chr22	29314001	29314500	2.82e-24	30.4262	CV hypomethylated	intron	yes
ENSG00000183579	ZNRF3	-1.34132	3.14643	1e-13	predominantly CV	chr22	29323001	29323500	1.15e-24	31.0706	CV hypomethylated	intron	yes
ENSG00000183579	ZNRF3	-1.34132	3.14643	1e-13	predominantly CV	chr22	29316001	29316500	7.93e-23	33.8417	CV hypomethylated	intron	yes
ENSG00000168995	SIGLEC7	-1.31118	1.10831	0.000627136	predominantly CV	chr19	51650001	51650500	0.000559	-7.17349	PV hypomethylated	promoter
ENSG00000165914	TTC7B	-1.31072	2.92498	1.58e-08	predominantly CV	chr14	91284001	91284500	5.63e-07	10.522	CV hypomethylated	promoter	yes
ENSG00000165914	TTC7B	-1.31072	2.92498	1.58e-08	predominantly CV	chr14	91285001	91285500	0.00118781	10.8501	CV hypomethylated	promoter	yes
ENSG00000165914	TTC7B	-1.31072	2.92498	1.58e-08	predominantly CV	chr14	91208001	91208500	4.2e-06	14.4362	CV hypomethylated	intron	yes
ENSG00000165914	TTC7B	-1.31072	2.92498	1.58e-08	predominantly CV	chr14	91287501	91288000	5.91e-10	16.1556	CV hypomethylated	promoter	yes
ENSG00000165914	TTC7B	-1.31072	2.92498	1.58e-08	predominantly CV	chr14	91277001	91277500	4.3e-09	17.5716	CV hypomethylated	intron	yes
ENSG00000165914	TTC7B	-1.31072	2.92498	1.58e-08	predominantly CV	chr14	91171001	91171500	2.09e-09	18.1862	CV hypomethylated	intron	yes
ENSG00000165914	TTC7B	-1.31072	2.92498	1.58e-08	predominantly CV	chr14	91273501	91274000	3.6e-15	20.1502	CV hypomethylated	intron	yes
ENSG00000165914	TTC7B	-1.31072	2.92498	1.58e-08	predominantly CV	chr14	91254001	91254500	9.51e-06	20.2129	CV hypomethylated	intron	yes
ENSG00000165914	TTC7B	-1.31072	2.92498	1.58e-08	predominantly CV	chr14	91254501	91255000	1.18e-21	23.364	CV hypomethylated	intron	yes
ENSG00000165914	TTC7B	-1.31072	2.92498	1.58e-08	predominantly CV	chr14	91090501	91091000	3.58e-06	-8.78778	PV hypomethylated	intron
ENSG00000165914	TTC7B	-1.31072	2.92498	1.58e-08	predominantly CV	chr14	91278001	91278500	0.00731319	5.82357	CV hypomethylated	intron	yes
ENSG00000165914	TTC7B	-1.31072	2.92498	1.58e-08	predominantly CV	chr14	91243501	91244000	9.64e-05	7.3704	CV hypomethylated	intron	yes
ENSG00000165914	TTC7B	-1.31072	2.92498	1.58e-08	predominantly CV	chr14	91275001	91275500	0.000851	8.0175	CV hypomethylated	intron	yes
ENSG00000165914	TTC7B	-1.31072	2.92498	1.58e-08	predominantly CV	chr14	91048001	91048500	4.42e-09	8.5998	CV hypomethylated	intron	yes
ENSG00000165914	TTC7B	-1.31072	2.92498	1.58e-08	predominantly CV	chr14	91244501	91245000	6.85e-05	10.062	CV hypomethylated	intron	yes
ENSG00000110723	EXPH5	-1.30913	4.25433	5.5e-21	predominantly CV	chr11	108423001	108423500	0.00642241	9.29983	CV hypomethylated	promoter	yes
ENSG00000110723	EXPH5	-1.30913	4.25433	5.5e-21	predominantly CV	chr11	108428001	108428500	0.00265313	11.779	CV hypomethylated	intron	yes
ENSG00000110723	EXPH5	-1.30913	4.25433	5.5e-21	predominantly CV	chr11	108442501	108443000	2.82e-09	18.5133	CV hypomethylated	intron	yes
ENSG00000110723	EXPH5	-1.30913	4.25433	5.5e-21	predominantly CV	chr11	108439501	108440000	0.000343	18.8327	CV hypomethylated	intron	yes
ENSG00000110723	EXPH5	-1.30913	4.25433	5.5e-21	predominantly CV	chr11	108438501	108439000	1.63e-19	30.8186	CV hypomethylated	promoter	yes
ENSG00000154330	PGM5	-1.30485	1.11321	3.48e-06	predominantly CV	chr9	71122001	71122500	0.00290152	6.50696	CV hypomethylated	intron	yes
ENSG00000181856	SLC2A4	-1.30357	0.244222	0.000513492	predominantly CV	chr17	7183001	7183500	0.00459526	-5.4787	PV hypomethylated	promoter
ENSG00000181856	SLC2A4	-1.30357	0.244222	0.000513492	predominantly CV	chr17	7185501	7186000	1.9e-33	8.43859	CV hypomethylated	promoter	yes
ENSG00000214944	ARHGEF28	-1.27324	2.40197	9.19e-08	predominantly CV	chr5	73047001	73047500	1.42e-11	13.9963	CV hypomethylated	intron	yes
ENSG00000214944	ARHGEF28	-1.27324	2.40197	9.19e-08	predominantly CV	chr5	73157001	73157500	3.44e-06	18.2016	CV hypomethylated	intron	yes
ENSG00000214944	ARHGEF28	-1.27324	2.40197	9.19e-08	predominantly CV	chr5	73092001	73092500	0.00323918	8.57337	CV hypomethylated	intron	yes
ENSG00000179598	PLD6	-1.26787	1.34287	0.00218225	predominantly CV	chr17	17110001	17110500	8.75e-15	6.96155	CV hypomethylated	promoter	yes
ENSG00000256678	RP11-611O2	-1.26356	1.5875	3.55e-06	predominantly CV	chr12	69199001	69199500	2.69e-05	10.2386	CV hypomethylated	promoter	yes
ENSG00000106689	LHX2	-1.25853	1.75356	8.55e-09	predominantly CV	chr9	126763001	126763500	2.03e-05	10.3441	CV hypomethylated	promoter	yes
ENSG00000106689	LHX2	-1.25853	1.75356	8.55e-09	predominantly CV	chr9	126782501	126783000	3.72e-06	12.4019	CV hypomethylated	intron	yes
ENSG00000135114	OASL	-1.25799	3.02048	2.99e-12	predominantly CV	chr12	121472001	121472500	0.000471	11.8444	CV hypomethylated	intron	yes
ENSG00000135114	OASL	-1.25799	3.02048	2.99e-12	predominantly CV	chr12	121463001	121463500	0.00169	13.7496	CV hypomethylated	intron	yes
ENSG00000110436	SLC1A2	-1.25479	4.84223	5.4e-11	predominantly CV	chr11	35442001	35442500	1.18e-07	5.99636	CV hypomethylated	promoter	yes
ENSG00000165905	GYLTL1B	-1.23117	0.973156	0.000913049	predominantly CV	chr11	45944501	45945000	9.3e-11	6.93534	CV hypomethylated	promoter	yes
ENSG00000163501	IHH	-1.18591	0.686496	0.00692843	predominantly CV	chr2	219921001	219921500	0.00196589	8.15798	CV hypomethylated	intron	yes
ENSG00000163501	IHH	-1.18591	0.686496	0.00692843	predominantly CV	chr2	219921501	219922000	5.43e-09	14.2599	CV hypomethylated	intron	yes
ENSG00000224272	AC114730	-1.18196	0.310999	0.00596262	predominantly CV	chr2	242751001	242751500	0.00825982	5.0348	CV hypomethylated	promoter	yes
ENSG00000224272	AC114730	-1.18196	0.310999	0.00596262	predominantly CV	chr2	242759501	242760000	1.74e-08	5.70176	CV hypomethylated	promoter	yes
ENSG00000224272	AC114730	-1.18196	0.310999	0.00596262	predominantly CV	chr2	242751501	242752000	2.18e-05	6.90719	CV hypomethylated	promoter	yes
ENSG00000216588	IGSF23	-1.18107	2.66761	1.11e-09	predominantly CV	chr19	45117501	45118000	7.96e-07	5.42082	CV hypomethylated	promoter	yes
ENSG00000216588	IGSF23	-1.18107	2.66761	1.11e-09	predominantly CV	chr19	45137501	45138000	2.2e-24	-23.4684	PV hypomethylated	intron
ENSG00000216588	IGSF23	-1.18107	2.66761	1.11e-09	predominantly CV	chr19	45116501	45117000	0.000147	18.2976	CV hypomethylated	promoter	yes
ENSG00000216588	IGSF23	-1.18107	2.66761	1.11e-09	predominantly CV	chr19	45117001	45117500	2.75e-12	22.7717	CV hypomethylated	promoter	yes
ENSG00000163687	DNASE1L3	-1.16867	7.04567	7.49e-20	predominantly CV	chr3	58176501	58177000	0.000191	13.8498	CV hypomethylated	intron	yes
ENSG00000163687	DNASE1L3	-1.16867	7.04567	7.49e-20	predominantly CV	chr3	58168501	58169000	4.92e-24	22.8926	CV hypomethylated	intron	yes
ENSG00000163687	DNASE1L3	-1.16867	7.04567	7.49e-20	predominantly CV	chr3	58174501	58175000	0.00304703	7.11467	CV hypomethylated	intron	yes
ENSG00000163687	DNASE1L3	-1.16867	7.04567	7.49e-20	predominantly CV	chr3	58208001	58208500	0.00296896	7.56468	CV hypomethylated	promoter	yes
ENSG00000163687	DNASE1L3	-1.16867	7.04567	7.49e-20	predominantly CV	chr3	58185001	58185500	0.00108326	9.29337	CV hypomethylated	intron	yes
ENSG00000157992	KRTCAP3	-1.16062	3.14705	1.47e-05	predominantly CV	chr2	27665001	27665500	7.17e-44	11.6345	CV hypomethylated	promoter	yes
ENSG00000157992	KRTCAP3	-1.16062	3.14705	1.47e-05	predominantly CV	chr2	27665501	27666000	8.43e-58	19.2421	CV hypomethylated	promoter	yes
ENSG00000157992	KRTCAP3	-1.16062	3.14705	1.47e-05	predominantly CV	chr2	27666501	27667000	0.000184	-7.82217	PV hypomethylated	promoter
ENSG00000196456	ZNF775	-1.15971	1.74943	2.98e-05	predominantly CV	chr7	150101001	150101500	0.00019	-6.91075	PV hypomethylated	promoter
ENSG00000196456	ZNF775	-1.15971	1.74943	2.98e-05	predominantly CV	chr7	150101501	150102000	0.000111	6.62043	CV hypomethylated	promoter	yes
ENSG00000196456	ZNF775	-1.15971	1.74943	2.98e-05	predominantly CV	chr7	150086501	150087000	0.000995	10.3135	CV hypomethylated	intron	yes
ENSG00000196456	ZNF775	-1.15971	1.74943	2.98e-05	predominantly CV	chr7	150083501	150084000	1.85e-09	14.5969	CV hypomethylated	intron	yes
ENSG00000196456	ZNF775	-1.15971	1.74943	2.98e-05	predominantly CV	chr7	150103001	150103500	1.36e-08	17.7979	CV hypomethylated	promoter	yes
ENSG00000196456	ZNF775	-1.15971	1.74943	2.98e-05	predominantly CV	chr7	150098001	150098500	1.7e-43	18.937	CV hypomethylated	promoter	yes
ENSG00000110079	MS4A4A	-1.15931	3.21907	6.49e-10	predominantly CV	chr11	60078001	60078500	0.00189583	13.3827	CV hypomethylated	intron	yes
ENSG00000121653	MAPK8IP1	-1.12401	0.320909	0.000697066	predominantly CV	chr11	45914501	45915000	6.74e-05	13.1075	CV hypomethylated	intron	yes
ENSG00000121653	MAPK8IP1	-1.12401	0.320909	0.000697066	predominantly CV	chr11	45912501	45913000	3.63e-07	14.3559	CV hypomethylated	intron	yes
ENSG00000121653	MAPK8IP1	-1.12401	0.320909	0.000697066	predominantly CV	chr11	45918001	45918500	0.00917449	7.90062	CV hypomethylated	promoter	yes
ENSG00000121653	MAPK8IP1	-1.12401	0.320909	0.000697066	predominantly CV	chr11	45926001	45926500	3.55e-07	8.64922	CV hypomethylated	exon	yes
ENSG00000150722	PPP1R1C	-1.11829	3.31664	5.42e-17	predominantly CV	chr2	182942501	182943000	0.00022	10.973	CV hypomethylated	intron	yes
ENSG00000183049	CAMK1D	-1.11674	4.25399	1.55e-12	predominantly CV	chr10	12439001	12439500	5.67e-09	11.1851	CV hypomethylated	intron	yes
ENSG00000183049	CAMK1D	-1.11674	4.25399	1.55e-12	predominantly CV	chr10	12393001	12393500	0.00591233	12.2951	CV hypomethylated	intron	yes
ENSG00000183049	CAMK1D	-1.11674	4.25399	1.55e-12	predominantly CV	chr10	12646001	12646500	3.25e-10	12.336	CV hypomethylated	intron	yes
ENSG00000183049	CAMK1D	-1.11674	4.25399	1.55e-12	predominantly CV	chr10	12405001	12405500	3.55e-16	12.8261	CV hypomethylated	intron	yes
ENSG00000183049	CAMK1D	-1.11674	4.25399	1.55e-12	predominantly CV	chr10	12475501	12476000	0.0015517	13.1847	CV hypomethylated	intron	yes
ENSG00000183049	CAMK1D	-1.11674	4.25399	1.55e-12	predominantly CV	chr10	12458501	12459000	0.00141847	14.7728	CV hypomethylated	intron	yes
ENSG00000183049	CAMK1D	-1.11674	4.25399	1.55e-12	predominantly CV	chr10	12509001	12509500	1.98e-09	15.236	CV hypomethylated	intron	yes
ENSG00000183049	CAMK1D	-1.11674	4.25399	1.55e-12	predominantly CV	chr10	12645001	12645500	2.31e-10	17.9735	CV hypomethylated	intron	yes
ENSG00000183049	CAMK1D	-1.11674	4.25399	1.55e-12	predominantly CV	chr10	12512501	12513000	7.48e-13	18.7077	CV hypomethylated	intron	yes
ENSG00000183049	CAMK1D	-1.11674	4.25399	1.55e-12	predominantly CV	chr10	12390001	12390500	3.03e-12	19.1158	CV hypomethylated	promoter	yes
ENSG00000183049	CAMK1D	-1.11674	4.25399	1.55e-12	predominantly CV	chr10	12400001	12400500	2.76e-13	21.4275	CV hypomethylated	intron	yes
ENSG00000183049	CAMK1D	-1.11674	4.25399	1.55e-12	predominantly CV	chr10	12393501	12394000	1.94e-10	22.1487	CV hypomethylated	intron	yes
ENSG00000183049	CAMK1D	-1.11674	4.25399	1.55e-12	predominantly CV	chr10	12474501	12475000	5.36e-09	23.9756	CV hypomethylated	intron	yes
ENSG00000183049	CAMK1D	-1.11674	4.25399	1.55e-12	predominantly CV	chr10	12881501	12882000	0.00871449	5.16503	CV hypomethylated	intron	yes
ENSG00000183049	CAMK1D	-1.11674	4.25399	1.55e-12	predominantly CV	chr10	12422501	12423000	0.00649096	5.55986	CV hypomethylated	intron	yes
ENSG00000183049	CAMK1D	-1.11674	4.25399	1.55e-12	predominantly CV	chr10	12394501	12395000	3.48e-05	6.53841	CV hypomethylated	intron	yes
ENSG00000183049	CAMK1D	-1.11674	4.25399	1.55e-12	predominantly CV	chr10	12430001	12430500	9.55e-08	6.59474	CV hypomethylated	intron	yes
ENSG00000183049	CAMK1D	-1.11674	4.25399	1.55e-12	predominantly CV	chr10	12704501	12705000	0.00817735	6.74647	CV hypomethylated	intron	yes
ENSG00000183049	CAMK1D	-1.11674	4.25399	1.55e-12	predominantly CV	chr10	12407001	12407500	5.2e-06	6.87568	CV hypomethylated	intron	yes
ENSG00000183049	CAMK1D	-1.11674	4.25399	1.55e-12	predominantly CV	chr10	12881001	12881500	0.00266836	7.08876	CV hypomethylated	intron	yes
ENSG00000183049	CAMK1D	-1.11674	4.25399	1.55e-12	predominantly CV	chr10	12386001	12386500	0.0049839	7.7531	CV hypomethylated	promoter	yes
ENSG00000183049	CAMK1D	-1.11674	4.25399	1.55e-12	predominantly CV	chr10	12676501	12677000	0.000223	9.52124	CV hypomethylated	intron	yes
ENSG00000183049	CAMK1D	-1.11674	4.25399	1.55e-12	predominantly CV	chr10	12408501	12409000	1.03e-05	9.55053	CV hypomethylated	intron	yes
ENSG00000183049	CAMK1D	-1.11674	4.25399	1.55e-12	predominantly CV	chr10	12572001	12572500	8.73e-06	10.1656	CV hypomethylated	intron	yes
ENSG00000241644	INMT	-1.11227	3.19374	1.21e-14	predominantly CV	chr7	30790501	30791000	0.000555	-7.14833	PV hypomethylated	intron
ENSG00000172782	FADS6	-1.1113	1.89952	8.21e-05	predominantly CV	chr17	72873501	72874000	1.78e-05	12.5219	CV hypomethylated	exon	yes
ENSG00000172782	FADS6	-1.1113	1.89952	8.21e-05	predominantly CV	chr17	72888501	72889000	2.78e-05	7.93105	CV hypomethylated	exon	yes
ENSG00000172824	CES4A	-1.09954	3.15783	1.07e-05	predominantly CV	chr16	67035001	67035500	5.3e-17	-9.79385	PV hypomethylated	promoter
ENSG00000172824	CES4A	-1.09954	3.15783	1.07e-05	predominantly CV	chr16	67022001	67022500	0.000468	7.40447	CV hypomethylated	promoter	yes
ENSG00000170011	MYRIP	-1.09917	3.58552	1.48e-13	predominantly CV	chr3	40138001	40138500	4.97e-19	24.837	CV hypomethylated	intron	yes
ENSG00000131370	SH3BP5	-1.09711	0.803881	0.000146723	predominantly CV	chr3	15361001	15361500	3.11e-06	15.2324	CV hypomethylated	intron	yes
ENSG00000131370	SH3BP5	-1.09711	0.803881	0.000146723	predominantly CV	chr3	15307501	15308000	0.00783741	5.55855	CV hypomethylated	intron	yes
ENSG00000131370	SH3BP5	-1.09711	0.803881	0.000146723	predominantly CV	chr3	15364501	15365000	0.000993	9.23944	CV hypomethylated	intron	yes
ENSG00000012048	BRCA1	-1.09562	2.70996	2.13e-06	predominantly CV	chr17	41236001	41236500	5.54e-07	13.7724	CV hypomethylated	intron	yes
ENSG00000012048	BRCA1	-1.09562	2.70996	2.13e-06	predominantly CV	chr17	41196001	41196500	1.39e-05	16.0264	CV hypomethylated	exon	yes
ENSG00000160339	FCN2	-1.08995	6.20601	2.06e-16	predominantly CV	chr9	137762501	137763000	0.000623	7.77257	CV hypomethylated	promoter	yes
ENSG00000136842	TMOD1	-1.08339	2.91967	1.31e-06	predominantly CV	chr9	100319001	100319500	1.06e-10	17.152	CV hypomethylated	intron	yes
ENSG00000136842	TMOD1	-1.08339	2.91967	1.31e-06	predominantly CV	chr9	100264501	100265000	2.4e-17	6.58036	CV hypomethylated	intron	yes
ENSG00000174326	SLC16A11	-1.08035	3.04675	6.78e-09	predominantly CV	chr17	6944001	6944500	1.1e-06	11.2855	CV hypomethylated	intron	yes
ENSG00000174326	SLC16A11	-1.08035	3.04675	6.78e-09	predominantly CV	chr17	6950501	6951000	6.05e-05	11.6092	CV hypomethylated	promoter	yes
ENSG00000174326	SLC16A11	-1.08035	3.04675	6.78e-09	predominantly CV	chr17	6945001	6945500	2.9e-17	13.2175	CV hypomethylated	exon	yes
ENSG00000255090	RP11-820L6	-1.0618	0.192267	0.00101334	predominantly CV	chr11	122158001	122158500	2.3e-07	-8.58253	PV hypomethylated	intron
ENSG00000167703	SLC43A2	-1.04778	1.37743	0.000232061	predominantly CV	chr17	1509501	1510000	0.0011609	5.82109	CV hypomethylated	intron	yes
ENSG00000167703	SLC43A2	-1.04778	1.37743	0.000232061	predominantly CV	chr17	1496001	1496500	2.07e-06	7.50241	CV hypomethylated	exon	yes
ENSG00000167703	SLC43A2	-1.04778	1.37743	0.000232061	predominantly CV	chr17	1493001	1493500	0.00187884	11.0457	CV hypomethylated	intron	yes
ENSG00000144908	ALDH1L1	-1.04436	7.64044	4.66e-19	predominantly CV	chr3	125836501	125837000	0.00623612	7.32454	CV hypomethylated	exon	yes
ENSG00000144908	ALDH1L1	-1.04436	7.64044	4.66e-19	predominantly CV	chr3	125843001	125843500	2.97e-06	8.83885	CV hypomethylated	exon	yes
ENSG00000144908	ALDH1L1	-1.04436	7.64044	4.66e-19	predominantly CV	chr3	125905501	125906000	0.000145	8.94023	CV hypomethylated	intron	yes
ENSG00000144908	ALDH1L1	-1.04436	7.64044	4.66e-19	predominantly CV	chr3	125849501	125850000	0.000118	9.72364	CV hypomethylated	intron	yes
ENSG00000144908	ALDH1L1	-1.04436	7.64044	4.66e-19	predominantly CV	chr3	125916501	125917000	0.000551	10.9417	CV hypomethylated	promoter	yes
ENSG00000144908	ALDH1L1	-1.04436	7.64044	4.66e-19	predominantly CV	chr3	125873001	125873500	2.05e-10	11.8741	CV hypomethylated	exon	yes
ENSG00000144908	ALDH1L1	-1.04436	7.64044	4.66e-19	predominantly CV	chr3	125848001	125848500	1.13e-11	14.0166	CV hypomethylated	exon	yes
ENSG00000144481	TRPM8	-1.04421	5.77922	1.3e-15	predominantly CV	chr2	234894001	234894500	0.00534645	8.77057	CV hypomethylated	exon	yes
ENSG00000144481	TRPM8	-1.04421	5.77922	1.3e-15	predominantly CV	chr2	234874501	234875000	0.000914	9.20576	CV hypomethylated	promoter	yes
ENSG00000182704	TSKU	-1.03887	6.74581	1.2e-09	predominantly CV	chr11	76509001	76509500	3.1e-05	10.7484	CV hypomethylated	exon	yes
ENSG00000182704	TSKU	-1.03887	6.74581	1.2e-09	predominantly CV	chr11	76506001	76506500	1.68e-06	11.6138	CV hypomethylated	intron	yes
ENSG00000182704	TSKU	-1.03887	6.74581	1.2e-09	predominantly CV	chr11	76507001	76507500	3.09e-24	12.9054	CV hypomethylated	exon	yes
ENSG00000182704	TSKU	-1.03887	6.74581	1.2e-09	predominantly CV	chr11	76499001	76499500	8.74e-08	13.0472	CV hypomethylated	intron	yes
ENSG00000182704	TSKU	-1.03887	6.74581	1.2e-09	predominantly CV	chr11	76507501	76508000	1.48e-81	19.9886	CV hypomethylated	exon	yes
ENSG00000182704	TSKU	-1.03887	6.74581	1.2e-09	predominantly CV	chr11	76506501	76507000	2.3e-73	35.6551	CV hypomethylated	exon	yes
ENSG00000109743	BST1	-1.0371	1.32034	9.11e-05	predominantly CV	chr4	15704501	15705000	3.26e-10	7.88452	CV hypomethylated	promoter	yes
ENSG00000163958	ZDHHC19	-1.01987	0.557089	0.000866316	predominantly CV	chr3	195906001	195906500	0.00132152	11.3735	CV hypomethylated	intergenic	yes
ENSG00000006042	TMEM98	-1.017	4.20846	5.19e-13	predominantly CV	chr17	31271001	31271500	0.00407322	9.96254	CV hypomethylated	exon	yes
ENSG00000104081	BMF	-1.01688	0.889551	0.00218442	predominantly CV	chr15	40399501	40400000	2.75e-07	20.0099	CV hypomethylated	intron	yes
ENSG00000104081	BMF	-1.01687	0.889551	0.00218442	predominantly CV	chr15	40394501	40395000	0.00872191	8.90413	CV hypomethylated	intron	yes
ENSG00000104081	BMF	-1.01687	0.889551	0.00218442	predominantly CV	chr15	40398001	40398500	8.19e-05	9.52841	CV hypomethylated	promoter	yes
ENSG00000198821	CD247	-1.00508	1.42561	0.00312612	predominantly CV	chr1	167425501	167426000	0.00409643	-9.09699	PV hypomethylated	intron
ENSG00000198821	CD247	-1.00508	1.42561	0.00312612	predominantly CV	chr1	167407501	167408000	0.00141511	8.34927	CV hypomethylated	exon	yes
ENSG00000104760	FGL1	1.00191	10.1964	2.61e-24	predominantly PV	chr8	17772001	17772500	0.00170325	-8.52765	PV hypomethylated	promoter	yes
ENSG00000010278	CD9	1.00804	4.85678	7.38e-10	predominantly PV	chr12	6289501	6290000	0.00483542	-7.08047	PV hypomethylated	intergenic	yes
ENSG00000010278	CD9	1.00804	4.85678	7.38e-10	predominantly PV	chr12	6325001	6325500	0.000241	-5.76196	PV hypomethylated	intron	yes
ENSG00000010278	CD9	1.00804	4.85678	7.38e-10	predominantly PV	chr12	6331501	6332000	0.000521	-5.15065	PV hypomethylated	intron	yes
ENSG00000154864	PIEZO2	1.00823	3.0156	8.21e-08	predominantly PV	chr18	10794501	10795000	0.000204	-12.7427	PV hypomethylated	exon	yes
ENSG00000154864	PIEZO2	1.00823	3.0156	8.21e-08	predominantly PV	chr18	10974001	10974500	0.000108	-12.4725	PV hypomethylated	intron	yes
ENSG00000154864	PIEZO2	1.00823	3.0156	8.21e-08	predominantly PV	chr18	11121001	11121500	2.54e-05	12.616	CV hypomethylated	intron
ENSG00000154864	PIEZO2	1.00823	3.0156	8.21e-08	predominantly PV	chr18	11179001	11179500	6.96e-05	7.02228	CV hypomethylated	intergenic
ENSG00000154864	PIEZO2	1.00823	3.0156	8.21e-08	predominantly PV	chr18	11216001	11216500	0.00779923	8.54271	CV hypomethylated	intergenic
ENSG00000134363	FST	1.02261	6.1043	1.68e-08	predominantly PV	chr5	52784001	52784500	0.00340088	-9.81164	PV hypomethylated	intron	yes
ENSG00000152284	TCF7L1	1.02707	2.04058	3.78e-07	predominantly PV	chr2	85458501	85459000	0.0047482	10.9059	CV hypomethylated	intron
ENSG00000152284	TCF7L1	1.02707	2.04058	3.78e-07	predominantly PV	chr2	85537001	85537500	4.96e-07	16.8897	CV hypomethylated	exon
ENSG00000152284	TCF7L1	1.02707	2.04058	3.78e-07	predominantly PV	chr2	85536501	85537000	0.000665	17.0188	CV hypomethylated	exon
ENSG00000152284	TCF7L1	1.02707	2.04058	3.78e-07	predominantly PV	chr2	85476001	85476500	1.2e-42	-39.4973	PV hypomethylated	intron	yes
ENSG00000152284	TCF7L1	1.02707	2.04058	3.78e-07	predominantly PV	chr2	85482501	85483000	0.0034866	-7.87329	PV hypomethylated	intron	yes
ENSG00000152284	TCF7L1	1.02707	2.04058	3.78e-07	predominantly PV	chr2	85361501	85362000	1.39e-09	-7.81242	PV hypomethylated	promoter	yes
ENSG00000152284	TCF7L1	1.02707	2.04058	3.78e-07	predominantly PV	chr2	85478501	85479000	0.00919286	-6.0322	PV hypomethylated	intron	yes
ENSG00000152284	TCF7L1	1.02707	2.04058	3.78e-07	predominantly PV	chr2	85465001	85465500	0.00053	5.75146	CV hypomethylated	intron
ENSG00000152284	TCF7L1	1.02707	2.04058	3.78e-07	predominantly PV	chr2	85493501	85494000	0.00440349	6.83213	CV hypomethylated	intron
ENSG00000152284	TCF7L1	1.02707	2.04058	3.78e-07	predominantly PV	chr2	85359501	85360000	0.00046	8.13396	CV hypomethylated	promoter
ENSG00000152284	TCF7L1	1.02707	2.04058	3.78e-07	predominantly PV	chr2	85536001	85536500	0.000654	8.26759	CV hypomethylated	exon
ENSG00000103528	SYT17	1.04124	3.7911	7.38e-17	predominantly PV	chr16	19197001	19197500	3.5e-13	-9.58786	PV hypomethylated	intron	yes
ENSG00000103528	SYT17	1.04124	3.7911	7.38e-17	predominantly PV	chr16	19196501	19197000	4.11e-07	-12.8584	PV hypomethylated	intron	yes
ENSG00000103528	SYT17	1.04124	3.7911	7.38e-17	predominantly PV	chr16	19195001	19195500	5.86e-11	-12.2738	PV hypomethylated	promoter	yes
ENSG00000165140	FBP1	1.04682	9.76963	1.05e-41	predominantly PV	chr9	97400001	97400500	1e-31	-23.0949	PV hypomethylated	intron	yes
ENSG00000165140	FBP1	1.04682	9.76963	1.05e-41	predominantly PV	chr9	97398501	97399000	9.43e-06	-22.376	PV hypomethylated	intron	yes
ENSG00000165140	FBP1	1.04682	9.76963	1.05e-41	predominantly PV	chr9	97399501	97400000	2.37e-11	-18.4119	PV hypomethylated	intron	yes
ENSG00000165140	FBP1	1.04682	9.76963	1.05e-41	predominantly PV	chr9	97425501	97426000	1.16e-11	-15.8432	PV hypomethylated	intergenic	yes
ENSG00000165140	FBP1	1.04682	9.76963	1.05e-41	predominantly PV	chr9	97440501	97441000	9.51e-06	11.5068	CV hypomethylated	intergenic
ENSG00000165140	FBP1	1.04682	9.76963	1.05e-41	predominantly PV	chr9	97396001	97396500	1.26e-08	-5.88127	PV hypomethylated	intron	yes
ENSG00000165140	FBP1	1.04682	9.76963	1.05e-41	predominantly PV	chr9	97369001	97369500	8.6e-06	6.29191	CV hypomethylated	exon
ENSG00000165140	FBP1	1.04682	9.76963	1.05e-41	predominantly PV	chr9	97369501	97370000	2.2e-05	7.84533	CV hypomethylated	intron
ENSG00000169744	LDB2	1.04738	3.39106	4.22e-09	predominantly PV	chr4	16595001	16595500	0.00223214	-10.9879	PV hypomethylated	intron	yes
ENSG00000169744	LDB2	1.04738	3.39106	4.22e-09	predominantly PV	chr4	16859001	16859500	0.00118626	-8.93151	PV hypomethylated	intron	yes
ENSG00000169744	LDB2	1.04738	3.39106	4.22e-09	predominantly PV	chr4	16504501	16505000	0.00418642	-7.88531	PV hypomethylated	exon	yes
ENSG00000169744	LDB2	1.04738	3.39106	4.22e-09	predominantly PV	chr4	16860001	16860500	0.0063425	7.23652	CV hypomethylated	intron
ENSG00000183111	ARHGEF37	1.05435	1.34915	0.00419209	predominantly PV	chr5	149020501	149021000	1.14e-05	7.74245	CV hypomethylated	intron
ENSG00000165152	TMEM246	1.05508	1.81667	0.000156456	predominantly PV	chr9	104248001	104248500	0.0026544	5.36949	CV hypomethylated	intron
ENSG00000050165	DKK3	1.06027	2.03776	0.00753805	predominantly PV	chr11	11986001	11986500	7.78e-07	12.5904	CV hypomethylated	exon
ENSG00000050165	DKK3	1.06027	2.03776	0.00753805	predominantly PV	chr11	12041001	12041500	0.000817	-9.69099	PV hypomethylated	promoter	yes
ENSG00000050165	DKK3	1.06027	2.03776	0.00753805	predominantly PV	chr11	12001001	12001500	0.0055414	-8.90094	PV hypomethylated	promoter	yes
ENSG00000050165	DKK3	1.06027	2.03776	0.00753805	predominantly PV	chr11	11987001	11987500	0.00117624	9.44017	CV hypomethylated	exon
ENSG00000050165	DKK3	1.06027	2.03776	0.00753805	predominantly PV	chr11	11989001	11989500	3.37e-05	10.0928	CV hypomethylated	intron
ENSG00000171408	PDE7B	1.0636	1.8102	0.000483881	predominantly PV	chr6	136174501	136175000	1.48e-15	-25.6399	PV hypomethylated	intron	yes
ENSG00000171408	PDE7B	1.0636	1.8102	0.000483881	predominantly PV	chr6	136216501	136217000	3.61e-11	-21.4135	PV hypomethylated	intron	yes
ENSG00000171408	PDE7B	1.0636	1.8102	0.000483881	predominantly PV	chr6	136380501	136381000	6.47e-05	-16.2017	PV hypomethylated	intron	yes
ENSG00000171408	PDE7B	1.0636	1.8102	0.000483881	predominantly PV	chr6	136425001	136425500	6.43e-09	-15.6431	PV hypomethylated	intron	yes
ENSG00000171408	PDE7B	1.0636	1.8102	0.000483881	predominantly PV	chr6	136423001	136423500	5.05e-08	15.2117	CV hypomethylated	intron
ENSG00000253944	RP11-156K13	1.06417	0.748828	0.000230863	predominantly PV	chr8	17708501	17709000	0.00498135	-8.06278	PV hypomethylated	intron	yes
ENSG00000106537	TSPAN13	1.08254	3.60426	1.22e-06	predominantly PV	chr7	16788501	16789000	0.00377536	7.27663	CV hypomethylated	promoter
ENSG00000134470	IL15RA	1.08288	2.70465	3.58e-08	predominantly PV	chr10	6013501	6014000	0.000407	-8.92812	PV hypomethylated	intron	yes
ENSG00000134470	IL15RA	1.08288	2.70465	3.58e-08	predominantly PV	chr10	6007501	6008000	0.00192791	10.6878	CV hypomethylated	promoter
ENSG00000076864	RAP1GAP	1.09939	1.8104	9.65e-05	predominantly PV	chr1	21934001	21934500	9.93e-08	10.9699	CV hypomethylated	intron
ENSG00000076864	RAP1GAP	1.09939	1.8104	9.65e-05	predominantly PV	chr1	21948501	21949000	4.23e-06	-8.64944	PV hypomethylated	promoter	yes
ENSG00000076864	RAP1GAP	1.09939	1.8104	9.65e-05	predominantly PV	chr1	21946501	21947000	0.00163447	-7.06975	PV hypomethylated	promoter	yes
ENSG00000076864	RAP1GAP	1.09939	1.8104	9.65e-05	predominantly PV	chr1	21934501	21935000	3.51e-06	7.61895	CV hypomethylated	exon
ENSG00000076864	RAP1GAP	1.09939	1.8104	9.65e-05	predominantly PV	chr1	21993501	21994000	0.000345	8.25264	CV hypomethylated	promoter
ENSG00000169894	MUC3A	1.10032	0.431453	0.0056648	predominantly PV	chr7	100547501	100548000	1.61e-05	-11.9084	PV hypomethylated	promoter	yes
ENSG00000205683	DPF3	1.10809	1.51857	0.000967485	predominantly PV	chr14	73077001	73077500	0.000951	-5.05669	PV hypomethylated	intron	yes
ENSG00000205683	DPF3	1.10809	1.51857	0.000967485	predominantly PV	chr14	73279001	73279500	8.88e-06	6.42194	CV hypomethylated	intron
ENSG00000205683	DPF3	1.10809	1.51857	0.000967485	predominantly PV	chr14	73078001	73078500	3.54e-05	-11.2904	PV hypomethylated	intron	yes
ENSG00000152582	SPEF2	1.1298	1.19216	0.00596601	predominantly PV	chr5	35725001	35725500	0.000443	-13.368	PV hypomethylated	intron	yes
ENSG00000138152	BTBD16	1.13632	2.74814	3.21e-10	predominantly PV	chr10	124069001	124069500	5.76e-05	14.5101	CV hypomethylated	intron
ENSG00000225889	AC074289	1.1524	0.208315	0.00592784	predominantly PV	chr2	64501001	64501500	2.57e-07	-22.9965	PV hypomethylated	intergenic	yes
ENSG00000225889	AC074289	1.1524	0.208315	0.00592784	predominantly PV	chr2	64499501	64500000	1.67e-08	-10.6299	PV hypomethylated	intergenic	yes
ENSG00000148143	ZNF462	1.15973	0.496039	0.00143906	predominantly PV	chr9	109690001	109690500	1.8e-05	8.03751	CV hypomethylated	promoter
ENSG00000148143	ZNF462	1.15973	0.496039	0.00143906	predominantly PV	chr9	109641001	109641500	0.0014867	-11.4126	PV hypomethylated	intron	yes
ENSG00000135052	GOLM1	1.16907	3.40898	1.77e-11	predominantly PV	chr9	88692001	88692500	2.66e-07	-8.12655	PV hypomethylated	promoter	yes
ENSG00000135052	GOLM1	1.16907	3.40898	1.77e-11	predominantly PV	chr9	88692501	88693000	0.00203325	-6.48177	PV hypomethylated	promoter	yes
ENSG00000135052	GOLM1	1.16907	3.40898	1.77e-11	predominantly PV	chr9	88708501	88709000	4.99e-05	-10.553	PV hypomethylated	intron	yes
ENSG00000112769	LAMA4	1.17774	3.17801	6.84e-16	predominantly PV	chr6	112466501	112467000	0.000155	-7.95205	PV hypomethylated	intron	yes
ENSG00000112769	LAMA4	1.17774	3.17802	6.84e-16	predominantly PV	chr6	112493501	112494000	3.37e-05	-14.2558	PV hypomethylated	exon	yes
ENSG00000111799	COL12A1	1.19439	0.913226	0.00741327	predominantly PV	chr6	75917501	75918000	1.74e-05	6.01253	CV hypomethylated	promoter
ENSG00000111799	COL12A1	1.19439	0.913226	0.00741327	predominantly PV	chr6	75911501	75912000	6.56e-13	6.63736	CV hypomethylated	intron
ENSG00000111799	COL12A1	1.19439	0.913226	0.00741327	predominantly PV	chr6	75912001	75912500	0.00714767	10.8706	CV hypomethylated	promoter
ENSG00000066468	FGFR2	1.20367	4.66026	4.71e-11	predominantly PV	chr10	123326001	123326500	0.000507	-8.8303	PV hypomethylated	intron	yes
ENSG00000066468	FGFR2	1.20367	4.66026	4.71e-11	predominantly PV	chr10	123245001	123245500	0.00208628	6.31863	CV hypomethylated	exon
ENSG00000066468	FGFR2	1.20367	4.66026	4.71e-11	predominantly PV	chr10	123252501	123253000	0.000564	6.33219	CV hypomethylated	intron
ENSG00000066468	FGFR2	1.20367	4.66026	4.71e-11	predominantly PV	chr10	123322501	123323000	0.00376305	6.4969	CV hypomethylated	intron
ENSG00000066468	FGFR2	1.20367	4.66026	4.71e-11	predominantly PV	chr10	123274501	123275000	0.00657512	6.7013	CV hypomethylated	promoter
ENSG00000066468	FGFR2	1.20367	4.66026	4.71e-11	predominantly PV	chr10	123265001	123265500	1.83e-06	7.88471	CV hypomethylated	intron
ENSG00000066468	FGFR2	1.20367	4.66026	4.71e-11	predominantly PV	chr10	123265501	123266000	0.00638569	8.02308	CV hypomethylated	intron
ENSG00000066468	FGFR2	1.20367	4.66026	4.71e-11	predominantly PV	chr10	123262001	123262500	0.000225	9.26559	CV hypomethylated	intron
ENSG00000066468	FGFR2	1.20367	4.66026	4.71e-11	predominantly PV	chr10	123284501	123285000	3.71e-06	-23.5879	PV hypomethylated	intron	yes
ENSG00000066468	FGFR2	1.20367	4.66026	4.71e-11	predominantly PV	chr10	123356001	123356500	1.6e-11	-20.3722	PV hypomethylated	promoter	yes
ENSG00000066468	FGFR2	1.20367	4.66026	4.71e-11	predominantly PV	chr10	123355501	123356000	5e-16	-17.8854	PV hypomethylated	promoter	yes
ENSG00000066468	FGFR2	1.20367	4.66026	4.71e-11	predominantly PV	chr10	123283001	123283500	1.02e-13	-15.5553	PV hypomethylated	intron	yes
ENSG00000066468	FGFR2	1.20367	4.66026	4.71e-11	predominantly PV	chr10	123288501	123289000	0.000315	-14.3841	PV hypomethylated	intron	yes
ENSG00000066468	FGFR2	1.20367	4.66026	4.71e-11	predominantly PV	chr10	123244501	123245000	7.93e-18	11.338	CV hypomethylated	exon
ENSG00000066468	FGFR2	1.20367	4.66026	4.71e-11	predominantly PV	chr10	123315501	123316000	3.07e-05	12.2617	CV hypomethylated	intron
ENSG00000066468	FGFR2	1.20367	4.66026	4.71e-11	predominantly PV	chr10	123360001	123360500	0.000913	14.9345	CV hypomethylated	promoter
ENSG00000066468	FGFR2	1.20367	4.66026	4.71e-11	predominantly PV	chr10	123303001	123303500	6.32e-13	15.7962	CV hypomethylated	intron
ENSG00000173227	SYT12	1.21446	2.47935	8.09e-07	predominantly PV	chr11	66790001	66790500	9.22e-08	-8.19361	PV hypomethylated	promoter	yes
ENSG00000173227	SYT12	1.21446	2.47935	8.09e-07	predominantly PV	chr11	66777001	66777500	0.000889	7.13644	CV hypomethylated	exon
ENSG00000173227	SYT12	1.21446	2.47935	8.09e-07	predominantly PV	chr11	66776501	66777000	1.52e-05	18.396	CV hypomethylated	intron
ENSG00000087258	GNAO1	1.21561	3.36221	4.38e-13	predominantly PV	chr16	56365001	56365500	8.53e-06	-9.00124	PV hypomethylated	intron	yes
ENSG00000087258	GNAO1	1.21561	3.36221	4.38e-13	predominantly PV	chr16	56291501	56292000	0.000951	-8.9986	PV hypomethylated	intron	yes
ENSG00000087258	GNAO1	1.21561	3.36221	4.38e-13	predominantly PV	chr16	56227001	56227500	0.00195165	-7.07175	PV hypomethylated	promoter	yes
ENSG00000087258	GNAO1	1.21561	3.36221	4.38e-13	predominantly PV	chr16	56313001	56313500	0.000273	5.31337	CV hypomethylated	intron
ENSG00000087258	GNAO1	1.21561	3.36221	4.38e-13	predominantly PV	chr16	56379501	56380000	0.00938763	6.32405	CV hypomethylated	exon
ENSG00000087258	GNAO1	1.21561	3.36221	4.38e-13	predominantly PV	chr16	56366501	56367000	0.00185521	7.38422	CV hypomethylated	intron
ENSG00000087258	GNAO1	1.21561	3.36221	4.38e-13	predominantly PV	chr16	56352001	56352500	4e-07	7.49546	CV hypomethylated	intron
ENSG00000087258	GNAO1	1.21561	3.36221	4.38e-13	predominantly PV	chr16	56286501	56287000	7.01e-05	10.814	CV hypomethylated	intron
ENSG00000087258	GNAO1	1.21561	3.36221	4.38e-13	predominantly PV	chr16	56304501	56305000	2.24e-05	14.7398	CV hypomethylated	intron
ENSG00000146021	KLHL3	1.22218	1.8113	5.63e-06	predominantly PV	chr5	137069501	137070000	0.000612	9.94616	CV hypomethylated	intron
ENSG00000146021	KLHL3	1.22218	1.8113	5.63e-06	predominantly PV	chr5	136947001	136947500	0.000889	-10.7378	PV hypomethylated	intron	yes
ENSG00000052795	FNIP2	1.22506	5.52398	2.71e-17	predominantly PV	chr4	159745501	159746000	4.42e-24	-31.6072	PV hypomethylated	intron	yes
ENSG00000052795	FNIP2	1.22506	5.52398	2.71e-17	predominantly PV	chr4	159677001	159677500	1.56e-08	-20.0471	PV hypomethylated	intergenic	yes
ENSG00000052795	FNIP2	1.22506	5.52398	2.71e-17	predominantly PV	chr4	159782001	159782500	3.33e-06	18.5762	CV hypomethylated	exon
ENSG00000168309	FAM107A	1.23784	1.20533	0.00115725	predominantly PV	chr3	58609001	58609500	0.00398785	5.3261	CV hypomethylated	intron
ENSG00000168309	FAM107A	1.23784	1.20533	0.00115725	predominantly PV	chr3	58609501	58610000	0.00482021	6.97628	CV hypomethylated	intron
ENSG00000112761	WISP3	1.24824	-0.625518	0.00047999	predominantly PV	chr6	112337501	112338000	5.3e-14	-24.5378	PV hypomethylated	intergenic	yes
ENSG00000167608	TMC4	1.25464	1.60971	0.000267985	predominantly PV	chr19	54672001	54672500	3.02e-05	-5.78507	PV hypomethylated	promoter	yes
ENSG00000171840	NINJ2	1.26821	2.74432	2.83e-13	predominantly PV	chr12	690501	691000	0.00012	-6.25078	PV hypomethylated	intron	yes
ENSG00000171840	NINJ2	1.26821	2.74432	2.83e-13	predominantly PV	chr12	726501	727000	0.0003	6.97732	CV hypomethylated	intron
ENSG00000171840	NINJ2	1.26821	2.74432	2.83e-13	predominantly PV	chr12	737001	737500	0.00601723	8.31509	CV hypomethylated	intron
ENSG00000171840	NINJ2	1.26821	2.74432	2.83e-13	predominantly PV	chr12	726001	726500	0.00208129	8.99944	CV hypomethylated	intron
ENSG00000161940	BCL6B	1.28649	1.26381	0.000435378	predominantly PV	chr17	6927001	6927500	4.4e-07	5.65768	CV hypomethylated	promoter
ENSG00000161940	BCL6B	1.28649	1.26382	0.000435378	predominantly PV	chr17	6933001	6933500	8.49e-07	-16.9225	PV hypomethylated	exon	yes
ENSG00000166833	NAV2	1.29045	3.31835	1.44e-11	predominantly PV	chr11	19960001	19960500	0.00466787	-14.1283	PV hypomethylated	intron	yes
ENSG00000166833	NAV2	1.29045	3.31835	1.44e-11	predominantly PV	chr11	19940501	19941000	0.000636	-12.2085	PV hypomethylated	intron	yes
ENSG00000166833	NAV2	1.29045	3.31835	1.44e-11	predominantly PV	chr11	20057001	20057500	4.61e-10	-10.4148	PV hypomethylated	intron	yes
ENSG00000166833	NAV2	1.29045	3.31835	1.44e-11	predominantly PV	chr11	19719501	19720000	0.00575466	12.8798	CV hypomethylated	intron
ENSG00000166833	NAV2	1.29045	3.31835	1.44e-11	predominantly PV	chr11	19392001	19392500	1.83e-10	16.4675	CV hypomethylated	intron
ENSG00000166833	NAV2	1.29045	3.31834	1.44e-11	predominantly PV	chr11	20048501	20049000	2.06e-33	-30.5738	PV hypomethylated	promoter	yes
ENSG00000166833	NAV2	1.29045	3.31834	1.44e-11	predominantly PV	chr11	20045501	20046000	3.02e-30	-29.1032	PV hypomethylated	intron	yes
ENSG00000166833	NAV2	1.29045	3.31834	1.44e-11	predominantly PV	chr11	20066501	20067000	9.9e-06	-6.63504	PV hypomethylated	exon	yes
ENSG00000166833	NAV2	1.29045	3.31834	1.44e-11	predominantly PV	chr11	19403001	19403500	0.00892325	5.77306	CV hypomethylated	intron
ENSG00000166833	NAV2	1.29045	3.31834	1.44e-11	predominantly PV	chr11	19695501	19696000	0.000614	5.80149	CV hypomethylated	intron
ENSG00000166833	NAV2	1.29045	3.31834	1.44e-11	predominantly PV	chr11	19593501	19594000	0.00150231	8.17671	CV hypomethylated	intron
ENSG00000166833	NAV2	1.29045	3.31834	1.44e-11	predominantly PV	chr11	19403501	19404000	0.000932	8.75463	CV hypomethylated	intron
ENSG00000188522	FAM83G	1.29691	2.3939	5.01e-06	predominantly PV	chr17	18881501	18882000	2.22e-10	-11.4864	PV hypomethylated	promoter	yes
ENSG00000163874	ZC3H12A	1.3014	1.80598	5.46e-07	predominantly PV	chr1	37952001	37952500	1.4e-09	-15.5172	PV hypomethylated	intron	yes
ENSG00000163874	ZC3H12A	1.3014	1.80598	5.46e-07	predominantly PV	chr1	37944001	37944500	0.00132155	-5.84723	PV hypomethylated	intron	yes
ENSG00000163874	ZC3H12A	1.3014	1.80598	5.46e-07	predominantly PV	chr1	37941001	37941500	1.3e-05	-5.34641	PV hypomethylated	exon	yes
ENSG00000167513	CDT1	1.30749	0.0615771	0.00531958	predominantly PV	chr16	88866001	88866500	0.000119	6.83589	CV hypomethylated	promoter
ENSG00000243083	LINC00870	1.31162	1.22638	0.000201891	predominantly PV	chr3	72221001	72221500	0.0028815	6.06051	CV hypomethylated	exon
ENSG00000138193	PLCE1	1.31358	0.887257	0.000418217	predominantly PV	chr10	95951001	95951500	0.00999751	5.0934	CV hypomethylated	intron
ENSG00000138193	PLCE1	1.31358	0.887257	0.000418217	predominantly PV	chr10	96037001	96037500	0.0027572	5.47807	CV hypomethylated	intron
ENSG00000049656	CLPTM1L	1.32092	6.27017	1.34e-15	predominantly PV	chr5	1340501	1341000	2.2e-12	-27.3728	PV hypomethylated	intron	yes
ENSG00000049656	CLPTM1L	1.32092	6.27017	1.34e-15	predominantly PV	chr5	1338001	1338500	7.92e-70	-25.3426	PV hypomethylated	promoter	yes
ENSG00000049656	CLPTM1L	1.32092	6.27017	1.34e-15	predominantly PV	chr5	1338501	1339000	3.07e-28	-22.3173	PV hypomethylated	promoter	yes
ENSG00000049656	CLPTM1L	1.32092	6.27017	1.34e-15	predominantly PV	chr5	1337501	1338000	3.5e-74	-20.7534	PV hypomethylated	promoter	yes
ENSG00000049656	CLPTM1L	1.32092	6.27017	1.34e-15	predominantly PV	chr5	1330501	1331000	2.37e-36	-20.364	PV hypomethylated	exon	yes
ENSG00000049656	CLPTM1L	1.32092	6.27017	1.34e-15	predominantly PV	chr5	1322001	1322500	4.37e-27	-19.3988	PV hypomethylated	promoter	yes
ENSG00000049656	CLPTM1L	1.32092	6.27017	1.34e-15	predominantly PV	chr5	1344001	1344500	1.38e-11	-16.4894	PV hypomethylated	promoter	yes
ENSG00000049656	CLPTM1L	1.32092	6.27017	1.34e-15	predominantly PV	chr5	1336501	1337000	2.69e-15	-12.3124	PV hypomethylated	intron	yes
ENSG00000049656	CLPTM1L	1.32092	6.27017	1.34e-15	predominantly PV	chr5	1331001	1331500	2.95e-14	-12.173	PV hypomethylated	promoter	yes
ENSG00000049656	CLPTM1L	1.32092	6.27017	1.34e-15	predominantly PV	chr5	1339001	1339500	1.11e-09	-10.8552	PV hypomethylated	exon	yes
ENSG00000049656	CLPTM1L	1.32092	6.27017	1.34e-15	predominantly PV	chr5	1337001	1337500	2.04e-05	-9.37404	PV hypomethylated	intron	yes
ENSG00000049656	CLPTM1L	1.32092	6.27017	1.34e-15	predominantly PV	chr5	1321001	1321500	4.57e-16	-7.73839	PV hypomethylated	promoter	yes
ENSG00000049656	CLPTM1L	1.32092	6.27017	1.34e-15	predominantly PV	chr5	1341501	1342000	0.000846	-5.6381	PV hypomethylated	promoter	yes
ENSG00000049656	CLPTM1L	1.32092	6.27017	1.34e-15	predominantly PV	chr5	1343001	1343500	9.82e-05	-5.24501	PV hypomethylated	intron	yes
ENSG00000049656	CLPTM1L	1.32092	6.27017	1.34e-15	predominantly PV	chr5	1326001	1326500	0.00145021	-5.05834	PV hypomethylated	promoter	yes
ENSG00000186564	FOXD2	1.3218	-0.315056	0.00577108	predominantly PV	chr1	47905001	47905500	9.64e-26	9.77512	CV hypomethylated	exon
ENSG00000186564	FOXD2	1.3218	-0.315056	0.00577108	predominantly PV	chr1	47904501	47905000	9.79e-24	16.4665	CV hypomethylated	exon
ENSG00000186564	FOXD2	1.3218	-0.315056	0.00577108	predominantly PV	chr1	47911501	47912000	2.61e-26	21.1004	CV hypomethylated	intron
ENSG00000134531	EMP1	1.32633	1.66929	0.00256635	predominantly PV	chr12	13357501	13358000	0.000368	9.95707	CV hypomethylated	intron
ENSG00000178445	GLDC	1.33131	5.76625	3.18e-25	predominantly PV	chr9	6625001	6625500	0.00798002	-6.3602	PV hypomethylated	intron	yes
ENSG00000178445	GLDC	1.33131	5.76625	3.18e-25	predominantly PV	chr9	6553001	6553500	0.000103	-5.92456	PV hypomethylated	exon	yes
ENSG00000187678	SPRY4	1.33391	2.27269	1.32e-07	predominantly PV	chr5	141660001	141660500	1.13e-05	-10.057	PV hypomethylated	intergenic	yes
ENSG00000187678	SPRY4	1.33391	2.27269	1.32e-07	predominantly PV	chr5	141703001	141703500	0.000224	-9.12576	PV hypomethylated	promoter	yes
ENSG00000187678	SPRY4	1.33391	2.27269	1.32e-07	predominantly PV	chr5	141693501	141694000	3.22e-11	-6.32015	PV hypomethylated	exon	yes
ENSG00000187678	SPRY4	1.33391	2.27269	1.32e-07	predominantly PV	chr5	141642501	141643000	0.00909775	8.19657	CV hypomethylated	intergenic
ENSG00000126785	RHOJ	1.33807	0.882189	5.47e-05	predominantly PV	chr14	63652001	63652500	0.00154196	9.31183	CV hypomethylated	intergenic
ENSG00000166183	ASPG	1.34102	5.81393	3.12e-17	predominantly PV	chr14	104556501	104557000	4.29e-05	-6.83123	PV hypomethylated	intron	yes
ENSG00000166183	ASPG	1.34102	5.81393	3.12e-17	predominantly PV	chr14	104585501	104586000	0.00918541	-6.51142	PV hypomethylated	intron	yes
ENSG00000166183	ASPG	1.34102	5.81393	3.12e-17	predominantly PV	chr14	104574001	104574500	3.85e-06	-6.28027	PV hypomethylated	promoter	yes
ENSG00000166183	ASPG	1.34102	5.81393	3.12e-17	predominantly PV	chr14	104566001	104566500	0.00528919	-6.00173	PV hypomethylated	intron	yes
ENSG00000166183	ASPG	1.34102	5.81393	3.12e-17	predominantly PV	chr14	104553501	104554000	0.00956739	7.38553	CV hypomethylated	intron
ENSG00000166183	ASPG	1.34102	5.81393	3.12e-17	predominantly PV	chr14	104554001	104554500	0.00479018	8.03744	CV hypomethylated	intron
ENSG00000166183	ASPG	1.34102	5.81393	3.12e-17	predominantly PV	chr14	104575001	104575500	3.9e-14	-14.4092	PV hypomethylated	intron	yes
ENSG00000166183	ASPG	1.34102	5.81393	3.12e-17	predominantly PV	chr14	104558001	104558500	2.07e-05	-13.7337	PV hypomethylated	intron	yes
ENSG00000166183	ASPG	1.34102	5.81393	3.12e-17	predominantly PV	chr14	104558501	104559000	1.86e-10	-13.1499	PV hypomethylated	exon	yes
ENSG00000166183	ASPG	1.34102	5.81393	3.12e-17	predominantly PV	chr14	104567501	104568000	0.00103982	-12.5796	PV hypomethylated	intron	yes
ENSG00000166183	ASPG	1.34102	5.81393	3.12e-17	predominantly PV	chr14	104577501	104578000	3.74e-06	-12.2825	PV hypomethylated	promoter	yes
ENSG00000123358	NR4A1	1.36545	1.43725	0.000710821	predominantly PV	chr12	52436501	52437000	0.00541579	-12.7976	PV hypomethylated	promoter	yes
ENSG00000123358	NR4A1	1.36545	1.43725	0.000710821	predominantly PV	chr12	52444001	52444500	8.89e-05	13.5815	CV hypomethylated	intron
ENSG00000123358	NR4A1	1.36545	1.43725	0.000710821	predominantly PV	chr12	52431501	52432000	0.000252	6.26611	CV hypomethylated	promoter
ENSG00000123358	NR4A1	1.36545	1.43725	0.000710821	predominantly PV	chr12	52445501	52446000	0.00629319	6.62481	CV hypomethylated	promoter
ENSG00000148357	HMCN2	1.38441	0.850477	2.17e-05	predominantly PV	chr9	133044501	133045000	3.8e-06	-12.8368	PV hypomethylated	promoter	yes
ENSG00000148357	HMCN2	1.38441	0.850477	2.17e-05	predominantly PV	chr9	133233001	133233500	0.00156681	18.4329	CV hypomethylated	exon
ENSG00000148357	HMCN2	1.38441	0.850477	2.17e-05	predominantly PV	chr9	133026501	133027000	0.00533102	-8.81749	PV hypomethylated	intergenic	yes
ENSG00000148357	HMCN2	1.38441	0.850477	2.17e-05	predominantly PV	chr9	133306501	133307000	6.77e-13	-7.45926	PV hypomethylated	exon	yes
ENSG00000148357	HMCN2	1.38441	0.850477	2.17e-05	predominantly PV	chr9	133046501	133047000	0.00253205	5.12206	CV hypomethylated	promoter
ENSG00000148357	HMCN2	1.38441	0.850477	2.17e-05	predominantly PV	chr9	133067001	133067500	0.000108	5.75791	CV hypomethylated	exon
ENSG00000148357	HMCN2	1.38441	0.850477	2.17e-05	predominantly PV	chr9	133057501	133058000	0.000149	5.95136	CV hypomethylated	exon
ENSG00000148357	HMCN2	1.38441	0.850477	2.17e-05	predominantly PV	chr9	133028501	133029000	6.77e-08	6.54532	CV hypomethylated	intergenic
ENSG00000148357	HMCN2	1.38441	0.850477	2.17e-05	predominantly PV	chr9	133299001	133299500	6.58e-05	8.87075	CV hypomethylated	intron
ENSG00000148357	HMCN2	1.38441	0.850477	2.17e-05	predominantly PV	chr9	133283001	133283500	0.00145156	9.51436	CV hypomethylated	exon
ENSG00000136237	RAPGEF5	1.39008	2.29888	1.07e-07	predominantly PV	chr7	22089501	22090000	0.00779252	5.896	CV hypomethylated	intergenic
ENSG00000136237	RAPGEF5	1.39008	2.29888	1.07e-07	predominantly PV	chr7	22397001	22397500	2.12e-09	-17.4209	PV hypomethylated	promoter	yes
ENSG00000136237	RAPGEF5	1.39008	2.29888	1.07e-07	predominantly PV	chr7	22373001	22373500	0.00426123	-10.8703	PV hypomethylated	intron	yes
ENSG00000136237	RAPGEF5	1.39008	2.29888	1.07e-07	predominantly PV	chr7	22232501	22233000	0.00067	10.3606	CV hypomethylated	promoter
ENSG00000136237	RAPGEF5	1.39008	2.29888	1.07e-07	predominantly PV	chr7	22162501	22163000	2.59e-05	19.6306	CV hypomethylated	intron
ENSG00000151725	MLF1IP	1.39133	2.07638	0.00428197	predominantly PV	chr4	185665001	185665500	0.00971031	-9.82068	PV hypomethylated	promoter	yes
ENSG00000187513	GJA4	1.39777	2.18611	2.4e-08	predominantly PV	chr1	35261001	35261500	1.86e-06	-9.74794	PV hypomethylated	exon	yes
ENSG00000101605	MYOM1	1.40673	3.09945	1.19e-06	predominantly PV	chr18	3115501	3116000	0.00113344	12.5006	CV hypomethylated	intron
ENSG00000101605	MYOM1	1.40673	3.09945	1.19e-06	predominantly PV	chr18	3195001	3195500	0.00234411	17.2036	CV hypomethylated	intron
ENSG00000101605	MYOM1	1.40673	3.09945	1.19e-06	predominantly PV	chr18	3062501	3063000	0.00578151	-7.528	PV hypomethylated	intron	yes
ENSG00000101605	MYOM1	1.40673	3.09945	1.19e-06	predominantly PV	chr18	3151501	3152000	2.22e-13	9.89778	CV hypomethylated	exon
ENSG00000107249	GLIS3	1.42733	1.16621	0.000547559	predominantly PV	chr9	3963501	3964000	0.00582057	-8.63504	PV hypomethylated	intron	yes
ENSG00000107249	GLIS3	1.42733	1.16621	0.000547559	predominantly PV	chr9	3937001	3937500	2.21e-06	-5.08913	PV hypomethylated	promoter	yes
ENSG00000111452	GPR133	1.47593	1.78935	2.31e-05	predominantly PV	chr12	131503501	131504000	0.00699389	-5.63656	PV hypomethylated	intron	yes
ENSG00000111452	GPR133	1.47593	1.78935	2.31e-05	predominantly PV	chr12	131452001	131452500	0.000252	-5.30354	PV hypomethylated	exon	yes
ENSG00000111452	GPR133	1.47593	1.78935	2.31e-05	predominantly PV	chr12	131618001	131618500	0.00189669	5.52165	CV hypomethylated	intron
ENSG00000111452	GPR133	1.47593	1.78935	2.31e-05	predominantly PV	chr12	131582001	131582500	7.58e-06	8.58008	CV hypomethylated	intron
ENSG00000165478	HEPACAM	1.48354	1.06795	9.21e-06	predominantly PV	chr11	124791001	124791500	5.07e-12	8.26556	CV hypomethylated	exon
ENSG00000077942	FBLN1	1.48856	1.97033	1.31e-05	predominantly PV	chr22	45974001	45974500	2.12e-05	-5.61346	PV hypomethylated	exon	yes
ENSG00000077942	FBLN1	1.48856	1.97033	1.31e-05	predominantly PV	chr22	45936001	45936500	0.00622337	7.81052	CV hypomethylated	intron
ENSG00000196562	SULF2	1.49475	4.72457	1.42e-26	predominantly PV	chr20	46397001	46397500	4.08e-14	-19.1828	PV hypomethylated	intron	yes
ENSG00000196562	SULF2	1.49475	4.72457	1.42e-26	predominantly PV	chr20	46422001	46422500	0.00140622	-6.76258	PV hypomethylated	promoter	yes
ENSG00000196562	SULF2	1.49475	4.72457	1.42e-26	predominantly PV	chr20	46407501	46408000	0.00678983	-6.53343	PV hypomethylated	intron	yes
ENSG00000196562	SULF2	1.49475	4.72457	1.42e-26	predominantly PV	chr20	46397501	46398000	0.000666	-5.90945	PV hypomethylated	intron	yes
ENSG00000196562	SULF2	1.49475	4.72457	1.42e-26	predominantly PV	chr20	46370001	46370500	0.00131663	6.0292	CV hypomethylated	intron
ENSG00000011347	SYT7	1.49872	5.64243	3.05e-23	predominantly PV	chr11	61323501	61324000	1.84e-05	6.16332	CV hypomethylated	exon
ENSG00000011347	SYT7	1.49872	5.64243	3.05e-23	predominantly PV	chr11	61323001	61323500	3.66e-05	7.42664	CV hypomethylated	intron
ENSG00000011347	SYT7	1.49872	5.64243	3.05e-23	predominantly PV	chr11	61297001	61297500	0.00228328	8.61546	CV hypomethylated	intron
ENSG00000011347	SYT7	1.49872	5.64244	3.05e-23	predominantly PV	chr11	61296001	61296500	9.56e-23	-20.8822	PV hypomethylated	intron	yes
ENSG00000011347	SYT7	1.49872	5.64244	3.05e-23	predominantly PV	chr11	61295501	61296000	3.14e-42	-17.2763	PV hypomethylated	exon	yes
ENSG00000011347	SYT7	1.49872	5.64244	3.05e-23	predominantly PV	chr11	61283001	61283500	1.36e-08	-16.027	PV hypomethylated	exon	yes
ENSG00000011347	SYT7	1.49872	5.64244	3.05e-23	predominantly PV	chr11	61295001	61295500	6.18e-17	-13.1561	PV hypomethylated	exon	yes
ENSG00000080573	COL5A3	1.51807	1.61054	3.98e-06	predominantly PV	chr19	10100001	10100500	0.00813012	-6.86075	PV hypomethylated	exon	yes
ENSG00000080573	COL5A3	1.51807	1.61054	3.98e-06	predominantly PV	chr19	10111001	10111500	0.00901002	-5.60588	PV hypomethylated	intron	yes
ENSG00000080573	COL5A3	1.51807	1.61054	3.98e-06	predominantly PV	chr19	10077001	10077500	5.43e-14	8.28563	CV hypomethylated	exon
ENSG00000249201	CTD-3080P12	1.52902	2.37679	3.38e-07	predominantly PV	chr5	1181001	1181500	1.77e-06	-5.09639	PV hypomethylated	promoter	yes
ENSG00000249201	CTD-3080P12	1.52902	2.37679	3.38e-07	predominantly PV	chr5	1169001	1169500	3.17e-12	7.16026	CV hypomethylated	intron
ENSG00000249201	CTD-3080P12	1.52902	2.37679	3.38e-07	predominantly PV	chr5	1151501	1152000	0.00451316	8.42953	CV hypomethylated	intergenic
ENSG00000139344	AMDHD1	1.53745	5.97551	6.85e-27	predominantly PV	chr12	96338001	96338500	1.04e-06	-20.6904	PV hypomethylated	intron	yes
ENSG00000066923	STAG3	1.55571	2.5141	4.51e-16	predominantly PV	chr7	99798001	99798500	0.00373417	-7.83758	PV hypomethylated	promoter	yes
ENSG00000066923	STAG3	1.55571	2.5141	4.51e-16	predominantly PV	chr7	99775501	99776000	0.0033514	5.33211	CV hypomethylated	promoter
ENSG00000250387	RP11-136K7	1.58247	0.836728	4.67e-09	predominantly PV	chr5	70709501	70710000	9.87e-05	7.46061	CV hypomethylated	intron
ENSG00000142303	ADAMTS10	1.59308	0.334456	0.00141619	predominantly PV	chr19	8674501	8675000	9.98e-06	-15.6118	PV hypomethylated	intron	yes
ENSG00000142303	ADAMTS10	1.59308	0.334456	0.00141619	predominantly PV	chr19	8651001	8651500	4.73e-25	11.1984	CV hypomethylated	exon
ENSG00000142303	ADAMTS10	1.59308	0.334456	0.00141619	predominantly PV	chr19	8650501	8651000	1.51e-05	16.187	CV hypomethylated	exon
ENSG00000142303	ADAMTS10	1.59308	0.334456	0.00141619	predominantly PV	chr19	8649501	8650000	9.54e-06	6.07747	CV hypomethylated	exon
ENSG00000142303	ADAMTS10	1.59308	0.334456	0.00141619	predominantly PV	chr19	8650001	8650500	7.41e-36	7.87462	CV hypomethylated	exon
ENSG00000121068	TBX2	1.61637	1.44324	6.17e-08	predominantly PV	chr17	59480001	59480500	0.000251	-13.4895	PV hypomethylated	exon	yes
ENSG00000121068	TBX2	1.61637	1.44324	6.17e-08	predominantly PV	chr17	59483501	59484000	0.000307	-9.20041	PV hypomethylated	exon	yes
ENSG00000121068	TBX2	1.61637	1.44324	6.17e-08	predominantly PV	chr17	59484001	59484500	0.00465311	-8.33652	PV hypomethylated	exon	yes
ENSG00000121068	TBX2	1.61637	1.44324	6.17e-08	predominantly PV	chr17	59486001	59486500	0.00141066	-6.55069	PV hypomethylated	promoter	yes
ENSG00000121068	TBX2	1.61637	1.44324	6.17e-08	predominantly PV	chr17	59482001	59482500	1.65e-17	-6.54657	PV hypomethylated	exon	yes
ENSG00000121068	TBX2	1.61637	1.44324	6.17e-08	predominantly PV	chr17	59483001	59483500	1.94e-06	-6.01846	PV hypomethylated	exon	yes
ENSG00000116678	LEPR	1.62432	6.05616	7.05e-12	predominantly PV	chr1	65942001	65942500	0.000582	9.85191	CV hypomethylated	intron
ENSG00000123454	DBH	1.62625	3.90418	1.75e-10	predominantly PV	chr9	136506001	136506500	0.00532419	-5.84325	PV hypomethylated	intron	yes
ENSG00000123454	DBH	1.62625	3.90418	1.75e-10	predominantly PV	chr9	136524001	136524500	9.84e-06	7.47699	CV hypomethylated	exon
ENSG00000176273	SLC35G1	1.63166	2.02471	2.96e-08	predominantly PV	chr10	95654501	95655000	8.08e-17	-18.2088	PV hypomethylated	intron	yes
ENSG00000176273	SLC35G1	1.63166	2.02472	2.96e-08	predominantly PV	chr10	95654001	95654500	3.75e-05	-7.48409	PV hypomethylated	promoter	yes
ENSG00000176273	SLC35G1	1.63166	2.02472	2.96e-08	predominantly PV	chr10	95676501	95677000	0.00137722	8.32902	CV hypomethylated	intron
ENSG00000125968	ID1	1.63952	5.2492	1e-25	predominantly PV	chr20	30184001	30184500	0.00127405	-6.7082	PV hypomethylated	promoter	yes
ENSG00000108556	CHRNE	1.6494	1.17668	7.05e-12	predominantly PV	chr17	4812501	4813000	0.00036	-9.6962	PV hypomethylated	promoter	yes
ENSG00000108556	CHRNE	1.6494	1.17668	7.05e-12	predominantly PV	chr17	4805001	4805500	1.03e-08	6.04376	CV hypomethylated	promoter
ENSG00000248884	CTC-537E7	1.65276	1.81019	3.11e-14	predominantly PV	chr5	67702501	67703000	1.31e-05	-12.5368	PV hypomethylated	intergenic	yes
ENSG00000248884	CTC-537E7	1.65276	1.81019	3.11e-14	predominantly PV	chr5	67729501	67730000	7.38e-07	-8.53505	PV hypomethylated	promoter	yes
ENSG00000087245	MMP2	1.66968	2.24205	2.4e-07	predominantly PV	chr16	55530501	55531000	6.51e-05	8.10465	CV hypomethylated	exon
ENSG00000163638	ADAMTS9	1.70009	0.29048	0.00710918	predominantly PV	chr3	64501501	64502000	6.11e-05	6.0537	CV hypomethylated	exon
ENSG00000184985	SORCS2	1.70278	1.53482	7.26e-08	predominantly PV	chr4	7231001	7231500	1.31e-05	-9.85485	PV hypomethylated	intron	yes
ENSG00000184985	SORCS2	1.70278	1.53482	7.26e-08	predominantly PV	chr4	7339001	7339500	0.00142466	-8.14489	PV hypomethylated	intron	yes
ENSG00000184985	SORCS2	1.70278	1.53482	7.26e-08	predominantly PV	chr4	7518501	7519000	1.52e-05	-7.67056	PV hypomethylated	intron	yes
ENSG00000184985	SORCS2	1.70278	1.53482	7.26e-08	predominantly PV	chr4	7634001	7634500	0.00185689	-7.02001	PV hypomethylated	intron	yes
ENSG00000184985	SORCS2	1.70278	1.53482	7.26e-08	predominantly PV	chr4	7535001	7535500	4.55e-05	-6.87686	PV hypomethylated	intron	yes
ENSG00000184985	SORCS2	1.70278	1.53482	7.26e-08	predominantly PV	chr4	7560501	7561000	0.00092	-6.77653	PV hypomethylated	intron	yes
ENSG00000184985	SORCS2	1.70278	1.53482	7.26e-08	predominantly PV	chr4	7548001	7548500	3.91e-06	-5.80705	PV hypomethylated	intron	yes
ENSG00000184985	SORCS2	1.70278	1.53482	7.26e-08	predominantly PV	chr4	7291501	7292000	0.00503186	-5.14386	PV hypomethylated	intron	yes
ENSG00000184985	SORCS2	1.70278	1.53482	7.26e-08	predominantly PV	chr4	7724001	7724500	0.00950635	5.20164	CV hypomethylated	intron
ENSG00000184985	SORCS2	1.70278	1.53482	7.26e-08	predominantly PV	chr4	7701001	7701500	0.00548068	5.52227	CV hypomethylated	intron
ENSG00000184985	SORCS2	1.70278	1.53482	7.26e-08	predominantly PV	chr4	7188001	7188500	0.00253539	5.71634	CV hypomethylated	promoter
ENSG00000184985	SORCS2	1.70278	1.53482	7.26e-08	predominantly PV	chr4	7369001	7369500	0.00057	5.88066	CV hypomethylated	intron
ENSG00000184985	SORCS2	1.70278	1.53482	7.26e-08	predominantly PV	chr4	7525501	7526000	4.87e-05	6.26775	CV hypomethylated	intron
ENSG00000184985	SORCS2	1.70278	1.53482	7.26e-08	predominantly PV	chr4	7326501	7327000	0.00222608	6.79802	CV hypomethylated	intron
ENSG00000184985	SORCS2	1.70278	1.53482	7.26e-08	predominantly PV	chr4	7269001	7269500	2.84e-08	7.28289	CV hypomethylated	intron
ENSG00000184985	SORCS2	1.70278	1.53482	7.26e-08	predominantly PV	chr4	7372501	7373000	0.0014587	7.42229	CV hypomethylated	intron
ENSG00000184985	SORCS2	1.70278	1.53482	7.26e-08	predominantly PV	chr4	7191501	7192000	0.00760978	8.41046	CV hypomethylated	promoter
ENSG00000184985	SORCS2	1.70278	1.53482	7.26e-08	predominantly PV	chr4	7675501	7676000	5.09e-06	8.463	CV hypomethylated	intron
ENSG00000184985	SORCS2	1.70278	1.53482	7.26e-08	predominantly PV	chr4	7721001	7721500	3.76e-17	10.033	CV hypomethylated	intron
ENSG00000184985	SORCS2	1.70278	1.53482	7.26e-08	predominantly PV	chr4	7533501	7534000	4.91e-12	-19.5372	PV hypomethylated	intron	yes
ENSG00000184985	SORCS2	1.70278	1.53482	7.26e-08	predominantly PV	chr4	7632001	7632500	1.21e-24	-18.5969	PV hypomethylated	intron	yes
ENSG00000184985	SORCS2	1.70278	1.53482	7.26e-08	predominantly PV	chr4	7560001	7560500	3.3e-10	-16.5734	PV hypomethylated	intron	yes
ENSG00000184985	SORCS2	1.70278	1.53482	7.26e-08	predominantly PV	chr4	7662001	7662500	1.11e-05	-14.8608	PV hypomethylated	intron	yes
ENSG00000184985	SORCS2	1.70278	1.53482	7.26e-08	predominantly PV	chr4	7532501	7533000	9.75e-10	-14.6429	PV hypomethylated	intron	yes
ENSG00000184985	SORCS2	1.70278	1.53482	7.26e-08	predominantly PV	chr4	7480501	7481000	3.1e-05	-12.7731	PV hypomethylated	intron	yes
ENSG00000184985	SORCS2	1.70278	1.53482	7.26e-08	predominantly PV	chr4	7533001	7533500	6.7e-18	-11.2614	PV hypomethylated	exon	yes
ENSG00000184985	SORCS2	1.70278	1.53482	7.26e-08	predominantly PV	chr4	7208001	7208500	0.00207199	-10.9689	PV hypomethylated	intron	yes
ENSG00000184985	SORCS2	1.70278	1.53482	7.26e-08	predominantly PV	chr4	7465501	7466000	5.38e-08	-10.4344	PV hypomethylated	intron	yes
ENSG00000184985	SORCS2	1.70278	1.53482	7.26e-08	predominantly PV	chr4	7583001	7583500	0.0021951	11.7597	CV hypomethylated	intron
ENSG00000184985	SORCS2	1.70278	1.53482	7.26e-08	predominantly PV	chr4	7161501	7162000	0.00155664	13.9176	CV hypomethylated	intergenic
ENSG00000273143	RP11-525A16	1.72142	-0.313053	0.00100434	predominantly PV	chr10	112222001	112222500	0.00181274	-10.7134	PV hypomethylated	intron	yes
ENSG00000273143	RP11-525A16	1.72142	-0.313053	0.00100434	predominantly PV	chr10	112256001	112256500	5.2e-05	6.62318	CV hypomethylated	promoter
ENSG00000273143	RP11-525A16	1.72142	-0.313053	0.00100434	predominantly PV	chr10	112219501	112220000	0.00339763	8.12162	CV hypomethylated	intron
ENSG00000054938	CHRDL2	1.72157	1.88836	2.39e-14	predominantly PV	chr11	74407501	74408000	4.87e-06	-15.3398	PV hypomethylated	exon	yes
ENSG00000054938	CHRDL2	1.72157	1.88836	2.39e-14	predominantly PV	chr11	74442501	74443000	0.000576	-5.41526	PV hypomethylated	promoter	yes
ENSG00000054938	CHRDL2	1.72157	1.88836	2.39e-14	predominantly PV	chr11	74413501	74414000	4.03e-09	9.05903	CV hypomethylated	exon
ENSG00000250510	GPR162	1.73445	0.470847	0.000436565	predominantly PV	chr12	6933501	6934000	0.00029	6.18283	CV hypomethylated	promoter
ENSG00000170927	PKHD1	1.7471	1.68272	3.64e-05	predominantly PV	chr6	51950001	51950500	5.33e-11	-8.1615	PV hypomethylated	intron	yes
ENSG00000248359	CTC-537E7	1.75479	-0.82812	0.000512648	predominantly PV	chr5	67954501	67955000	0.00754675	-7.49558	PV hypomethylated	intergenic	yes
ENSG00000055163	CYFIP2	1.76629	3.98356	1.72e-21	predominantly PV	chr5	156763001	156763500	0.000505	-9.01948	PV hypomethylated	intron	yes
ENSG00000258414	RP11-356O9	1.77994	-1.26289	0.00908796	predominantly PV	chr14	38048501	38049000	0.00658737	-14.9356	PV hypomethylated	intron	yes
ENSG00000163531	NFASC	1.78182	0.690674	1.57e-06	predominantly PV	chr1	204984001	204984500	0.00149071	8.01151	CV hypomethylated	intron
ENSG00000163531	NFASC	1.78182	0.690674	1.57e-06	predominantly PV	chr1	204890501	204891000	0.00025	8.86918	CV hypomethylated	intron
ENSG00000163531	NFASC	1.78182	0.690674	1.57e-06	predominantly PV	chr1	204942501	204943000	0.00207847	8.92148	CV hypomethylated	exon
ENSG00000163531	NFASC	1.78182	0.690674	1.57e-06	predominantly PV	chr1	204946001	204946500	0.00196146	10.0871	CV hypomethylated	exon
ENSG00000163531	NFASC	1.78182	0.690674	1.57e-06	predominantly PV	chr1	204960001	204960500	4.04e-05	13.6406	CV hypomethylated	exon
ENSG00000132688	NES	1.78426	0.588869	6.9e-05	predominantly PV	chr1	156640501	156641000	0.00260587	5.16568	CV hypomethylated	exon
ENSG00000101412	E2F1	1.7977	0.724298	0.00179559	predominantly PV	chr20	32267501	32268000	5.11e-06	6.24811	CV hypomethylated	exon
ENSG00000184489	PTP4A3	1.81136	0.353255	0.000779731	predominantly PV	chr8	142441501	142442000	0.00248094	-5.4943	PV hypomethylated	exon	yes
ENSG00000184489	PTP4A3	1.81136	0.353255	0.000779731	predominantly PV	chr8	142398001	142398500	0.00109164	11.1432	CV hypomethylated	promoter
ENSG00000250303	RP11-356J5	1.83335	2.04595	1.32e-11	predominantly PV	chr11	112191501	112192000	0.000248	-13.2626	PV hypomethylated	intron	yes
ENSG00000162552	WNT4	1.83344	-0.277868	0.00376105	predominantly PV	chr1	22477501	22478000	0.00126627	14.6766	CV hypomethylated	promoter
ENSG00000162552	WNT4	1.83344	-0.277868	0.00376105	predominantly PV	chr1	22441501	22442000	0.00467053	-5.27382	PV hypomethylated	intron	yes
ENSG00000162552	WNT4	1.83344	-0.277868	0.00376105	predominantly PV	chr1	22460001	22460500	0.00695835	7.59437	CV hypomethylated	intron
ENSG00000162552	WNT4	1.83344	-0.277868	0.00376105	predominantly PV	chr1	22466001	22466500	4.85e-05	7.73825	CV hypomethylated	intron
ENSG00000162552	WNT4	1.83344	-0.277868	0.00376105	predominantly PV	chr1	22459501	22460000	0.00376756	8.01597	CV hypomethylated	intron
ENSG00000162552	WNT4	1.83344	-0.277868	0.00376105	predominantly PV	chr1	22515501	22516000	0.00415005	9.57832	CV hypomethylated	intergenic
ENSG00000105219	CNTD2	1.85566	0.903748	0.000108491	predominantly PV	chr19	40729001	40729500	1.16e-07	6.79725	CV hypomethylated	promoter
ENSG00000204764	RANBP17	1.88532	-0.0604821	0.0062442	predominantly PV	chr5	170254501	170255000	0.00347896	7.27015	CV hypomethylated	intergenic
ENSG00000204764	RANBP17	1.88532	-0.0604821	0.0062442	predominantly PV	chr5	170719501	170720000	0.00319577	9.21192	CV hypomethylated	intron
ENSG00000263588	RP11-595B24	1.903	0.106322	3.61e-07	predominantly PV	chr18	19664501	19665000	0.00536389	7.80324	CV hypomethylated	promoter
ENSG00000136960	ENPP2	1.9682	4.0074	7.56e-17	predominantly PV	chr8	120685501	120686000	4.19e-06	-9.50633	PV hypomethylated	promoter	yes
ENSG00000092607	TBX15	2.02158	3.90601	1.95e-16	predominantly PV	chr1	119526501	119527000	1.21e-12	10.6076	CV hypomethylated	intron
ENSG00000092607	TBX15	2.02158	3.90601	1.95e-16	predominantly PV	chr1	119427001	119427500	0.00850242	-7.31049	PV hypomethylated	exon	yes
ENSG00000092607	TBX15	2.02158	3.90601	1.95e-16	predominantly PV	chr1	119429501	119430000	0.00210493	5.10085	CV hypomethylated	intron
ENSG00000092607	TBX15	2.02158	3.90601	1.95e-16	predominantly PV	chr1	119532501	119533000	0.00278908	5.15232	CV hypomethylated	promoter
ENSG00000101384	JAG1	2.03274	1.59406	1.64e-05	predominantly PV	chr20	10651501	10652000	4.15e-05	-9.95985	PV hypomethylated	intron	yes
ENSG00000101384	JAG1	2.03274	1.59406	1.64e-05	predominantly PV	chr20	10641001	10641500	0.00140221	-5.30874	PV hypomethylated	intron	yes
ENSG00000184226	PCDH9	2.03567	2.90365	4.05e-15	predominantly PV	chr13	67799501	67800000	0.00631759	-13.1478	PV hypomethylated	exon	yes
ENSG00000184226	PCDH9	2.03567	2.90365	4.05e-15	predominantly PV	chr13	67240001	67240500	0.0011355	11.3051	CV hypomethylated	intron
ENSG00000184226	PCDH9	2.03567	2.90365	4.05e-15	predominantly PV	chr13	67423501	67424000	0.00163677	11.6335	CV hypomethylated	intron
ENSG00000198125	MB	2.05508	0.399578	0.00140449	predominantly PV	chr22	35992501	35993000	4.77e-05	-11.5196	PV hypomethylated	intron	yes
ENSG00000198125	MB	2.05508	0.399578	0.00140449	predominantly PV	chr22	36009001	36009500	0.00056	7.2954	CV hypomethylated	intron
ENSG00000198125	MB	2.05508	0.399578	0.00140449	predominantly PV	chr22	36030501	36031000	1.24e-06	10.2385	CV hypomethylated	promoter
ENSG00000112320	SOBP	2.08113	1.7443	1.47e-12	predominantly PV	chr6	107956001	107956500	4.26e-15	6.36893	CV hypomethylated	promoter
ENSG00000112320	SOBP	2.08113	1.7443	1.47e-12	predominantly PV	chr6	107809501	107810000	0.00900891	7.09922	CV hypomethylated	promoter
ENSG00000112320	SOBP	2.08113	1.7443	1.47e-12	predominantly PV	chr6	107809001	107809500	1.72e-06	7.70111	CV hypomethylated	promoter
ENSG00000112320	SOBP	2.08113	1.7443	1.47e-12	predominantly PV	chr6	107814501	107815000	7.57e-07	-17.3776	PV hypomethylated	intron	yes
ENSG00000256020	RP5-1154L15	2.08492	0.393689	3.55e-06	predominantly PV	chr12	696001	696500	1.14e-06	-12.4081	PV hypomethylated	promoter	yes
ENSG00000256020	RP5-1154L15	2.08492	0.393689	3.55e-06	predominantly PV	chr12	695501	696000	1.57e-06	-10.19	PV hypomethylated	promoter	yes
ENSG00000185737	NRG3	2.10671	-1.1622	0.00705658	predominantly PV	chr10	84265501	84266000	0.000201	7.80128	CV hypomethylated	intron
ENSG00000188277	C15orf62	2.12218	-0.791978	4.46e-05	predominantly PV	chr15	41061501	41062000	2.52e-05	6.64145	CV hypomethylated	promoter
ENSG00000188277	C15orf62	2.12218	-0.791978	4.46e-05	predominantly PV	chr15	41062001	41062500	6.75e-06	7.29775	CV hypomethylated	promoter
ENSG00000112655	PTK7	2.13335	-0.880242	0.00813154	predominantly PV	chr6	43061501	43062000	0.00827067	11.552	CV hypomethylated	intron
ENSG00000112655	PTK7	2.13335	-0.880242	0.00813154	predominantly PV	chr6	43044001	43044500	1.39e-30	14.8873	CV hypomethylated	promoter
ENSG00000163132	MSX1	2.13709	-0.97617	0.00230323	predominantly PV	chr4	4854001	4854500	0.000149	11.4557	CV hypomethylated	promoter
ENSG00000163132	MSX1	2.13709	-0.97617	0.00230323	predominantly PV	chr4	4864501	4865000	1.08e-07	7.27406	CV hypomethylated	promoter
ENSG00000163132	MSX1	2.13709	-0.97617	0.00230323	predominantly PV	chr4	4866001	4866500	0.000299	7.34065	CV hypomethylated	intron
ENSG00000234380	AP000330	2.14152	0.285878	0.000398523	predominantly PV	chr21	36118001	36118500	0.0032832	-8.05573	PV hypomethylated	promoter	yes
ENSG00000234380	AP000330	2.14152	0.285878	0.000398523	predominantly PV	chr21	36115001	36115500	0.00988275	5.78884	CV hypomethylated	promoter
ENSG00000175643	RMI2	2.15017	1.59737	9.02e-07	predominantly PV	chr16	11351501	11352000	0.00095	10.1706	CV hypomethylated	intron
ENSG00000125266	EFNB2	2.22784	2.64826	2.97e-21	predominantly PV	chr13	107171001	107171500	0.00118007	-8.89832	PV hypomethylated	intron	yes
ENSG00000196482	ESRRG	2.25317	0.00510902	0.000343362	predominantly PV	chr1	217263501	217264000	0.00449441	-5.91312	PV hypomethylated	promoter	yes
ENSG00000133477	FAM83F	2.26396	0.544339	0.000386534	predominantly PV	chr22	40397501	40398000	0.00011	-8.97876	PV hypomethylated	intron	yes
ENSG00000133477	FAM83F	2.26396	0.544339	0.000386534	predominantly PV	chr22	40425501	40426000	0.000139	5.06972	CV hypomethylated	exon
ENSG00000133477	FAM83F	2.26396	0.544339	0.000386534	predominantly PV	chr22	40416001	40416500	0.0038286	6.40546	CV hypomethylated	exon
ENSG00000005884	ITGA3	2.29114	-0.299258	0.000743287	predominantly PV	chr17	48154001	48154500	1.22e-08	10.0791	CV hypomethylated	promoter
ENSG00000233936	RP11-399H11	2.29264	-1.37221	0.00283791	predominantly PV	chr9	138146001	138146500	0.000565	5.10694	CV hypomethylated	promoter
ENSG00000233936	RP11-399H11	2.29264	-1.37221	0.00283791	predominantly PV	chr9	138147501	138148000	5.54e-06	7.62638	CV hypomethylated	promoter
ENSG00000233936	RP11-399H11	2.29264	-1.37221	0.00283791	predominantly PV	chr9	138150001	138150500	0.00464688	8.98636	CV hypomethylated	promoter
ENSG00000233936	RP11-399H11	2.29264	-1.37221	0.00283791	predominantly PV	chr9	138138501	138139000	0.001912	10.1327	CV hypomethylated	intron
ENSG00000176170	SPHK1	2.30606	-0.130804	0.000179328	predominantly PV	chr17	74378501	74379000	0.00393781	-7.90638	PV hypomethylated	promoter	yes
ENSG00000196533	C1orf186	2.32188	1.04508	3.61e-08	predominantly PV	chr1	206287501	206288000	7.9e-05	-8.28076	PV hypomethylated	promoter	yes
ENSG00000154928	EPHB1	2.32619	1.18615	6.84e-06	predominantly PV	chr3	134693501	134694000	0.000193	11.5022	CV hypomethylated	intron
ENSG00000154928	EPHB1	2.32619	1.18615	6.84e-06	predominantly PV	chr3	134518001	134518500	2.22e-06	14.9664	CV hypomethylated	intron
ENSG00000154928	EPHB1	2.32619	1.18615	6.84e-06	predominantly PV	chr3	134516501	134517000	2.66e-12	15.132	CV hypomethylated	intron
ENSG00000154928	EPHB1	2.32619	1.18615	6.84e-06	predominantly PV	chr3	134873001	134873500	0.00331412	-10.0566	PV hypomethylated	exon	yes
ENSG00000154928	EPHB1	2.32619	1.18615	6.84e-06	predominantly PV	chr3	134885501	134886000	0.00949321	-6.80337	PV hypomethylated	exon	yes
ENSG00000154928	EPHB1	2.32619	1.18615	6.84e-06	predominantly PV	chr3	134581501	134582000	2.83e-05	6.24877	CV hypomethylated	intron
ENSG00000154928	EPHB1	2.32619	1.18615	6.84e-06	predominantly PV	chr3	134662001	134662500	0.000588	9.24976	CV hypomethylated	intron
ENSG00000154928	EPHB1	2.32619	1.18615	6.84e-06	predominantly PV	chr3	134585501	134586000	0.00324669	9.57633	CV hypomethylated	intron
ENSG00000154928	EPHB1	2.32619	1.18615	6.84e-06	predominantly PV	chr3	134577501	134578000	0.000198	9.95757	CV hypomethylated	intron
ENSG00000236078	AC095067	2.34865	-1.35282	0.0062677	predominantly PV	chr7	47661501	47662000	1.46e-08	11.5029	CV hypomethylated	promoter
ENSG00000236078	AC095067	2.34865	-1.35282	0.0062677	predominantly PV	chr7	47649001	47649500	0.000639	13.0526	CV hypomethylated	intergenic
ENSG00000165731	RET	2.35765	1.33119	0.000241727	predominantly PV	chr10	43570001	43570500	0.0046504	6.71851	CV hypomethylated	promoter
ENSG00000165731	RET	2.35765	1.33119	0.000241727	predominantly PV	chr10	43579501	43580000	2.54e-07	10.1003	CV hypomethylated	intron
ENSG00000165731	RET	2.35765	1.33119	0.000241727	predominantly PV	chr10	43574001	43574500	0.000587	11.9491	CV hypomethylated	intron
ENSG00000165731	RET	2.35765	1.33119	0.000241727	predominantly PV	chr10	43593001	43593500	0.00945892	12.1697	CV hypomethylated	intron
ENSG00000105697	HAMP	2.36221	9.90447	1.56e-19	predominantly PV	chr19	35775501	35776000	4.02e-25	-21.5942	PV hypomethylated	exon	yes
ENSG00000105697	HAMP	2.36221	9.90447	1.56e-19	predominantly PV	chr19	35775001	35775500	0.00125362	-9.82563	PV hypomethylated	exon	yes
ENSG00000130600	H19	2.37804	8.35512	8.57e-21	predominantly PV	chr11	2024001	2024500	0.00821701	5.41263	CV hypomethylated	promoter
ENSG00000073146	MOV10L1	2.39365	-0.405115	0.00495866	predominantly PV	chr22	50557001	50557500	0.00141422	-8.24781	PV hypomethylated	intron	yes
ENSG00000073146	MOV10L1	2.39365	-0.405115	0.00495866	predominantly PV	chr22	50540001	50540500	0.00919992	8.37633	CV hypomethylated	intron
ENSG00000074276	CDHR2	2.41563	4.60198	1.21e-41	predominantly PV	chr5	175976501	175977000	0.00123829	-9.47965	PV hypomethylated	promoter	yes
ENSG00000074276	CDHR2	2.41563	4.60198	1.21e-41	predominantly PV	chr5	176002501	176003000	0.00151469	-7.94557	PV hypomethylated	exon	yes
ENSG00000074276	CDHR2	2.41563	4.60198	1.21e-41	predominantly PV	chr5	176001001	176001500	3.95e-05	10.0558	CV hypomethylated	exon
ENSG00000144218	AFF3	2.43118	1.81397	5.69e-11	predominantly PV	chr2	100557001	100557500	0.000116	-15.181	PV hypomethylated	intron	yes
ENSG00000144218	AFF3	2.43118	1.81397	5.69e-11	predominantly PV	chr2	100722001	100722500	0.000567	-12.9696	PV hypomethylated	promoter	yes
ENSG00000144218	AFF3	2.43118	1.81397	5.69e-11	predominantly PV	chr2	100492001	100492500	2.16e-05	-11.2305	PV hypomethylated	intron	yes
ENSG00000144218	AFF3	2.43118	1.81397	5.69e-11	predominantly PV	chr2	100482001	100482500	0.00465311	12.0396	CV hypomethylated	intron
ENSG00000144218	AFF3	2.43118	1.81397	5.69e-11	predominantly PV	chr2	100188501	100189000	0.00913064	-5.52902	PV hypomethylated	intron	yes
ENSG00000144218	AFF3	2.43118	1.81397	5.69e-11	predominantly PV	chr2	100317001	100317500	0.000244	6.28054	CV hypomethylated	intron
ENSG00000181656	GPR88	2.43807	1.9989	6.06e-12	predominantly PV	chr1	101005501	101006000	1.21e-06	-5.79744	PV hypomethylated	exon	yes
ENSG00000112494	UNC93A	2.44918	4.06498	8.17e-24	predominantly PV	chr6	167722501	167723000	5.2e-05	6.47228	CV hypomethylated	intron
ENSG00000112494	UNC93A	2.44918	4.06498	8.17e-24	predominantly PV	chr6	167698501	167699000	0.00327242	7.60346	CV hypomethylated	intron
ENSG00000112494	UNC93A	2.44918	4.06498	8.17e-24	predominantly PV	chr6	167724001	167724500	0.00104466	9.89365	CV hypomethylated	intron
ENSG00000112494	UNC93A	2.44918	4.06498	8.17e-24	predominantly PV	chr6	167705501	167706000	1.27e-11	-17.1125	PV hypomethylated	intron	yes
ENSG00000112494	UNC93A	2.44918	4.06498	8.17e-24	predominantly PV	chr6	167690501	167691000	0.00431906	12.8345	CV hypomethylated	intron
ENSG00000169515	CCDC8	2.46725	-1.02291	0.00487613	predominantly PV	chr19	46915501	46916000	0.00133229	-5.36388	PV hypomethylated	exon	yes
ENSG00000154025	SLC5A10	2.49222	-1.77945	0.00856792	predominantly PV	chr17	18854001	18854500	1.71e-08	-24.3322	PV hypomethylated	promoter	yes
ENSG00000154025	SLC5A10	2.49222	-1.77945	0.00856792	predominantly PV	chr17	18854501	18855000	7.92e-39	-15.8311	PV hypomethylated	promoter	yes
ENSG00000154025	SLC5A10	2.49222	-1.77945	0.00856792	predominantly PV	chr17	18914501	18915000	0.0021962	-14.5627	PV hypomethylated	intron	yes
ENSG00000154025	SLC5A10	2.49222	-1.77945	0.00856792	predominantly PV	chr17	18853001	18853500	2.26e-05	-12.6017	PV hypomethylated	promoter	yes
ENSG00000154025	SLC5A10	2.49222	-1.77945	0.00856792	predominantly PV	chr17	18905501	18906000	2.55e-05	-10.1459	PV hypomethylated	intron	yes
ENSG00000154025	SLC5A10	2.49222	-1.77945	0.00856792	predominantly PV	chr17	18880001	18880500	4.46e-06	-9.3591	PV hypomethylated	exon	yes
ENSG00000154025	SLC5A10	2.49222	-1.77945	0.00856792	predominantly PV	chr17	18884501	18885000	8.55e-07	-8.03457	PV hypomethylated	intron	yes
ENSG00000154025	SLC5A10	2.49222	-1.77945	0.00856792	predominantly PV	chr17	18887501	18888000	1.79e-12	-5.93555	PV hypomethylated	intron	yes
ENSG00000154025	SLC5A10	2.49222	-1.77945	0.00856792	predominantly PV	chr17	18897001	18897500	0.000255	-5.67476	PV hypomethylated	intron	yes
ENSG00000154025	SLC5A10	2.49222	-1.77945	0.00856792	predominantly PV	chr17	18872501	18873000	0.00499311	-5.49123	PV hypomethylated	exon	yes
ENSG00000137077	CCL21	2.50625	3.0166	1.24e-14	predominantly PV	chr9	34709501	34710000	0.00110366	-7.66517	PV hypomethylated	promoter	yes
ENSG00000169962	TAS1R3	2.54702	-1.10138	0.00371017	predominantly PV	chr1	1267501	1268000	1.41e-06	-7.12817	PV hypomethylated	exon	yes
ENSG00000169962	TAS1R3	2.54702	-1.10138	0.00371017	predominantly PV	chr1	1268501	1269000	4.24e-06	-6.22181	PV hypomethylated	exon	yes
ENSG00000157445	CACNA2D3	2.55923	-1.48239	0.00663	predominantly PV	chr3	54790501	54791000	0.00407511	-7.76444	PV hypomethylated	intron	yes
ENSG00000157445	CACNA2D3	2.55923	-1.48239	0.00663	predominantly PV	chr3	54315501	54316000	0.000349	9.02396	CV hypomethylated	intron
ENSG00000128567	PODXL	2.5782	1.35196	7.41e-10	predominantly PV	chr7	131292501	131293000	0.000128	-7.40681	PV hypomethylated	intergenic	yes
ENSG00000128567	PODXL	2.5782	1.35196	7.41e-10	predominantly PV	chr7	131191501	131192000	0.00641306	5.1065	CV hypomethylated	promoter
ENSG00000128567	PODXL	2.5782	1.35196	7.41e-10	predominantly PV	chr7	131270501	131271000	6.2e-06	10.2364	CV hypomethylated	intergenic
ENSG00000074181	NOTCH3	2.58643	0.865446	3.25e-09	predominantly PV	chr19	15282001	15282500	0.000836	8.16463	CV hypomethylated	intron
ENSG00000204583	LRCOL1	2.63668	3.50908	1.52e-24	predominantly PV	chr12	133172501	133173000	3.17e-05	5.34764	CV hypomethylated	intron
ENSG00000204583	LRCOL1	2.63668	3.50908	1.52e-24	predominantly PV	chr12	133179501	133180000	1.63e-17	-19.873	PV hypomethylated	exon	yes
ENSG00000204583	LRCOL1	2.63668	3.50908	1.52e-24	predominantly PV	chr12	133180501	133181000	3.5e-58	-18.9493	PV hypomethylated	promoter	yes
ENSG00000204583	LRCOL1	2.63668	3.50908	1.52e-24	predominantly PV	chr12	133180001	133180500	3.99e-52	-18.7957	PV hypomethylated	intron	yes
ENSG00000204583	LRCOL1	2.63668	3.50908	1.52e-24	predominantly PV	chr12	133181001	133181500	9.23e-36	-15.8753	PV hypomethylated	promoter	yes
ENSG00000204583	LRCOL1	2.63668	3.50908	1.52e-24	predominantly PV	chr12	133177501	133178000	1.31e-05	-11.932	PV hypomethylated	intron	yes
ENSG00000023171	GRAMD1B	2.70857	-0.620665	0.00256635	predominantly PV	chr11	123458001	123458500	0.000724	-9.123	PV hypomethylated	intron	yes
ENSG00000128917	DLL4	2.75956	0.979048	1.31e-09	predominantly PV	chr15	41225001	41225500	0.00372524	-7.00489	PV hypomethylated	intron	yes
ENSG00000128917	DLL4	2.75956	0.979048	1.31e-09	predominantly PV	chr15	41219001	41219500	0.00987457	6.15586	CV hypomethylated	promoter
ENSG00000128917	DLL4	2.75956	0.979048	1.31e-09	predominantly PV	chr15	41217501	41218000	1.4e-16	9.12279	CV hypomethylated	promoter
ENSG00000128917	DLL4	2.75956	0.979048	1.31e-09	predominantly PV	chr15	41214001	41214500	0.00181002	-15.6729	PV hypomethylated	promoter	yes
ENSG00000128917	DLL4	2.75956	0.979048	1.31e-09	predominantly PV	chr15	41224501	41225000	2.24e-08	-13.6114	PV hypomethylated	exon	yes
ENSG00000179772	FOXS1	2.77215	-1.58597	0.000448774	predominantly PV	chr20	30430001	30430500	0.00113934	-9.9102	PV hypomethylated	intron	yes
ENSG00000179772	FOXS1	2.77215	-1.58597	0.000448774	predominantly PV	chr20	30430501	30431000	0.000121	-8.41868	PV hypomethylated	intron	yes
ENSG00000156510	HKDC1	2.79567	-0.292165	0.00553142	predominantly PV	chr10	70970501	70971000	0.00366333	-8.83024	PV hypomethylated	promoter	yes
ENSG00000256612	CYP2B7P1	2.82731	5.25205	2.11e-41	predominantly PV	chr19	41430501	41431000	3.31e-21	-29.6646	PV hypomethylated	promoter	yes
ENSG00000124225	PMEPA1	2.83244	0.770426	2.67e-10	predominantly PV	chr20	56225501	56226000	0.0021507	7.36537	CV hypomethylated	exon
ENSG00000124225	PMEPA1	2.83244	0.770426	2.67e-10	predominantly PV	chr20	56259001	56259500	0.000422	7.8585	CV hypomethylated	intron
ENSG00000144366	GULP1	2.84588	-1.22464	4.39e-05	predominantly PV	chr2	189385001	189385500	0.00673926	6.54817	CV hypomethylated	intron
ENSG00000265758	RP11-595B24	2.85039	-0.8806	5.55e-07	predominantly PV	chr18	19600501	19601000	0.000475	-9.77627	PV hypomethylated	intron	yes
ENSG00000265758	RP11-595B24	2.85039	-0.8806	5.55e-07	predominantly PV	chr18	19571501	19572000	0.00227264	-8.6964	PV hypomethylated	intron	yes
ENSG00000265758	RP11-595B24	2.85039	-0.8806	5.55e-07	predominantly PV	chr18	19601501	19602000	0.00923691	-8.40889	PV hypomethylated	intron	yes
ENSG00000265758	RP11-595B24	2.85039	-0.8806	5.55e-07	predominantly PV	chr18	19601001	19601500	6.57e-06	-16.2612	PV hypomethylated	intron	yes
ENSG00000183729	NPBWR1	2.87807	-1.1581	0.00043905	predominantly PV	chr8	53852501	53853000	1.59e-42	11.0605	CV hypomethylated	exon
ENSG00000183729	NPBWR1	2.87807	-1.1581	0.00043905	predominantly PV	chr8	53853001	53853500	4.77e-34	11.2624	CV hypomethylated	exon
ENSG00000183729	NPBWR1	2.87807	-1.1581	0.00043905	predominantly PV	chr8	53851501	53852000	1.03e-07	12.1073	CV hypomethylated	exon
ENSG00000183729	NPBWR1	2.87807	-1.1581	0.00043905	predominantly PV	chr8	53852001	53852500	4.76e-41	12.9984	CV hypomethylated	exon
ENSG00000179603	GRM8	2.89048	1.2462	6.33e-10	predominantly PV	chr7	126518501	126519000	0.0032832	6.09244	CV hypomethylated	intron
ENSG00000181634	TNFSF15	2.92432	-1.14387	0.00118538	predominantly PV	chr9	117566501	117567000	0.0021236	-9.62071	PV hypomethylated	intron	yes
ENSG00000258793	RP11-404P21	2.93189	-1.80896	0.00208915	predominantly PV	chr14	96735501	96736000	0.00164759	-5.84427	PV hypomethylated	promoter	yes
ENSG00000088992	TESC	2.95082	0.668548	2.68e-14	predominantly PV	chr12	117504501	117505000	0.00337279	5.85022	CV hypomethylated	intron
ENSG00000088992	TESC	2.95082	0.668548	2.68e-14	predominantly PV	chr12	117483501	117484000	0.00919398	8.12819	CV hypomethylated	intron
ENSG00000163083	INHBB	2.9532	2.40955	1.28e-17	predominantly PV	chr2	121142501	121143000	7.49e-05	-11.8573	PV hypomethylated	intergenic	yes
ENSG00000100505	TRIM9	3.00993	0.401823	0.00491599	predominantly PV	chr14	51497501	51498000	0.000878	-12.3868	PV hypomethylated	intron	yes
ENSG00000135423	GLS2	3.01461	6.89877	9.53e-23	predominantly PV	chr12	56870001	56870500	5.87e-10	-25.6156	PV hypomethylated	promoter	yes
ENSG00000135423	GLS2	3.01461	6.89877	9.53e-23	predominantly PV	chr12	56873501	56874000	2.39e-43	-23.4885	PV hypomethylated	exon	yes
ENSG00000135423	GLS2	3.01461	6.89877	9.53e-23	predominantly PV	chr12	56890001	56890500	6.78e-08	-19.6721	PV hypomethylated	promoter	yes
ENSG00000135423	GLS2	3.01461	6.89877	9.53e-23	predominantly PV	chr12	56875501	56876000	0.00135951	-15.1019	PV hypomethylated	intron	yes
ENSG00000135423	GLS2	3.01461	6.89877	9.53e-23	predominantly PV	chr12	56892001	56892500	0.0011485	13.8253	CV hypomethylated	promoter
ENSG00000135423	GLS2	3.01461	6.89877	9.53e-23	predominantly PV	chr12	56880001	56880500	4.36e-62	-25.9727	PV hypomethylated	intron	yes
ENSG00000122870	BICC1	3.04445	1.40189	5.16e-15	predominantly PV	chr10	60397001	60397500	0.00379133	9.37902	CV hypomethylated	intron
ENSG00000019102	VSIG2	3.07341	0.0986842	8.74e-08	predominantly PV	chr11	124622001	124622500	0.00739815	-6.50366	PV hypomethylated	promoter	yes
ENSG00000019102	VSIG2	3.07341	0.0986842	8.74e-08	predominantly PV	chr11	124621501	124622000	0.00287108	5.80318	CV hypomethylated	promoter
ENSG00000166145	SPINT1	3.12432	0.144825	3.08e-06	predominantly PV	chr15	41138001	41138500	0.000343	8.5078	CV hypomethylated	intron
ENSG00000218336	TENM3	3.20998	-1.02424	7.01e-05	predominantly PV	chr4	183299501	183300000	2.38e-06	-10.0918	PV hypomethylated	intron	yes
ENSG00000218336	TENM3	3.20998	-1.02424	7.01e-05	predominantly PV	chr4	183691501	183692000	0.000742	7.8001	CV hypomethylated	intron
ENSG00000218336	TENM3	3.20998	-1.02424	7.01e-05	predominantly PV	chr4	183498001	183498500	0.000131	12.323	CV hypomethylated	intron
ENSG00000092969	TGFB2	3.23744	-0.582799	0.00178955	predominantly PV	chr1	218617501	218618000	0.00898853	8.13981	CV hypomethylated	exon
ENSG00000185070	FLRT2	3.37019	0.85401	2.85e-11	predominantly PV	chr14	86019001	86019500	0.000931	10.7425	CV hypomethylated	exon
ENSG00000185070	FLRT2	3.37019	0.85401	2.85e-11	predominantly PV	chr14	86088001	86088500	0.00322016	5.25265	CV hypomethylated	exon
ENSG00000185070	FLRT2	3.37019	0.85401	2.85e-11	predominantly PV	chr14	86026501	86027000	0.00436907	5.76648	CV hypomethylated	promoter
ENSG00000168280	KIF5C	3.38351	-1.35543	0.00110269	predominantly PV	chr2	149847501	149848000	0.00130305	6.57292	CV hypomethylated	exon
ENSG00000168280	KIF5C	3.38351	-1.35543	0.00110269	predominantly PV	chr2	149684001	149684500	0.000496	7.17105	CV hypomethylated	intron
ENSG00000010319	SEMA3G	3.38919	-1.14114	0.00220442	predominantly PV	chr3	52484501	52485000	0.000635	7.70443	CV hypomethylated	promoter
ENSG00000103710	RASL12	3.42803	-1.19066	0.0011869	predominantly PV	chr15	65375501	65376000	0.00796043	-5.38712	PV hypomethylated	promoter	yes
ENSG00000142149	HUNK	3.46622	-0.755663	0.00046951	predominantly PV	chr21	33246501	33247000	0.000248	-6.63006	PV hypomethylated	intron	yes
ENSG00000142149	HUNK	3.46622	-0.755663	0.00046951	predominantly PV	chr21	33426501	33427000	0.00086	7.44591	CV hypomethylated	intron
ENSG00000142149	HUNK	3.46622	-0.755663	0.00046951	predominantly PV	chr21	33272501	33273000	0.00767098	8.73499	CV hypomethylated	intron
ENSG00000105855	ITGB8	3.48323	-1.30972	0.00160337	predominantly PV	chr7	20435501	20436000	0.000383	8.83662	CV hypomethylated	intron
ENSG00000174059	CD34	3.48385	1.65796	1.99e-11	predominantly PV	chr1	208096001	208096500	0.00603574	-5.91236	PV hypomethylated	intergenic	yes
ENSG00000174059	CD34	3.48385	1.65796	1.99e-11	predominantly PV	chr1	208133001	208133500	4.84e-07	8.40284	CV hypomethylated	intergenic
ENSG00000257556	RP11-44N21	3.49173	-1.66745	5.02e-06	predominantly PV	chr14	105558501	105559000	0.00535924	-7.68831	PV hypomethylated	promoter	yes
ENSG00000176194	CIDEA	3.52759	-1.46474	0.00095642	predominantly PV	chr18	12254501	12255000	1.2e-06	5.12085	CV hypomethylated	promoter
ENSG00000007001	UPP2	3.61149	2.54118	1.91e-16	predominantly PV	chr2	158988501	158989000	0.00409119	10.6064	CV hypomethylated	intron
ENSG00000007001	UPP2	3.61149	2.54118	1.91e-16	predominantly PV	chr2	158991001	158991500	2.4e-06	12.4959	CV hypomethylated	exon
ENSG00000007001	UPP2	3.61149	2.54118	1.91e-16	predominantly PV	chr2	158918001	158918500	0.000641	-6.23107	PV hypomethylated	intron	yes
ENSG00000226435	ANKRD18DP	3.61709	-0.556635	3.98e-09	predominantly PV	chr3	197816501	197817000	0.000254	-10.6817	PV hypomethylated	promoter	yes
ENSG00000173546	CSPG4	3.6434	-1.62719	0.00154821	predominantly PV	chr15	75969501	75970000	0.000284	-8.27999	PV hypomethylated	exon	yes
ENSG00000173546	CSPG4	3.6434	-1.62719	0.00154821	predominantly PV	chr15	75988001	75988500	0.00372627	6.83397	CV hypomethylated	intron
ENSG00000173546	CSPG4	3.6434	-1.62719	0.00154821	predominantly PV	chr15	75977001	75977500	6.01e-06	8.43683	CV hypomethylated	exon
ENSG00000085276	MECOM	3.66422	0.830001	1.66e-09	predominantly PV	chr3	169345501	169346000	0.00613721	7.63624	CV hypomethylated	intron
ENSG00000112246	SIM1	3.66816	-0.189139	5.71e-06	predominantly PV	chr6	100896001	100896500	6.99e-05	10.8598	CV hypomethylated	exon
ENSG00000112246	SIM1	3.66816	-0.189139	5.71e-06	predominantly PV	chr6	100902001	100902500	7.24e-12	10.9214	CV hypomethylated	intron
ENSG00000112246	SIM1	3.66816	-0.189139	5.71e-06	predominantly PV	chr6	100897501	100898000	7.37e-10	11.9179	CV hypomethylated	exon
ENSG00000112246	SIM1	3.66816	-0.189139	5.71e-06	predominantly PV	chr6	100895001	100895500	1.55e-09	12.5885	CV hypomethylated	exon
ENSG00000112246	SIM1	3.66816	-0.189139	5.71e-06	predominantly PV	chr6	100895501	100896000	0.0010404	13.2166	CV hypomethylated	intron
ENSG00000112246	SIM1	3.66816	-0.189139	5.71e-06	predominantly PV	chr6	100897001	100897500	1.55e-37	14.0882	CV hypomethylated	exon
ENSG00000112246	SIM1	3.66816	-0.189139	5.71e-06	predominantly PV	chr6	100896501	100897000	4.19e-13	16.4126	CV hypomethylated	exon
ENSG00000112246	SIM1	3.66816	-0.189139	5.71e-06	predominantly PV	chr6	100905001	100905500	1.03e-15	16.5523	CV hypomethylated	intron
ENSG00000112246	SIM1	3.66816	-0.189139	5.71e-06	predominantly PV	chr6	100894501	100895000	4.38e-07	21.026	CV hypomethylated	intron
ENSG00000112246	SIM1	3.66816	-0.189139	5.71e-06	predominantly PV	chr6	100912001	100912500	0.0072923	6.18907	CV hypomethylated	promoter
ENSG00000112246	SIM1	3.66816	-0.189139	5.71e-06	predominantly PV	chr6	100915001	100915500	5.73e-09	6.42206	CV hypomethylated	promoter
ENSG00000112246	SIM1	3.66816	-0.189139	5.71e-06	predominantly PV	chr6	100905501	100906000	2.68e-06	6.42354	CV hypomethylated	intron
ENSG00000112246	SIM1	3.66816	-0.189139	5.71e-06	predominantly PV	chr6	100917001	100917500	8.23e-06	7.4145	CV hypomethylated	promoter
ENSG00000112246	SIM1	3.66816	-0.189139	5.71e-06	predominantly PV	chr6	100915501	100916000	2.89e-05	7.95553	CV hypomethylated	promoter
ENSG00000112246	SIM1	3.66816	-0.189139	5.71e-06	predominantly PV	chr6	100914001	100914500	0.00736495	9.29186	CV hypomethylated	promoter
ENSG00000112246	SIM1	3.66816	-0.189139	5.71e-06	predominantly PV	chr6	100906001	100906500	3.25e-13	9.74788	CV hypomethylated	intron
ENSG00000112246	SIM1	3.66816	-0.189139	5.71e-06	predominantly PV	chr6	100901501	100902000	1.6e-11	9.86167	CV hypomethylated	exon
ENSG00000050555	LAMC3	3.698	1.34939	2.56e-07	predominantly PV	chr9	133873001	133873500	0.00839596	6.28246	CV hypomethylated	intergenic
ENSG00000050555	LAMC3	3.698	1.34939	2.56e-07	predominantly PV	chr9	133862001	133862500	0.00247092	6.30663	CV hypomethylated	intergenic
ENSG00000050555	LAMC3	3.698	1.34939	2.56e-07	predominantly PV	chr9	133954501	133955000	0.0011295	7.16196	CV hypomethylated	promoter
ENSG00000109738	GLRB	3.69925	0.00700837	1.28e-06	predominantly PV	chr4	158024001	158024500	0.000403	8.0881	CV hypomethylated	intron
ENSG00000131094	C1QL1	3.7235	-1.56448	5.57e-05	predominantly PV	chr17	43047501	43048000	0.000209	5.09775	CV hypomethylated	promoter
ENSG00000131094	C1QL1	3.7235	-1.56448	5.57e-05	predominantly PV	chr17	43046501	43047000	0.000107	6.86035	CV hypomethylated	promoter
ENSG00000137269	LRRC1	3.77313	-0.673778	1.45e-05	predominantly PV	chr6	53661001	53661500	0.000915	10.8126	CV hypomethylated	intron
ENSG00000142609	C1orf222	3.87568	-0.212851	2.01e-06	predominantly PV	chr1	1875001	1875500	0.00282672	8.79307	CV hypomethylated	intron
ENSG00000142609	C1orf222	3.87568	-0.212851	2.01e-06	predominantly PV	chr1	1859501	1860000	0.000826	9.79398	CV hypomethylated	promoter
ENSG00000135094	SDS	3.88022	7.7826	6.46e-22	predominantly PV	chr12	113840001	113840500	1.5e-88	-39.0922	PV hypomethylated	intron	yes
ENSG00000135094	SDS	3.88022	7.7826	6.46e-22	predominantly PV	chr12	113839501	113840000	2.83e-41	-29.4798	PV hypomethylated	intron	yes
ENSG00000135094	SDS	3.88022	7.7826	6.46e-22	predominantly PV	chr12	113855501	113856000	6.17e-06	-9.43128	PV hypomethylated	intron	yes
ENSG00000135094	SDS	3.88022	7.7826	6.46e-22	predominantly PV	chr12	113852501	113853000	0.000147	-6.51316	PV hypomethylated	intron	yes
ENSG00000135094	SDS	3.88022	7.7826	6.46e-22	predominantly PV	chr12	113833001	113833500	0.00433222	-5.36849	PV hypomethylated	intron	yes
ENSG00000135094	SDS	3.88022	7.7826	6.46e-22	predominantly PV	chr12	113838501	113839000	1.44e-63	-35.2408	PV hypomethylated	intron	yes
ENSG00000135094	SDS	3.88022	7.7826	6.46e-22	predominantly PV	chr12	113831001	113831500	3.19e-23	-23.4922	PV hypomethylated	intron	yes
ENSG00000135094	SDS	3.88022	7.7826	6.46e-22	predominantly PV	chr12	113853001	113853500	3.64e-12	-23.1141	PV hypomethylated	intron	yes
ENSG00000135094	SDS	3.88022	7.7826	6.46e-22	predominantly PV	chr12	113847501	113848000	1.31e-18	-22.3292	PV hypomethylated	intron	yes
ENSG00000135094	SDS	3.88022	7.7826	6.46e-22	predominantly PV	chr12	113830501	113831000	1.15e-50	-21.7935	PV hypomethylated	exon	yes
ENSG00000135094	SDS	3.88022	7.7826	6.46e-22	predominantly PV	chr12	113851001	113851500	2.69e-08	-15.4548	PV hypomethylated	intron	yes
ENSG00000135094	SDS	3.88022	7.7826	6.46e-22	predominantly PV	chr12	113853501	113854000	1.65e-05	-14.5375	PV hypomethylated	intron	yes
ENSG00000152268	SPON1	3.89819	-0.896744	1.11e-05	predominantly PV	chr11	14051501	14052000	6.56e-06	-22.0796	PV hypomethylated	intron	yes
ENSG00000152268	SPON1	3.89819	-0.896744	1.11e-05	predominantly PV	chr11	14277501	14278000	0.00141754	-7.73296	PV hypomethylated	intron	yes
ENSG00000152268	SPON1	3.89819	-0.896744	1.11e-05	predominantly PV	chr11	14281001	14281500	0.00177154	5.63809	CV hypomethylated	exon
ENSG00000189292	FAM150B	3.95084	0.584769	4.45e-10	predominantly PV	chr2	280501	281000	8.21e-06	-14.5303	PV hypomethylated	intron	yes
ENSG00000171798	KNDC1	4.00317	0.191527	2.11e-15	predominantly PV	chr10	135027501	135028000	0.000532	10.7541	CV hypomethylated	exon
ENSG00000171798	KNDC1	4.00317	0.191527	2.11e-15	predominantly PV	chr10	135039501	135040000	0.00954155	5.11502	CV hypomethylated	exon
ENSG00000171798	KNDC1	4.00317	0.191527	2.11e-15	predominantly PV	chr10	135014001	135014500	0.000372	5.28566	CV hypomethylated	intron
ENSG00000171798	KNDC1	4.00317	0.191527	2.11e-15	predominantly PV	chr10	135026501	135027000	0.00282851	5.64769	CV hypomethylated	intron
ENSG00000171798	KNDC1	4.00317	0.191527	2.11e-15	predominantly PV	chr10	135025001	135025500	0.000962	5.66191	CV hypomethylated	exon
ENSG00000171798	KNDC1	4.00317	0.191527	2.11e-15	predominantly PV	chr10	135027001	135027500	1.86e-08	5.80864	CV hypomethylated	exon
ENSG00000171798	KNDC1	4.00317	0.191527	2.11e-15	predominantly PV	chr10	134971501	134972000	0.000234	5.94831	CV hypomethylated	promoter
ENSG00000171798	KNDC1	4.00317	0.191527	2.11e-15	predominantly PV	chr10	134993501	134994000	0.00251473	6.10037	CV hypomethylated	intron
ENSG00000171798	KNDC1	4.00317	0.191527	2.11e-15	predominantly PV	chr10	135016001	135016500	1.83e-05	6.42146	CV hypomethylated	intron
ENSG00000171798	KNDC1	4.00317	0.191527	2.11e-15	predominantly PV	chr10	135015501	135016000	5.83e-10	6.9896	CV hypomethylated	intron
ENSG00000171798	KNDC1	4.00317	0.191527	2.11e-15	predominantly PV	chr10	135013501	135014000	9.39e-09	10.2238	CV hypomethylated	exon
ENSG00000234899	AC005152	4.02435	1.44887	9.22e-13	predominantly PV	chr17	70172001	70172500	0.00408512	-11.9302	PV hypomethylated	intron	yes
ENSG00000234899	AC005152	4.02435	1.44887	9.22e-13	predominantly PV	chr17	70114501	70115000	0.00287089	-5.514	PV hypomethylated	intron	yes
ENSG00000234899	AC005152	4.02435	1.44887	9.22e-13	predominantly PV	chr17	70111501	70112000	0.00863487	6.7681	CV hypomethylated	promoter
ENSG00000234899	AC005152	4.02435	1.44887	9.22e-13	predominantly PV	chr17	70054001	70054500	0.000591	9.63571	CV hypomethylated	promoter
ENSG00000234899	AC005152	4.02435	1.44887	9.22e-13	predominantly PV	chr17	70112001	70112500	2.41e-15	10.2547	CV hypomethylated	promoter
ENSG00000159212	CLIC6	4.05087	-1.68387	0.00531673	predominantly PV	chr21	36074001	36074500	0.000288	8.10273	CV hypomethylated	intron
ENSG00000159212	CLIC6	4.05087	-1.68387	0.00531673	predominantly PV	chr21	36071001	36071500	0.00120759	-11.5205	PV hypomethylated	intron	yes
ENSG00000214290	COLCA2	4.06475	-1.36663	2.97e-05	predominantly PV	chr11	111169001	111169500	0.00589324	-7.11312	PV hypomethylated	promoter	yes
ENSG00000081479	LRP2	4.06599	-0.835638	2.05e-06	predominantly PV	chr2	170115501	170116000	6.38e-05	11.4793	CV hypomethylated	exon
ENSG00000219438	FAM19A5	4.09745	-0.659745	3.93e-06	predominantly PV	chr22	48922001	48922500	0.00970432	-6.30821	PV hypomethylated	intron	yes
ENSG00000219438	FAM19A5	4.09745	-0.659745	3.93e-06	predominantly PV	chr22	48960001	48960500	0.00759589	6.01452	CV hypomethylated	intron
ENSG00000219438	FAM19A5	4.09745	-0.659745	3.93e-06	predominantly PV	chr22	49140501	49141000	0.00973018	6.56629	CV hypomethylated	intron
ENSG00000219438	FAM19A5	4.09745	-0.659745	3.93e-06	predominantly PV	chr22	49098501	49099000	0.00218881	8.79739	CV hypomethylated	intron
ENSG00000219438	FAM19A5	4.09745	-0.659745	3.93e-06	predominantly PV	chr22	49101501	49102000	0.00205928	13.5046	CV hypomethylated	intron
ENSG00000167741	GGT6	4.13872	-1.09845	6e-05	predominantly PV	chr17	4464001	4464500	0.000169	11.8293	CV hypomethylated	promoter
ENSG00000177459	C8orf47	4.23233	2.76665	3e-39	predominantly PV	chr8	99083001	99083500	5.87e-09	-13.1261	PV hypomethylated	intron	yes
ENSG00000125398	SOX9	4.38084	1.60695	1.18e-09	predominantly PV	chr17	70119001	70119500	4.71e-08	11.1605	CV hypomethylated	exon
ENSG00000125398	SOX9	4.38084	1.60695	1.18e-09	predominantly PV	chr17	70119501	70120000	2.04e-50	14.5722	CV hypomethylated	exon
ENSG00000125398	SOX9	4.38084	1.60695	1.18e-09	predominantly PV	chr17	70120001	70120500	8.68e-23	10.1106	CV hypomethylated	exon
ENSG00000136546	SCN7A	4.46305	-0.965073	2.6e-07	predominantly PV	chr2	167411001	167411500	0.0068147	6.60113	CV hypomethylated	intergenic
ENSG00000113361	CDH6	4.49517	-0.108847	9.68e-10	predominantly PV	chr5	31323001	31323500	0.00163482	5.56932	CV hypomethylated	exon
ENSG00000165105	RASEF	4.60348	0.0137108	9.74e-11	predominantly PV	chr9	85635001	85635500	0.00610127	7.96593	CV hypomethylated	intron
ENSG00000165105	RASEF	4.60348	0.0137108	9.74e-11	predominantly PV	chr9	85620501	85621000	0.000112	9.55611	CV hypomethylated	intron
ENSG00000223784	RP11-554I8	4.62581	-2.05672	5.18e-06	predominantly PV	chr10	6780501	6781000	0.00597362	-13.1315	PV hypomethylated	exon	yes
ENSG00000223784	RP11-554I8	4.62581	-2.05672	5.18e-06	predominantly PV	chr10	6780001	6780500	0.000433	-10.2122	PV hypomethylated	exon	yes
ENSG00000172724	CCL19	4.67467	1.46633	3.33e-10	predominantly PV	chr9	34689501	34690000	4.52e-05	13.9454	CV hypomethylated	promoter
ENSG00000006611	USH1C	4.73486	-1.76481	3.98e-06	predominantly PV	chr11	17550001	17550500	0.00820495	-7.53842	PV hypomethylated	intron	yes
ENSG00000189143	CLDN4	4.75791	0.409586	1.56e-11	predominantly PV	chr7	73240501	73241000	0.000353	-9.90177	PV hypomethylated	intron	yes
ENSG00000139971	C14orf37	4.76259	0.434788	1.04e-12	predominantly PV	chr14	58757001	58757500	6.07e-06	-6.15553	PV hypomethylated	intron	yes
ENSG00000139971	C14orf37	4.76259	0.434788	1.04e-12	predominantly PV	chr14	58599001	58599500	6.49e-05	-11.7186	PV hypomethylated	promoter	yes
ENSG00000139971	C14orf37	4.76259	0.434788	1.04e-12	predominantly PV	chr14	58744001	58744500	5.57e-05	13.2009	CV hypomethylated	intron
ENSG00000104413	ESRP1	4.76796	-1.86512	2.36e-06	predominantly PV	chr8	95655001	95655500	0.00459558	8.0224	CV hypomethylated	promoter
ENSG00000058085	LAMC2	4.79216	-1.44307	4.41e-06	predominantly PV	chr1	183196501	183197000	0.000318	9.34385	CV hypomethylated	exon
ENSG00000109956	B3GAT1	4.80039	1.18483	4.01e-17	predominantly PV	chr11	134277001	134277500	1.71e-05	-10.8825	PV hypomethylated	intron	yes
ENSG00000109956	B3GAT1	4.80039	1.18483	4.01e-17	predominantly PV	chr11	134251001	134251500	1.11e-05	6.31391	CV hypomethylated	intron
ENSG00000109956	B3GAT1	4.80039	1.18483	4.01e-17	predominantly PV	chr11	134251501	134252000	0.00686146	6.5346	CV hypomethylated	exon
ENSG00000109956	B3GAT1	4.80039	1.18483	4.01e-17	predominantly PV	chr11	134283001	134283500	8.56e-07	6.57304	CV hypomethylated	promoter
ENSG00000109956	B3GAT1	4.80039	1.18483	4.01e-17	predominantly PV	chr11	134293001	134293500	0.000334	8.05731	CV hypomethylated	intergenic
ENSG00000109956	B3GAT1	4.80039	1.18483	4.01e-17	predominantly PV	chr11	134272001	134272500	0.000177	8.06669	CV hypomethylated	intron
ENSG00000109956	B3GAT1	4.80039	1.18483	4.01e-17	predominantly PV	chr11	134250501	134251000	0.00408977	9.50825	CV hypomethylated	exon
ENSG00000137731	FXYD2	4.81174	1.71843	3.05e-23	predominantly PV	chr11	117694001	117694500	0.00012	-5.85951	PV hypomethylated	intron	yes
ENSG00000137731	FXYD2	4.81174	1.71843	3.05e-23	predominantly PV	chr11	117695001	117695500	0.0027453	6.01933	CV hypomethylated	promoter
ENSG00000182795	C1orf116	4.91002	-1.39436	6.61e-05	predominantly PV	chr1	207194501	207195000	0.000983	-7.78357	PV hypomethylated	exon	yes
ENSG00000084110	HAL	5.07301	5.83703	2.57e-22	predominantly PV	chr12	96364501	96365000	4.83e-24	-33.2482	PV hypomethylated	intron	yes
ENSG00000084110	HAL	5.07301	5.83703	2.57e-22	predominantly PV	chr12	96389501	96390000	2.61e-50	-19.4741	PV hypomethylated	promoter	yes
ENSG00000084110	HAL	5.07301	5.83703	2.57e-22	predominantly PV	chr12	96366001	96366500	6.24e-25	-17.2221	PV hypomethylated	exon	yes
ENSG00000133019	CHRM3	5.35924	0.964993	3.01e-16	predominantly PV	chr1	239530501	239531000	0.00499323	9.84191	CV hypomethylated	intergenic
ENSG00000133019	CHRM3	5.35924	0.964993	3.01e-16	predominantly PV	chr1	239981001	239981500	0.00352789	9.97571	CV hypomethylated	intron
ENSG00000133019	CHRM3	5.35925	0.964993	3.01e-16	predominantly PV	chr1	239928501	239929000	0.00128769	11.408	CV hypomethylated	intron
ENSG00000133019	CHRM3	5.35925	0.964993	3.01e-16	predominantly PV	chr1	239973501	239974000	1.35e-06	11.7194	CV hypomethylated	intron
ENSG00000133019	CHRM3	5.35925	0.964993	3.01e-16	predominantly PV	chr1	239734501	239735000	0.000658	12.4199	CV hypomethylated	intron
ENSG00000119888	EPCAM	5.42207	1.65634	1.5e-09	predominantly PV	chr2	47581501	47582000	0.00226144	7.79088	CV hypomethylated	intron
ENSG00000134258	VTCN1	5.55559	-1.62995	3e-06	predominantly PV	chr1	117724001	117724500	0.0059875	-7.56148	PV hypomethylated	intron	yes
ENSG00000154856	APCDD1	5.73783	-0.513205	2.91e-12	predominantly PV	chr18	10451501	10452000	0.00693385	5.03564	CV hypomethylated	promoter
ENSG00000240583	AQP1	5.8265	2.85059	2.63e-20	predominantly PV	chr7	30935501	30936000	4.13e-13	-18.4529	PV hypomethylated	intron	yes
ENSG00000240583	AQP1	5.8265	2.85059	2.63e-20	predominantly PV	chr7	30953001	30953500	0.00997444	-7.24604	PV hypomethylated	promoter	yes
ENSG00000240583	AQP1	5.8265	2.85059	2.63e-20	predominantly PV	chr7	30938001	30938500	4.94e-06	-6.01855	PV hypomethylated	intron	yes
ENSG00000240583	AQP1	5.8265	2.85059	2.63e-20	predominantly PV	chr7	30953501	30954000	3.36e-07	-5.38528	PV hypomethylated	intron	yes
ENSG00000148942	SLC5A12	5.86486	1.00233	1.85e-14	predominantly PV	chr11	26849001	26849500	0.000624	-7.91337	PV hypomethylated	intergenic	yes
ENSG00000125046	SSUH2	6.03338	-1.46105	1.25e-15	predominantly PV	chr3	8665001	8665500	1.39e-05	-8.80616	PV hypomethylated	exon	yes
ENSG00000184292	TACSTD2	6.13775	0.205297	4.74e-20	predominantly PV	chr1	59041501	59042000	0.00756352	-8.94432	PV hypomethylated	exon	yes
ENSG00000132698	RAB25	6.18377	-0.771703	1.14e-16	predominantly PV	chr1	156030501	156031000	0.00128084	-6.07344	PV hypomethylated	promoter	yes
ENSG00000157765	SLC34A2	6.2492	-1.06856	6.15e-13	predominantly PV	chr4	25658001	25658500	0.00597096	-6.41092	PV hypomethylated	promoter	yes
ENSG00000174358	SLC6A19	6.4958	-0.697188	9.95e-08	predominantly PV	chr5	1204501	1205000	0.000318	-8.00062	PV hypomethylated	intron	yes
ENSG00000174358	SLC6A19	6.4958	-0.697188	9.95e-08	predominantly PV	chr5	1205001	1205500	0.00120637	7.74303	CV hypomethylated	intron
ENSG00000134873	CLDN10	7.5452	2.09497	4.73e-08	predominantly PV	chr13	96101001	96101500	0.00490586	10.3879	CV hypomethylated	intron
