# Supplementary material for: Epigenomic map of human liver reveals principles of zonated morphogenic and metabolic control
Source: Nat Commun. 2018 Oct 8;9:4150. doi: 10.1038/s41467-018-06611-5 (PMC6175862; doi:10.1038/s41467-018-06611-5)
Supplement: Supplementary file 9 — Supplementary Data 7 [file 41467_2018_6611_MOESM9_ESM.xlsx]

## Sheet: Tabelle1
	number of sites				enrichment		percent methylation in zones								methylation gradient
TF	noDMR.noTFBS	noDMR.TFBS	DMR.noTFBS	DMR.TFBS	OR	p-value	CVmeth.noDMR.noTFBS	CVmeth.noDMR.TFBS	CVmeth.DMR.noTFBS	CVmeth.DMR.TFBS	PVmeth.noDMR.noTFBS	PVmeth.noDMR.TFBS	PVmeth.DMR.noTFBS	PVmeth.DMR.TFBS	GradientCV2PP.noTFBS	GradientCV2PP.TFBS	Delta.TXF	Delta.TXF.Norm
HNF4A	658443	22093	16162	1700	3.1	4.66e-300	80.1	50.7	63.1	47.9	80.4	51.2	67.2	55.1	-4.1	-7.2	-3.1	-1.8
FOXA1	642877	37659	15519	2343	2.6	7.26e-306	80.6	55.7	63.3	51.4	80.8	56	67.4	57.7	-4.1	-6.3	-2.2	-0.9
EP300	653900	26636	15984	1878	2.9	4.05e-303	80.5	46.8	63.2	49.3	80.8	47.2	67.3	56.2	-4.1	-6.9	-2.8	-1.5
HNF4G	660078	20458	16260	1602	3.2	4.19e-303	80.1	49.4	63.1	47.3	80.4	49.9	67.2	54.5	-4.1	-7.3	-3.1	-1.9
RXRA	662626	17910	16390	1472	3.3	6.38e-298	80.1	46.4	62.9	47.8	80.3	46.9	67.1	55	-4.1	-7.2	-3	-1.8
FOXA2	652714	27822	15966	1896	2.8	7.03e-289	80.1	56.8	63	50.8	80.4	57.2	67.1	57.3	-4.1	-6.5	-2.3	-1.1
HDAC2	657368	23168	16284	1578	2.7	5.5e-238	80.6	38.1	63.1	47.6	80.9	38.5	67.2	54.3	-4.2	-6.7	-2.6	-1.3
SP1	651055	29481	16034	1828	2.5	2.7e-233	81	38.4	63.2	48.2	81.3	38.7	67.4	54.9	-4.1	-6.7	-2.6	-1.3
POLR2A	621221	59315	15151	2711	1.9	4.8e-167	83	38.8	63.9	49.6	83.3	39	68	55.3	-4.2	-5.7	-1.5	-0.3
CEBPB	642988	37548	15918	1944	2.1	3.15e-166	80.4	59.3	62.9	52	80.6	59.7	67	58.4	-4.1	-6.4	-2.3	-1
FOSL2	654679	25857	16379	1483	2.3	3.31e-159	80.3	51	62.6	51.4	80.6	51.2	66.9	56.8	-4.3	-5.4	-1.1	0.2
TEAD4	667967	12569	16980	882	2.8	6.14e-138	79.7	49.9	62.3	49.8	80	50.3	66.6	56.1	-4.3	-6.3	-2	-0.7
NFIC	663914	16622	16822	1040	2.5	3.06e-132	80.2	37.5	62.6	47.3	80.5	37.8	66.8	54.1	-4.2	-6.9	-2.6	-1.4
JUND	644071	36465	16090	1772	1.9	5.2e-127	80.9	49.7	62.9	51	81.1	49.9	67.1	56.6	-4.3	-5.6	-1.4	-0.1
RAD21	625153	55383	15488	2374	1.7	3.74e-116	81.4	54.4	63.2	51.7	81.6	54.7	67.5	56.7	-4.3	-5	-0.7	0.6
USF1	651990	28546	16425	1437	2	2.09e-112	80.6	46	62.7	50.2	80.9	46.2	67	55.9	-4.3	-5.7	-1.4	-0.2
MYBL2	658016	22520	16676	1186	2.1	1.23e-103	80.7	34.2	62.7	47.6	81	34.5	66.9	54.4	-4.2	-6.8	-2.6	-1.3
BHLHE40	656440	24096	16652	1210	2	1.67e-93	80.8	34.4	62.7	47.4	81.1	34.7	67	53.3	-4.3	-5.9	-1.6	-0.3
SMC3	652427	28109	16551	1311	1.8	3.71e-82	80.3	54	62.6	50.4	80.5	54.3	67	55	-4.4	-4.6	-0.3	1
TCF7L2	678978	1558	17643	219	5.4	1.18e-80	79.2	58.9	61.9	48.4	79.5	59.7	66.2	60.9	-4.3	-12.5	-8.2	-7
ARID3A	667326	13210	17108	754	2.2	5.27e-79	79.9	44.1	62.3	47.7	80.1	44.4	66.6	54.6	-4.3	-6.9	-2.7	-1.4
CTCF	611028	69508	15266	2596	1.5	7.75e-71	81.7	57	63.1	53.4	82	57.3	67.5	57.9	-4.4	-4.5	-0.2	1.1
MXI1	642714	37822	16321	1541	1.6	2.09e-60	82.3	26.7	63.3	44.9	82.5	26.9	67.6	50.4	-4.3	-5.6	-1.3	0
ZBTB7A	662910	17626	17012	850	1.9	2.02e-58	80.5	28.1	62.5	46.5	80.8	28.3	66.8	52.3	-4.3	-5.8	-1.5	-0.3
MBD4	674219	6317	17447	415	2.5	6.76e-58	79.6	36.9	62.1	46.6	79.8	37.3	66.4	54	-4.3	-7.4	-3.1	-1.9
TCF12	678395	2141	17653	209	3.8	5.16e-53	79.3	44.6	61.9	44	79.6	45.2	66.3	51.4	-4.3	-7.5	-3.1	-1.9
CEBPD	661875	18661	17019	843	1.8	1.64e-47	80.8	23	62.6	44.3	81	23.2	66.8	51	-4.3	-6.7	-2.4	-1.1
MAX	655399	25137	16831	1031	1.6	3.07e-41	81.3	24.8	62.7	44.8	81.5	25	67.1	50.3	-4.3	-5.5	-1.2	0.1
JUN	672944	7592	17453	409	2.1	5.31e-38	79.4	59.8	61.9	52.8	79.7	60	66.3	58.3	-4.4	-5.5	-1.1	0.2
ESRRA	678442	2094	17691	171	3.1	8.86e-35	79.3	41.9	61.9	45.8	79.6	42.2	66.2	52.4	-4.4	-6.6	-2.2	-0.9
MAFF	664354	16182	17174	688	1.6	1.1e-31	79.4	68.8	62	54.2	79.7	69	66.3	59.8	-4.3	-5.7	-1.3	-0.1
YY1	645297	35239	16581	1281	1.4	2.95e-29	82.2	23.8	63	45.2	82.5	23.9	67.3	50.5	-4.3	-5.3	-1	0.2
MAFK	655073	25463	16902	960	1.5	1.6e-26	79.5	71.8	62	55.8	79.7	72.1	66.4	60.6	-4.4	-4.9	-0.5	0.8
SIN3AK20	649697	30839	16741	1121	1.4	1.18e-25	82	21.1	62.9	43.4	82.2	21.2	67.2	48.9	-4.3	-5.4	-1.1	0.2
USF2	671136	9400	17441	421	1.7	1.36e-23	79.8	38.6	62.1	46.9	80	38.8	66.4	53.4	-4.3	-6.5	-2.2	-0.9
MAZ	653317	27219	16875	987	1.4	2.38e-22	81.6	22.4	62.7	44.4	81.8	22.6	67.1	49.4	-4.3	-5	-0.7	0.6
MYC	670939	9597	17463	399	1.6	2e-17	80	21.9	62.1	43.5	80.3	22.1	66.5	49.7	-4.3	-6.2	-1.9	-0.6
ELF1	650258	30278	16824	1038	1.3	8.31e-17	81.6	26.9	62.6	47	81.9	27	67	51.5	-4.4	-4.5	-0.1	1.1
RCOR1	670080	10456	17442	420	1.5	5e-16	80	25.9	62.1	44.3	80.3	26	66.5	50.1	-4.4	-5.8	-1.4	-0.2
TBP	656035	24501	17039	823	1.3	7.87e-12	81.4	20.2	62.6	43.5	81.7	20.3	66.9	49.5	-4.3	-6	-1.7	-0.4
TAF1	645901	34635	16772	1090	1.2	3.54e-09	82.5	18.2	62.9	42.7	82.7	18.3	67.3	47.7	-4.3	-5	-0.7	0.6
SRF	673806	6730	17603	259	1.5	8.16e-09	79.7	28.3	61.9	47.9	80	28.5	66.3	53.7	-4.4	-5.9	-1.5	-0.2
SP2	676604	3932	17812	50	0.5	1.1e-08	79.5	23.7	61.8	41.1	79.8	23.8	66.2	43.2	-4.4	-2.2	2.2	3.5
PPARGC1A	678491	2045	17761	101	1.9	1.38e-08	79.3	31.2	61.8	47.8	79.6	31.5	66.2	52.9	-4.4	-5.2	-0.8	0.5
IRF3	678966	1570	17848	14	0.3	2.1e-06	79.3	11.1	61.7	40.1	79.6	11.2	66.1	39.7	-4.4	0.4	4.8	6.1
NRF1	676035	4501	17792	70	0.6	3.03e-06	79.7	10	61.8	37.7	79.9	10	66.2	40.5	-4.4	-2.8	1.6	2.9
GABPA	657928	22608	17356	506	0.8	0.000246	81.3	18.7	62.2	43.5	81.5	18.7	66.6	46.8	-4.4	-3.3	1.1	2.4
GRp20	679067	1469	17843	19	0.5	0.000941	79.3	9	61.7	51.4	79.6	9	66.1	53.6	-4.4	-2.2	2.2	3.5
HSF1	678246	2290	17775	87	1.4	0.00112	79.4	28	61.8	47.1	79.6	28.2	66.2	52.4	-4.4	-5.4	-1	0.3
BRCA1	677009	3527	17797	65	0.7	0.00351	79.5	12.2	61.8	43.1	79.8	12.2	66.1	48.7	-4.4	-5.5	-1.2	0.1
REST	654590	25946	17114	748	1.1	0.0108	81.4	24.5	62.5	43.9	81.6	24.7	66.9	48.1	-4.4	-4.2	0.2	1.5
RFX5	669850	10686	17542	320	1.1	0.0207	80.1	24.6	62	43.1	80.3	24.7	66.4	48.5	-4.4	-5.4	-1.1	0.2
ATF3	674198	6338	17666	196	1.2	0.0248	79.7	20.4	61.9	44.8	80	20.5	66.3	49.7	-4.4	-4.9	-0.5	0.7
SREBP1	674550	5986	17694	168	1.1	0.394	79.7	16.8	61.9	42.7	80	16.9	66.3	48.1	-4.4	-5.4	-1	0.2
ZNF274	680480	56	17862	0	0	0.407	79.2	92.9	61.7	NA	79.4	93	66.1	NA	-4.4	NA	NA	NA
CHD2	668970	11566	17573	289	1	0.428	80.3	15.8	62	43.5	80.5	15.9	66.4	48.1	-4.4	-4.5	-0.1	1.1
ZBTB33	675791	4745	17733	129	1	0.682	79.6	20	61.8	44.3	79.9	20.1	66.2	48.5	-4.4	-4.2	0.1	1.4
NR2C2	674193	6343	17691	171	1	0.723	79.8	19.1	61.9	45	80	19.2	66.2	50.3	-4.4	-5.2	-0.9	0.4
EZH2	672101	8435	17644	218	1	0.864	79.8	31.6	61.9	43.3	80	32	66.3	46.7	-4.4	-3.4	1	2.2
