# Supplementary material for: Epigenomic map of human liver reveals principles of zonated morphogenic and metabolic control
Source: Nat Commun. 2018 Oct 8;9:4150. doi: 10.1038/s41467-018-06611-5 (PMC6175862; doi:10.1038/s41467-018-06611-5)
Supplement: Supplementary file 10 — Supplementary Data 8 [file 41467_2018_6611_MOESM10_ESM.xlsx]

## Sheet: Tabelle1
TF	Methylation status preference	Assay	Methylation binding sites in HepG2 [%]	Reference
ARID3A	NA	NA	23.01	NA
ATF3	unmethylated DNA	in vitro	10.91	28473536
BHLHE40	unmethylated DNA	in vitro	14.84	28473536
BRCA1	unmethylated DNA	predicted	5.55	29145608
CEBPB	methylated CpGs	in vitro	33.38	28473536
CEBPD	moderate influence of CpG methylation / only at specific CpG positions	in vitro	11.81	28473536
CHD2	unmethylated DNA	predicted	6.92	29145608
CTCF	moderate influence of CpG methylation / only at specific CpG positions	in vivo	31.74	26257180
ELF1	unmethylated DNA	in vitro	13.18	28473536
EP300	NA	NA	23.22	NA
ESRRA	NA	NA	18.04	NA
EZH2	NA	NA	21.23	NA
FOSL2	unmethylated DNA	in vitro	25.74	23434322
FOXA1	moderate influence of CpG methylation / only at specific CpG positions	in vitro	29.43	21029866
FOXA2	NA	NA	27.69	NA
GABPA	unmethylated DNA	in vitro	9	28473536
GRp20	NA	NA	3.71	NA
HDAC2	NA	NA	16.77	NA
HNF4A	NA	NA	22.62	NA
HNF4G	unmethylated DNA	predicted	22.12	29145608
HSF1	inconclusive	in vitro	13.73	28473536
IRF3	inconclusive	in vitro	7.01	28473536
JUN	unmethylated DNA	in vitro	27.53	28473536
JUND	unmethylated DNA	in vitro	27.26	28473536
MAFF	unmethylated DNA	in vitro	34.58	28473536
MAFK	moderate influence of CpG methylation / only at specific CpG positions	predicted	35.16	29145608
MAX	unmethylated DNA	in vitro	11.17	28473536
MAZ	NA	NA	9.68	NA
MBD4	moderate influence of CpG methylation / only at specific CpG positions	in vitro	19.91	21029866
MXI1	unmethylated DNA	predicted	12.86	29145608
MYBL2	unmethylated DNA	in vitro	19.26	28473536
MYC	unmethylated DNA	in vitro	8.99	28473536
NFIC	methylated CpGs	in vitro	19.8	24015356
NR2C2	NA	NA	9.66	NA
NRF1	unmethylated DNA	in vitro	5.49	23434322
POLR2A	NA	NA	29.74	NA
PPARGC1A	NA	NA	16.97	NA
RAD21	moderate influence of CpG methylation / only at specific CpG positions	predicted	28.38	29145608
RCOR1	NA	NA	12.07	NA
REST	unmethylated DNA	predicted	14.05	29145608
RFX5	methylated CpGs	in vitro	15.43	23434322
RXRA	methylated CpGs	in vitro	19.49	24015356
SIN3AK20	NA	NA	8.75	NA
SMC3	NA	NA	26.08	NA
SP1	methylated CpGs	in vitro	18.52	28473536
	unmethylated DNA	in vivo		8090226
SP2	methylated CpGs	in vitro	17.65	28473536
SREBP1	NA	NA	7.35	NA
SRF	unmethylated DNA	predicted	18.69	29145608
TAF1	unmethylated DNA	predicted	6.64	29145608
TBP	unmethylated DNA	predicted	7.74	29145608
TCF12	unmethylated DNA	in vitro	13.73	28473536
TCF7L2	unmethylated DNA	predicted	20.04	29145608
TEAD4	NA	NA	23.16	NA
USF1	unmethylated DNA	in vitro	24	28473536
USF2	unmethylated DNA	in vitro	18.55	28473536
YY1	unmethylated DNA	in vitro	11.77	28473536
ZBTB33	methylated CpGs	in vitro	10.57	28473536
	unmethylated DNA	in vivo		23693142
ZBTB7A	unmethylated DNA	in vitro	11.38	28473536
ZNF274	methylated CpGs	in vitro	58.22	28473536
References
Bartke. T. et al. Nucleosome-interacting proteins regulated by DNA and histone methylation. Cell 143. 470–484 (2010). [PMID: 21029866]
Blattler. A. et al. ZBTB33 binds unmethylated regions of the genome associated with actively expressed genes. Epigenetics Chromatin 6. 13 (2013). [PMID: 23693142]
Brandeis. M. et al. Sp1 elements protect a CpG island from de novo methylation. Nature 371. 435–438 (1994). [PMID: 8090226]
Hu. S. et al. DNA methylation presents distinct binding sites for human transcription factors. Elife 2. e00726 (2013). [PMID: 24015356]
Maurano. M. T. et al. Role of DNA Methylation in Modulating Transcription Factor Occupancy. Cell Rep 12. 1184–1195 (2015). [PMID: 26257180]
Spruijt. C. G. et al. Dynamic readers for 5-(hydroxy)methylcytosine and its oxidized derivatives. Cell 152. 1146–1159 (2013). [PMID: 23434322]
Wang. G. et al. MeDReaders: a database for transcription factors that bind to methylated DNA. Nucleic Acids Res. 46. D146–D151 (2018). [PMID: 29145608]
Yin. Y. et al. Impact of cytosine methylation on DNA binding specificities of human transcription factors. Science 356. (2017). [PMID: 28473536]
