# Supplementary material for: Epigenomic map of human liver reveals principles of zonated morphogenic and metabolic control
Source: Nat Commun. 2018 Oct 8;9:4150. doi: 10.1038/s41467-018-06611-5 (PMC6175862; doi:10.1038/s41467-018-06611-5)
Supplement: Supplementary file 11 — Supplementary Data 9 [file 41467_2018_6611_MOESM11_ESM.xlsx]

## Sheet: Tabelle1
CV hypomethylated DMRs			PV hypomethylated DMRs
enriched TF motive	P-value	target sequences [%]	enriched TF motive	P-value	target sequences [%]
NF1	1e-65	0.4882	Fli1	1e-35	0.3182
HNF4a	1e-62	0.1504	NF1	1e-35	0.1754
c-Myc	1e-56	0.141	Ap4	1e-34	0.3887
SCL	1e-54	0.8237	ERG	1e-28	0.424
RXR	1e-52	0.3409	MyoD	1e-27	0.2697
ZFX	1e-48	0.442	GABPA	1e-25	0.2567
Erra	1e-46	0.6169	Tcf12	1e-25	0.3348
Tcf12	1e-46	0.315	ETV1	1e-25	0.3732
MyoG	1e-40	0.3202	SCL	1e-24	0.8385
n-Myc	1e-39	0.2097	EWS:FLI1	1e-23	0.1711
USF1	1e-39	0.1399	Myf5	1e-23	0.2383
Ap4	1e-39	0.352	EWS:ERG	1e-22	0.193
Myf5	1e-39	0.2099	ZFX	1e-21	0.4446
FOXA1	1e-36	0.2307	MyoG	1e-20	0.3411
Foxa2	1e-35	0.1489	NF1	1e-20	0.4735
Max	1e-34	0.186	ETS1	1e-20	0.2831
Esrrb	1e-31	0.1822	Atoh1	1e-19	0.3396
MyoD	1e-30	0.2357	Ets1	1e-16	0.0888
NF1	1e-30	0.1579	SPDEF	1e-16	0.2706
Tcf3	1e-30	0.0548	Elk4	1e-16	0.1581
ZNF711	1e-29	0.5877	Tlx	1e-16	0.1598
AR	1e-29	0.7275	Elk1	1e-14	0.1579
FOXA1	1e-28	0.1946	Foxa2	1e-14	0.1615
PPARE	1e-27	0.2785	Olig2	1e-14	0.4629
bHLHE40	1e-26	0.0493	Fox:Ebox	1e-13	0.2149
Nr5a2	1e-26	0.2012	FOXA1	1e-12	0.2385
Fox:Ebox	1e-25	0.2106	AR	1e-12	0.7422
Nr5a2	1e-25	0.1494	Foxo1	1e-12	0.424
HIF-1a	1e-25	0.0769	FOXA1	1e-11	0.2015
EBF1	1e-23	0.3523	ZNF711	1e-11	0.566
NeuroD1	1e-23	0.2462	NeuroD1	1e-11	0.255
Tlx	1e-22	0.1535	EGR	1e-10	0.064
ATF3	1e-22	0.0558	STAT4	1e-10	0.2123
FXR	1e-21	0.1292	Smad4	1e-10	0.4149
Atoh1	1e-21	0.3131	Bcl6	1e-10	0.3178
c-Myc	1e-20	0.1584	MafA	1e-09	0.2
Ptf1a	1e-18	0.7078	Lhx3-like	1e-09	0.1879
CEBP	1e-17	0.1716	Nr5a2	1e-09	0.2023
MYB	1e-17	0.3313	Smad2	1e-09	0.4034
TCFL2	1e-16	0.0183	Stat3+il23	1e-08	0.1766
Olig2	1e-15	0.4378	Sox6	1e-08	0.3046
HIF2a	1e-15	0.0976	HIF2a	1e-08	0.1001
RUNX-AML	1e-14	0.1713	Nanog	1e-08	0.7175
BMYB	1e-14	0.2791	FOXP1	1e-08	0.0874
Tcf4 (TCF7L2)	1e-13	0.0922	Pdx1	1e-08	0.1768
Smad4	1e-12	0.3966	Sox2	1e-08	0.179
RUNX	1e-12	0.1645	Nr5a2	1e-07	0.1496
CEBP:AP1	1e-11	0.1461	HOXA9	1e-07	0.1243
Nur77	1e-11	0.0362	ELF1	1e-07	0.1409
FOXP1	1e-11	0.0786	Sox3	1e-07	0.3333
AP2gamma	1e-11	0.3072	AP-1	1e-07	0.1588
Stat3+il23	1e-10	0.1556	Smad3	1e-07	0.6128
MafA	1e-10	0.1854	GATA3	1e-07	0.2829
Usf2	1e-10	0.1048	BMYB	1e-07	0.2973
NF1:FOXA1	1e-10	0.0119	Gata4	1e-07	0.1906
Gata1	1e-10	0.1015	Bach2	1e-06	0.05
Smad2	1e-10	0.3866	STAT1	1e-06	0.0667
RBPJ:Ebox	1e-09	0.1026	Max	1e-06	0.1792
Bach1	1e-09	0.0131	c-Myc	1e-06	0.1258
Tbx20	1e-08	0.0481	Stat3	1e-06	0.1282
Nanog	1e-08	0.687	Rbpj1	1e-06	0.3705
GATA-IR4	1e-08	0.0121	ELF5	1e-06	0.1787
E2A	1e-08	0.5205	Arnt:Ahr	1e-06	0.1596
Bach2	1e-08	0.0441	n-Myc	1e-06	0.1949
RUNX2	1e-07	0.1799	Jun-AP1	1e-06	0.058
CTCF	1e-07	0.0351	EBF1	1e-06	0.3507
Bcl6	1e-07	0.2788	Gata2	1e-05	0.1258
AP-2alpha	1e-07	0.2924	Egr2	1e-05	0.0536
PR	1e-07	0.4242	Hoxb4	1e-05	0.0389
Tcfcp2l1	1e-07	0.0373	STAT5	1e-05	0.074
Gata2	1e-07	0.1111	Esrrb	1e-05	0.1709
RUNX1	1e-07	0.2211	NFkB-p65-Rel	0.0001	0.0187
HEB	1e-07	0.2042	TEAD	0.0001	0.1552
ERG	1e-06	0.3537	ETS	0.0001	0.085
Hnf1	1e-06	0.0214	RBPJ:Ebox	0.0001	0.1107
Foxo1	1e-06	0.3794	ARE	0.0001	0.0674
Arnt:Ahr	1e-06	0.1547	HEB?	0.0001	0.2009
Jun-AP1	1e-06	0.0508	Gata1	0.0001	0.1122
Gata4	1e-06	0.1677	NF1:FOXA1	0.0001	0.013
HNF6	1e-05	0.083	MYB	0.0001	0.3326
Pbx3	1e-05	0.0529	Hoxc9	0.0001	0.0886
TR4	1e-05	0.037	RXR	0.0001	0.3154
ARE	1e-05	0.0592	USF1	0.0001	0.1228
SPDEF	1e-05	0.2215	c-Myc	0.001	0.1503
AP-1	1e-05	0.14	EBF	0.001	0.0757
STAT4	1e-05	0.1821	NF-E2	0.001	0.0151
Stat3	1e-05	0.1132	Cdx2	0.001	0.1203
ETV1	1e-05	0.3087	Tcfcp2l1	0.001	0.0383
CHR	1e-05	0.1078	Maz	0.001	0.3707
HRE	0.0001	0.0361	TEAD4	0.001	0.2049
Smad3	0.0001	0.5964	NFAT	0.001	0.18
Sox3	0.0001	0.2959	ATF3	0.001	0.048
Elk4	0.0001	0.1168	Rfx1	0.001	0.0487
Fli1	0.001	0.2422	PR	0.001	0.4448
VDR	0.001	0.0595	HOXD13	0.001	0.1913
Atf4	0.001	0.0444	FXR	0.01	0.1226
GRE	0.001	0.0282	GRE	0.01	0.0336
E-box	0.001	0.02	AP-2alpha	0.01	0.2823
p53	0.001	0.0021	GRE	0.01	0.0521
PAX5	0.001	0.0314	STAT6	0.01	0.1095
GRE	0.001	0.045	NFkB-p65	0.01	0.1456
ERE	0.01	0.0773	ETS:E-box	0.01	0.0278
PU.1	0.01	0.106	CArG	0.01	0.0606
Chop	0.01	0.0323	CHR	0.01	0.1165
RARg	0.01	0.0115	Erra	0.01	0.5669
Hoxc9	0.01	0.0773	STAT6	0.01	0.1065
GABPA	0.01	0.1996	PU.1	0.01	0.1192
EBF	0.01	0.0699	Unknown	0.01	0.1163
Ets1	0.01	0.0615	TATA-Box	0.01	0.2359
ETS1	0.01	0.2255	RFX	0.01	0.0183
NFAT	0.01	0.1529	X-box	0.01	0.0232
Tbx5	0.01	0.7318	Hnf1	0.01	0.0215
NF-E2	0.01	0.013	IRF4	0.01	0.0869
MafK	0.01	0.0586	MafK	0.01	0.0618
TEAD4	0.01	0.1892	PU.1-IRF	0.01	0.301
p63	0.01	0.0941	HOXA2	0.01	0.0202
FOXA1:AR	0.01	0.0167	bHLHE40	0.01	0.0446
			AP2gamma	0.01	0.2882
			HIF-1a	0.01	0.068
