# Supplementary material for: Epigenomic map of human liver reveals principles of zonated morphogenic and metabolic control
Source: Nat Commun. 2018 Oct 8;9:4150. doi: 10.1038/s41467-018-06611-5 (PMC6175862; doi:10.1038/s41467-018-06611-5)
Supplement: Supplementary file 12 — Supplementary Data 10 [file 41467_2018_6611_MOESM12_ESM.xlsx]

## Sheet: Suppl_Table_08_GO_DEG
Zone (upregulation)	Term	Description	Count	%	PValue	Genes	Fold Enrichment
CV	GO:0006805	xenobiotic metabolic process	9	3.40909	5.6e-06	ENSG00000003137; ENSG00000095596; ENSG00000140505; ENSG00000167165; ENSG00000130649; ENSG00000095303; ENSG00000160868; ENSG00000165841; ENSG00000108602	9.22637
CV	GO:0055114	oxidation-reduction process	22	8.33333	1.64e-05	ENSG00000003137; ENSG00000095596; ENSG00000095303; ENSG00000144908; ENSG00000090530; ENSG00000087076; ENSG00000172782; ENSG00000165841; ENSG00000103316; ENSG00000100867; ENSG00000167910; ENSG00000140505; ENSG00000130649; ENSG00000160868; ENSG00000140465; ENSG00000183773; ENSG00000073737; ENSG00000108602; ENSG00000104951; ENSG00000164161; ENSG00000021461; ENSG00000196344	2.97156
CV	GO:0046483	heterocycle metabolic process	4	1.51515	3.7e-05	ENSG00000140505; ENSG00000130649; ENSG00000160868; ENSG00000165841	53.3079
CV	GO:0016098	monoterpenoid metabolic process	4	1.51515	3.7e-05	ENSG00000140505; ENSG00000130649; ENSG00000160868; ENSG00000165841	53.3079
CV	GO:0017144	drug metabolic process	5	1.89394	0.000327	ENSG00000140505; ENSG00000130649; ENSG00000140465; ENSG00000160868; ENSG00000165841	14.8078
CV	GO:0016055	Wnt signaling pathway	10	3.78788	0.000567	ENSG00000081059; ENSG00000108375; ENSG00000085741; ENSG00000146374; ENSG00000105989; ENSG00000171243; ENSG00000140807; ENSG00000168646; ENSG00000147655; ENSG00000185269	4.27604
CV	GO:0019373	epoxygenase P450 pathway	4	1.51515	0.00135101	ENSG00000140505; ENSG00000130649; ENSG00000140465; ENSG00000165841	17.7693
CV	GO:0006706	steroid catabolic process	3	1.13636	0.00150414	ENSG00000140505; ENSG00000160868; ENSG00000087076	47.9771
CV	GO:0097267	omega-hydroxylase P450 pathway	3	1.13636	0.00523984	ENSG00000140505; ENSG00000140465; ENSG00000165841	26.654
CV	GO:0006954	inflammatory response	12	4.54545	0.00796029	ENSG00000153162; ENSG00000003137; ENSG00000138696; ENSG00000095303; ENSG00000174175; ENSG00000163736; ENSG00000213088; ENSG00000121797; ENSG00000174885; ENSG00000115598; ENSG00000168229; ENSG00000183049	2.53178
CV	GO:0030282	bone mineralization	4	1.51515	0.00856194	ENSG00000085741; ENSG00000136235; ENSG00000168646; ENSG00000147655	9.40728
CV	GO:0042738	exogenous drug catabolic process	3	1.13636	0.00937331	ENSG00000140505; ENSG00000160868; ENSG00000165841	19.9905
CV	GO:0089711	L-glutamate transmembrane transport	3	1.13636	0.0109874	ENSG00000162383; ENSG00000110436; ENSG00000179520	18.4527
CV	GO:0071300	cellular response to retinoic acid	5	1.89394	0.0112783	ENSG00000003137; ENSG00000078725; ENSG00000085741; ENSG00000105989; ENSG00000062524	5.71156
CV	GO:0042573	retinoic acid metabolic process	3	1.13636	0.0127144	ENSG00000095596; ENSG00000121207; ENSG00000196344	17.1347
CV	GO:0008202	steroid metabolic process	4	1.51515	0.0162762	ENSG00000130649; ENSG00000140465; ENSG00000160868; ENSG00000165841	7.43832
CV	GO:0090263	positive regulation of canonical Wnt signaling pathway	6	2.27273	0.0171423	ENSG00000139292; ENSG00000146374; ENSG00000138685; ENSG00000105989; ENSG00000168646; ENSG00000147655	3.9981
CV	GO:0032332	positive regulation of chondrocyte differentiation	3	1.13636	0.0229395	ENSG00000153162; ENSG00000138696; ENSG00000163501	12.6256
CV	GO:0051968	positive regulation of synaptic transmission. glutamatergic	3	1.13636	0.0229395	ENSG00000189056; ENSG00000135821; ENSG00000184845	12.6256
CV	GO:0050776	regulation of immune response	7	2.65152	0.0239948	ENSG00000072694; ENSG00000163606; ENSG00000150045; ENSG00000168995; ENSG00000095970; ENSG00000198821; ENSG00000129450	3.14457
CV	GO:0021761	limbic system development	2	0.757576	0.0247386	ENSG00000174469; ENSG00000135111	79.9619
CV	GO:0038018	Wnt receptor catabolic process	2	0.757576	0.0247386	ENSG00000108375; ENSG00000183579	79.9619
CV	GO:0019226	transmission of nerve impulse	3	1.13636	0.0252824	ENSG00000155719; ENSG00000174469; ENSG00000184845	11.9943
CV	GO:0030178	negative regulation of Wnt signaling pathway	4	1.51515	0.0268795	ENSG00000182704; ENSG00000108375; ENSG00000183579; ENSG00000185269	6.15092
CV	GO:0007155	cell adhesion	12	4.54545	0.0290914	ENSG00000161640; ENSG00000189056; ENSG00000174175; ENSG00000243232; ENSG00000154330; ENSG00000168995; ENSG00000064205; ENSG00000174469; ENSG00000136235; ENSG00000137101; ENSG00000129450; ENSG00000053747	2.09051
CV	GO:0045163	clustering of voltage-gated potassium channels	2	0.757576	0.0368786	ENSG00000120049; ENSG00000174469	53.3079
CV	GO:0060349	bone morphogenesis	3	1.13636	0.0441384	ENSG00000003137; ENSG00000102575; ENSG00000204335	8.88466
CV	GO:0014047	glutamate secretion	3	1.13636	0.0471529	ENSG00000067715; ENSG00000162383; ENSG00000110436	8.56735
CV	GO:0043276	anoikis	2	0.757576	0.0488681	ENSG00000104081; ENSG00000035664	39.981
CV	GO:0034653	retinoic acid catabolic process	2	0.757576	0.0488681	ENSG00000003137; ENSG00000095596	39.981
CV	GO:0006778	porphyrin-containing compound metabolic process	2	0.757576	0.0488681	ENSG00000140505; ENSG00000140465	39.981
CV	GO:0038026	reelin-mediated signaling pathway	2	0.757576	0.0488681	ENSG00000189056; ENSG00000147852	39.981
CV	GO:0021800	cerebral cortex tangential migration	2	0.757576	0.0488681	ENSG00000106852; ENSG00000189056	39.981
CV	GO:0042904	9-cis-retinoic acid biosynthetic process	2	0.757576	0.0488681	ENSG00000140465; ENSG00000073737	39.981
PV	GO:0060326	cell chemotaxis	11	2.54042	1.03e-06	ENSG00000115009; ENSG00000124875; ENSG00000134853; ENSG00000157404; ENSG00000198121; ENSG00000154928; ENSG00000081041; ENSG00000137077; ENSG00000163739; ENSG00000172724; ENSG00000134339	7.96001
PV	GO:0001525	angiogenesis	19	4.38799	1.35e-06	ENSG00000164736; ENSG00000128917; ENSG00000164035; ENSG00000066468; ENSG00000178878; ENSG00000116678; ENSG00000203883; ENSG00000173546; ENSG00000204291; ENSG00000164683; ENSG00000154928; ENSG00000092969; ENSG00000163235; ENSG00000007952; ENSG00000087245; ENSG00000006327; ENSG00000140545; ENSG00000125968; ENSG00000101384	4.00759
PV	GO:0007155	cell adhesion	27	6.23557	5.74e-06	ENSG00000171840; ENSG00000113361; ENSG00000128567; ENSG00000058085; ENSG00000125266; ENSG00000165478; ENSG00000105855; ENSG00000140545; ENSG00000118785; ENSG00000198910; ENSG00000010278; ENSG00000005884; ENSG00000148357; ENSG00000118946; ENSG00000050555; ENSG00000044524; ENSG00000112655; ENSG00000111799; ENSG00000204291; ENSG00000174059; ENSG00000140835; ENSG00000134873; ENSG00000112761; ENSG0000…	2.76685
PV	GO:0030198	extracellular matrix organization	16	3.69515	1.95e-05	ENSG00000005884; ENSG00000166145; ENSG00000050555; ENSG00000058085; ENSG00000077942; ENSG00000105855; ENSG00000168743; ENSG00000125398; ENSG00000139329; ENSG00000007952; ENSG00000080573; ENSG00000112769; ENSG00000133110; ENSG00000118785; ENSG00000081052; ENSG00000185585	3.83971
PV	GO:0019370	leukotriene biosynthetic process	6	1.38568	4.97e-05	ENSG00000167741; ENSG00000133475; ENSG00000100031; ENSG00000197421; ENSG00000149435; ENSG00000100121	14.1109
PV	GO:0007219	Notch signaling pathway	11	2.54042	0.000168	ENSG00000113361; ENSG00000128917; ENSG00000171345; ENSG00000184489; ENSG00000121068; ENSG00000184916; ENSG00000074181; ENSG00000164683; ENSG00000101384; ENSG00000198435; ENSG00000125398	4.49914
PV	GO:0070374	positive regulation of ERK1 and ERK2 cascade	13	3.00231	0.000364	ENSG00000115009; ENSG00000118972; ENSG00000066468; ENSG00000170962; ENSG00000133048; ENSG00000189292; ENSG00000134853; ENSG00000169860; ENSG00000196711; ENSG00000137077; ENSG00000188257; ENSG00000168743; ENSG00000172724	3.49413
PV	GO:0006939	smooth muscle contraction	5	1.15473	0.00048	ENSG00000151617; ENSG00000168398; ENSG00000133019; ENSG00000119782; ENSG00000133392	13.0657
PV	GO:0006749	glutathione metabolic process	7	1.61663	0.001157	ENSG00000167741; ENSG00000159212; ENSG00000133475; ENSG00000100031; ENSG00000197421; ENSG00000149435; ENSG00000100121	5.87955
PV	GO:0051216	cartilage development	7	1.61663	0.00152259	ENSG00000139329; ENSG00000054938; ENSG00000133048; ENSG00000196562; ENSG00000112175; ENSG00000105855; ENSG00000125398	5.58059
PV	GO:0009612	response to mechanical stimulus	7	1.61663	0.00152259	ENSG00000168398; ENSG00000133048; ENSG00000154864; ENSG00000133110; ENSG00000115457; ENSG00000163083; ENSG00000169860	5.58059
PV	GO:0042127	regulation of cell proliferation	12	2.77136	0.00201979	ENSG00000137731; ENSG00000124875; ENSG00000161055; ENSG00000184916; ENSG00000157404; ENSG00000109272; ENSG00000081041; ENSG00000101384; ENSG00000253368; ENSG00000125398; ENSG00000123454; ENSG00000130234	3.05101
PV	GO:0030818	negative regulation of cAMP biosynthetic process	4	0.923788	0.00230733	ENSG00000150594; ENSG00000151617; ENSG00000179603; ENSG00000198121	14.4727
PV	GO:0030217	T cell differentiation	5	1.15473	0.003521	ENSG00000128917; ENSG00000184916; ENSG00000116678; ENSG00000124766; ENSG00000157404	7.8394
PV	GO:0070098	chemokine-mediated signaling pathway	7	1.61663	0.00391635	ENSG00000115009; ENSG00000124875; ENSG00000109272; ENSG00000081041; ENSG00000137077; ENSG00000163739; ENSG00000172724	4.63739
PV	GO:0010628	positive regulation of gene expression	14	3.23326	0.00408408	ENSG00000005884; ENSG00000128917; ENSG00000088992; ENSG00000077942; ENSG00000105855; ENSG00000174059; ENSG00000092969; ENSG00000123560; ENSG00000204872; ENSG00000125968; ENSG00000102760; ENSG00000157404; ENSG00000101412; ENSG00000132693	2.5134
PV	GO:0003203	endocardial cushion morphogenesis	4	0.923788	0.00430985	ENSG00000121068; ENSG00000164683; ENSG00000092969; ENSG00000125398	11.7591
PV	GO:0006750	glutathione biosynthetic process	4	0.923788	0.00430985	ENSG00000167741; ENSG00000133475; ENSG00000100031; ENSG00000197421	11.7591
PV	GO:0007220	Notch receptor processing	4	0.923788	0.00430985	ENSG00000128917; ENSG00000184916; ENSG00000074181; ENSG00000101384	11.7591
PV	GO:0010634	positive regulation of epithelial cell migration	5	1.15473	0.00500209	ENSG00000005884; ENSG00000132698; ENSG00000092969; ENSG00000136960; ENSG00000125398	7.12673
PV	GO:0048146	positive regulation of fibroblast proliferation	6	1.38568	0.00562502	ENSG00000170962; ENSG00000077942; ENSG00000240583; ENSG00000134853; ENSG00000101412; ENSG00000176170	5.22627
PV	GO:0001503	ossification	7	1.61663	0.00701603	ENSG00000054938; ENSG00000112175; ENSG00000111341; ENSG00000134243; ENSG00000118785; ENSG00000159167; ENSG00000125398	4.11569
PV	GO:0023019	signal transduction involved in regulation of gene expression	4	0.923788	0.00711532	ENSG00000164736; ENSG00000163132; ENSG00000119888; ENSG00000169860	9.9024
PV	GO:0019229	regulation of vasoconstriction	4	0.923788	0.00824118	ENSG00000150594; ENSG00000168398; ENSG00000018625; ENSG00000130234	9.40728
PV	GO:0001942	hair follicle development	5	1.15473	0.00830683	ENSG00000154856; ENSG00000169744; ENSG00000203883; ENSG00000092969; ENSG00000125398	6.189
PV	GO:0001657	ureteric bud development	5	1.15473	0.00830683	ENSG00000165731; ENSG00000066468; ENSG00000119888; ENSG00000112246; ENSG00000168743	6.189
PV	GO:0007399	nervous system development	14	3.23326	0.00852167	ENSG00000171840; ENSG00000109738; ENSG00000133169; ENSG00000131711; ENSG00000163739; ENSG00000082458; ENSG00000102924; ENSG00000166833; ENSG00000133019; ENSG00000112246; ENSG00000205683; ENSG00000101384; ENSG00000136237; ENSG00000198910	2.29446
PV	GO:0007626	locomotory behavior	7	1.61663	0.00884858	ENSG00000131094; ENSG00000166833; ENSG00000181656; ENSG00000112320; ENSG00000087258; ENSG00000132639; ENSG00000123454	3.9197
PV	GO:0030199	collagen fibril organization	5	1.15473	0.00910466	ENSG00000139329; ENSG00000143196; ENSG00000080573; ENSG00000111799; ENSG00000092969	6.03031
PV	GO:0006520	cellular amino acid metabolic process	5	1.15473	0.00995082	ENSG00000166183; ENSG00000139410; ENSG00000135423; ENSG00000100031; ENSG00000135094	5.87955
PV	GO:0090023	positive regulation of neutrophil chemotaxis	4	0.923788	0.0107909	ENSG00000081041; ENSG00000137077; ENSG00000163739; ENSG00000172724	8.55208
PV	GO:0030574	collagen catabolic process	6	1.38568	0.0114304	ENSG00000087245; ENSG00000137673; ENSG00000080573; ENSG00000111799; ENSG00000081052; ENSG00000204291	4.40966
PV	GO:0001504	neurotransmitter uptake	3	0.692841	0.0115328	ENSG00000018625; ENSG00000185518; ENSG00000132639	17.6387
PV	GO:0010976	positive regulation of neuron projection development	7	1.61663	0.0115918	ENSG00000005884; ENSG00000165731; ENSG00000218336; ENSG00000189292; ENSG00000044524; ENSG00000112655; ENSG00000196711	3.69949
PV	GO:0030155	regulation of cell adhesion	5	1.15473	0.0127896	ENSG00000165731; ENSG00000164035; ENSG00000184916; ENSG00000112769; ENSG00000125398	5.46935
PV	GO:0007165	signal transduction	37	8.54503	0.0142769	ENSG00000165731; ENSG00000115009; ENSG00000137269; ENSG00000134470; ENSG00000141934; ENSG00000108556; ENSG00000105835; ENSG00000163739; ENSG00000007952; ENSG00000169435; ENSG00000171408; ENSG00000181634; ENSG00000218336; ENSG00000076864; ENSG00000189143; ENSG00000115457; ENSG00000176170; ENSG00000128917; ENSG00000150594; ENSG00000123358; ENSG00000112655; ENSG00000204291; ENSG00000174059; ENSG0000…	1.49901
PV	GO:0061314	Notch signaling involved in heart development	3	0.692841	0.0146216	ENSG00000128917; ENSG00000164683; ENSG00000101384	15.6788
PV	GO:0031638	zymogen activation	3	0.692841	0.0146216	ENSG00000010438; ENSG00000133475; ENSG00000100031	15.6788
PV	GO:0006954	inflammatory response	16	3.69515	0.0153941	ENSG00000115009; ENSG00000168398; ENSG00000133048; ENSG00000163739; ENSG00000140835; ENSG00000172724; ENSG00000007952; ENSG00000123560; ENSG00000124875; ENSG00000157404; ENSG00000118785; ENSG00000109272; ENSG00000137077; ENSG00000081041; ENSG00000132693; ENSG00000176170	1.98571
PV	GO:0030900	forebrain development	5	1.15473	0.0160984	ENSG00000184226; ENSG00000081479; ENSG00000101412; ENSG00000074181; ENSG00000087258	5.11265
PV	GO:0007507	heart development	10	2.30947	0.0163017	ENSG00000005884; ENSG00000138193; ENSG00000151617; ENSG00000125968; ENSG00000124766; ENSG00000135074; ENSG00000092969; ENSG00000198125; ENSG00000180914; ENSG00000122870	2.5703
PV	GO:0071300	cellular response to retinoic acid	6	1.38568	0.0163836	ENSG00000165731; ENSG00000088992; ENSG00000240583; ENSG00000044524; ENSG00000112655; ENSG00000125398	4.03169
PV	GO:0030335	positive regulation of cell migration	10	2.30947	0.0168377	ENSG00000150594; ENSG00000165731; ENSG00000170962; ENSG00000128567; ENSG00000058085; ENSG00000170381; ENSG00000134853; ENSG00000157404; ENSG00000010319; ENSG00000176170	2.55633
PV	GO:0006260	DNA replication	9	2.07852	0.017637	ENSG00000073111; ENSG00000175643; ENSG00000107815; ENSG00000181938; ENSG00000076003; ENSG00000131153; ENSG00000174371; ENSG00000093009; ENSG00000167513	2.73115
PV	GO:0060174	limb bud formation	3	0.692841	0.0180232	ENSG00000066468; ENSG00000124766; ENSG00000125398	14.1109
PV	GO:0003184	pulmonary valve morphogenesis	3	0.692841	0.0180232	ENSG00000164683; ENSG00000101384; ENSG00000092969	14.1109
PV	GO:0001771	immunological synapse formation	3	0.692841	0.0180232	ENSG00000154928; ENSG00000137077; ENSG00000172724	14.1109
PV	GO:0060411	cardiac septum morphogenesis	3	0.692841	0.0180232	ENSG00000112175; ENSG00000164683; ENSG00000101384	14.1109
PV	GO:0006268	DNA unwinding involved in DNA replication	3	0.692841	0.0180232	ENSG00000073111; ENSG00000107815; ENSG00000076003	14.1109
PV	GO:0008347	glial cell migration	3	0.692841	0.0180232	ENSG00000173546; ENSG00000169860; ENSG00000092969	14.1109
PV	GO:0048863	stem cell differentiation	4	0.923788	0.0189636	ENSG00000163132; ENSG00000119888; ENSG00000157404; ENSG00000175832	6.96836
PV	GO:0001569	patterning of blood vessels	4	0.923788	0.0209129	ENSG00000128917; ENSG00000151617; ENSG00000170381; ENSG00000198435	6.71949
PV	GO:0048247	lymphocyte chemotaxis	4	0.923788	0.0209129	ENSG00000115009; ENSG00000173432; ENSG00000137077; ENSG00000172724	6.71949
PV	GO:0007204	positive regulation of cytosolic calcium ion concentration	8	1.84758	0.0241644	ENSG00000138193; ENSG00000151617; ENSG00000168398; ENSG00000134853; ENSG00000173432; ENSG00000198121; ENSG00000169860; ENSG00000180914	2.80814
PV	GO:0006936	muscle contraction	7	1.61663	0.0263689	ENSG00000109846; ENSG00000136546; ENSG00000108556; ENSG00000101605; ENSG00000087258; ENSG00000133392; ENSG00000180914	3.07715
PV	GO:0043552	positive regulation of phosphatidylinositol 3-kinase activity	4	0.923788	0.027395	ENSG00000134853; ENSG00000157404; ENSG00000137077; ENSG00000172724	6.06921
PV	GO:0001558	regulation of cell growth	6	1.38568	0.0274744	ENSG00000112761; ENSG00000138193; ENSG00000137731; ENSG00000115457; ENSG00000185737; ENSG00000168309	3.52773
PV	GO:0006814	sodium ion transport	6	1.38568	0.0287921	ENSG00000100170; ENSG00000018625; ENSG00000136546; ENSG00000064651; ENSG00000154025; ENSG00000148942	3.48418
PV	GO:0071356	cellular response to tumor necrosis factor	7	1.61663	0.0296719	ENSG00000115009; ENSG00000133048; ENSG00000133110; ENSG00000105697; ENSG00000137077; ENSG00000168743; ENSG00000172724	2.99323
PV	GO:0001974	blood vessel remodeling	4	0.923788	0.0297667	ENSG00000128917; ENSG00000101384; ENSG00000092969; ENSG00000123454	5.87955
PV	GO:0003215	cardiac right ventricle morphogenesis	3	0.692841	0.0299617	ENSG00000124766; ENSG00000101384; ENSG00000092969	10.8546
PV	GO:0033630	positive regulation of cell adhesion mediated by integrin	3	0.692841	0.0299617	ENSG00000165731; ENSG00000137077; ENSG00000092969	10.8546
PV	GO:1900025	negative regulation of substrate adhesion-dependent cell spreading	3	0.692841	0.0299617	ENSG00000184292; ENSG00000077942; ENSG00000133110	10.8546
PV	GO:0031274	positive regulation of pseudopodium assembly	3	0.692841	0.0299617	ENSG00000157404; ENSG00000188277; ENSG00000137077	10.8546
PV	GO:0051926	negative regulation of calcium ion transport	3	0.692841	0.0299617	ENSG00000150594; ENSG00000159167; ENSG00000087258	10.8546
PV	GO:0001666	response to hypoxia	9	2.07852	0.0304836	ENSG00000104368; ENSG00000087245; ENSG00000151617; ENSG00000178878; ENSG00000109846; ENSG00000133110; ENSG00000109610; ENSG00000092969; ENSG00000198125	2.46121
PV	GO:0045747	positive regulation of Notch signaling pathway	4	0.923788	0.0322431	ENSG00000128917; ENSG00000184916; ENSG00000157404; ENSG00000101384	5.70138
PV	GO:2000147	positive regulation of cell motility	3	0.692841	0.0344735	ENSG00000119888; ENSG00000137077; ENSG00000172724	10.0792
PV	GO:0001837	epithelial to mesenchymal transition	4	0.923788	0.0348238	ENSG00000066468; ENSG00000162552; ENSG00000092969; ENSG00000125398	5.5337
PV	GO:0030097	hemopoiesis	5	1.15473	0.036316	ENSG00000139618; ENSG00000157404; ENSG00000174059; ENSG00000101384; ENSG00000092969	3.98614
PV	GO:0017158	regulation of calcium ion-dependent exocytosis	4	0.923788	0.037508	ENSG00000103528; ENSG00000173227; ENSG00000011347; ENSG00000019505	5.37559
PV	GO:0048661	positive regulation of smooth muscle cell proliferation	5	1.15473	0.0382839	ENSG00000007952; ENSG00000066468; ENSG00000170962; ENSG00000105835; ENSG00000074181	3.9197
PV	GO:0050679	positive regulation of epithelial cell proliferation	5	1.15473	0.0382839	ENSG00000163235; ENSG00000066468; ENSG00000125968; ENSG00000112175; ENSG00000125398	3.9197
PV	GO:0035050	embryonic heart tube development	3	0.692841	0.0392298	ENSG00000164736; ENSG00000121068; ENSG00000203883	9.40728
PV	GO:0048469	cell maturation	4	0.923788	0.040295	ENSG00000123560; ENSG00000203883; ENSG00000137077; ENSG00000172724	5.22627
PV	GO:0008284	positive regulation of cell proliferation	17	3.9261	0.0409247	ENSG00000150594; ENSG00000066468; ENSG00000121068; ENSG00000058085; ENSG00000125266; ENSG00000134853; ENSG00000105835; ENSG00000170927; ENSG00000092969; ENSG00000125398; ENSG00000163235; ENSG00000007952; ENSG00000170962; ENSG00000132698; ENSG00000124766; ENSG00000119888; ENSG00000157404	1.71592
PV	GO:0070378	positive regulation of ERK5 cascade	2	0.461894	0.0419529	ENSG00000189292; ENSG00000196711	47.0364
PV	GO:0048866	stem cell fate specification	2	0.461894	0.0419529	ENSG00000164736; ENSG00000203883	47.0364
PV	GO:0035759	mesangial cell-matrix adhesion	2	0.461894	0.0419529	ENSG00000137077; ENSG00000174059	47.0364
PV	GO:0051965	positive regulation of synapse assembly	5	1.15473	0.0423996	ENSG00000185070; ENSG00000102924; ENSG00000121871; ENSG00000154928; ENSG00000180914	3.79326
PV	GO:0006940	regulation of smooth muscle contraction	3	0.692841	0.0442184	ENSG00000138193; ENSG00000150594; ENSG00000018625	8.81933
PV	GO:0001568	blood vessel development	4	0.923788	0.0461732	ENSG00000112769; ENSG00000179772; ENSG00000187513; ENSG00000176170	4.9512
PV	GO:1902476	chloride transmembrane transport	6	1.38568	0.0477403	ENSG00000167614; ENSG00000159212; ENSG00000109738; ENSG00000064651; ENSG00000094755; ENSG00000001626	3.03461
PV	GO:0014068	positive regulation of phosphatidylinositol 3-kinase signaling	5	1.15473	0.0490229	ENSG00000170962; ENSG00000134853; ENSG00000157404; ENSG00000092969; ENSG00000125398	3.61819
PV	GO:0006953	acute-phase response	4	0.923788	0.0492622	ENSG00000173432; ENSG00000105697; ENSG00000132693; ENSG00000134339	4.82425
PV	GO:0048791	calcium ion-regulated exocytosis of neurotransmitter	4	0.923788	0.0492622	ENSG00000103528; ENSG00000173227; ENSG00000011347; ENSG00000019505	4.82425
PV	GO:0048265	response to pain	3	0.692841	0.0494273	ENSG00000165731; ENSG00000187513; ENSG00000123454	8.30054
PV	GO:0008584	male gonad development	6	1.38568	0.049586	ENSG00000088992; ENSG00000066279; ENSG00000162552; ENSG00000157404; ENSG00000092969; ENSG00000125398	3.00232
