# Supplementary material for: Epigenomic map of human liver reveals principles of zonated morphogenic and metabolic control
Source: Nat Commun. 2018 Oct 8;9:4150. doi: 10.1038/s41467-018-06611-5 (PMC6175862; doi:10.1038/s41467-018-06611-5)
Supplement: Supplementary file 13 — Supplementary Data 11 [file 41467_2018_6611_MOESM13_ESM.xlsx]

## Sheet: Suppl_Table_09_V2_GO_DMR
Supplementary Table 9
Gene ontology enrichment (p ≤ 0.05) of genes associated with differentially methylated regions (DMRs, methylation difference ≥ 15 %, FDR < 0.01) between periportal (PV) and pericentral (CV) zone: The table is annotated by the zone with hypomethylated genes (hypomethylated) enriched for the respective GO term. It provides GO Terms, description, gene count, percentage of all hypomethylated genes (%…
Hypomethylated	GO.Term	description	Count	percentage.of.hypomethylated.genes	enrichment.p.value	genes	Fold.enrichment
CV	GO:0035556	intracellular signal transduction	33	4.1	7.65e-05	ENSG00000142178| ENSG00000175093| ENSG00000106617| ENSG00000099331| ENSG00000100558| ENSG00000163932| ENSG00000170959| ENSG00000130477| ENSG00000166856| ENSG00000131370| ENSG00000136205| ENSG00000143776| ENSG00000152292| ENSG00000141542| ENSG00000214944| ENSG00000120907| ENSG00000196372| ENSG00000158458| ENSG00000169750| ENSG00000151208| ENSG00000106789| ENSG00000136828| ENSG00000079308| ENSG0000…	2.15
CV	GO:0018108	peptidyl-tyrosine phosphorylation	17	2.1	0.000248	ENSG00000158458| ENSG00000171105| ENSG00000143479| ENSG00000171094| ENSG00000066468| ENSG00000065361| ENSG00000126561| ENSG00000146648| ENSG00000122779| ENSG00000142627| ENSG00000154928| ENSG00000163932| ENSG00000100311| ENSG00000153208| ENSG00000173757| ENSG00000091181| ENSG00000034152	2.91
CV	GO:0055114	oxidation-reduction process	40	5	0.000657	ENSG00000099194| ENSG00000112992| ENSG00000162496| ENSG00000176153| ENSG00000167264| ENSG00000110074| ENSG00000134824| ENSG00000079459| ENSG00000122378| ENSG00000130649| ENSG00000158104| ENSG00000151552| ENSG00000154814| ENSG00000116005| ENSG00000129521| ENSG00000155666| ENSG00000140263| ENSG00000165661| ENSG00000164830| ENSG00000108602| ENSG00000179761| ENSG00000221968| ENSG00000049239| ENSG0000…	1.77
CV	GO:0006107	oxaloacetate metabolic process	5	0.6	0.00081	ENSG00000146701| ENSG00000126561| ENSG00000124253| ENSG00000173757| ENSG00000114021	10.92
CV	GO:0035338	long-chain fatty-acyl-CoA biosynthetic process	8	1	0.000954	ENSG00000099194| ENSG00000097021| ENSG00000151726| ENSG00000170522| ENSG00000197142| ENSG00000164398| ENSG00000167107| ENSG00000162390	4.99
CV	GO:0043547	positive regulation of GTPase activity	37	4.6	0.00186508	ENSG00000066468| ENSG00000008323| ENSG00000099331| ENSG00000185950| ENSG00000108352| ENSG00000146648| ENSG00000119522| ENSG00000133812| ENSG00000242247| ENSG00000151892| ENSG00000108669| ENSG00000141376| ENSG00000100311| ENSG00000213390| ENSG00000156011| ENSG00000143344| ENSG00000141258| ENSG00000214944| ENSG00000130158| ENSG00000158458| ENSG00000162777| ENSG00000152767| ENSG00000150093| ENSG0000…	1.72
CV	GO:0060395	SMAD protein signal transduction	9	1.1	0.0023448	ENSG00000168874| ENSG00000101144| ENSG00000101076| ENSG00000144959| ENSG00000166949| ENSG00000064393| ENSG00000168487| ENSG00000113387| ENSG00000122641	3.8
CV	GO:0006805	xenobiotic metabolic process	10	1.2	0.00280469	ENSG00000101076| ENSG00000144959| ENSG00000140505| ENSG00000197165| ENSG00000130649| ENSG00000162482| ENSG00000143365| ENSG00000165841| ENSG00000187134| ENSG00000108602	3.36
CV	GO:0090630	activation of GTPase activity	10	1.2	0.00306096	ENSG00000141376| ENSG00000104728| ENSG00000065882| ENSG00000054611| ENSG00000141258| ENSG00000095383| ENSG00000142627| ENSG00000167202| ENSG00000109436| ENSG00000011454	3.32
CV	GO:0006357	regulation of transcription from RNA polymerase II promoter	30	3.7	0.0031808	ENSG00000170260| ENSG00000101076| ENSG00000112715| ENSG00000166949| ENSG00000175792| ENSG00000182606| ENSG00000167074| ENSG00000128604| ENSG00000113387| ENSG00000165185| ENSG00000006704| ENSG00000112246| ENSG00000122641| ENSG00000157554| ENSG00000204060| ENSG00000173757| ENSG00000153560| ENSG00000124831| ENSG00000179981| ENSG00000126561| ENSG00000117713| ENSG00000135111| ENSG00000189067| ENSG0000…	1.78
CV	GO:0090090	negative regulation of canonical Wnt signaling pathway	15	1.9	0.00386988	ENSG00000185345| ENSG00000181788| ENSG00000183579| ENSG00000150457| ENSG00000130203| ENSG00000111186| ENSG00000140807| ENSG00000198561| ENSG00000002746| ENSG00000148737| ENSG00000135299| ENSG00000018408| ENSG00000168646| ENSG00000110801| ENSG00000185269	2.41
CV	GO:0032000	positive regulation of fatty acid beta-oxidation	4	0.5	0.00389666	ENSG00000186951| ENSG00000185950| ENSG00000214456| ENSG00000110090	11.64
CV	GO:0021785	branchiomotor neuron axon guidance	4	0.5	0.00389666	ENSG00000076356| ENSG00000221866| ENSG00000099250| ENSG00000001617	11.64
CV	GO:0007494	midgut development	4	0.5	0.00389666	ENSG00000173406| ENSG00000128602| ENSG00000130707| ENSG00000146648	11.64
CV	GO:0006886	intracellular protein transport	19	2.4	0.00417127	ENSG00000100280| ENSG00000169696| ENSG00000110723| ENSG00000183020| ENSG00000132329| ENSG00000073969| ENSG00000109436| ENSG00000167202| ENSG00000242247| ENSG00000138802| ENSG00000110047| ENSG00000175662| ENSG00000065882| ENSG00000054611| ENSG00000141258| ENSG00000166922| ENSG00000095383| ENSG00000170011| ENSG00000011454	2.11
CV	GO:0031338	regulation of vesicle fusion	7	0.9	0.00549131	ENSG00000065882| ENSG00000054611| ENSG00000141258| ENSG00000095383| ENSG00000167202| ENSG00000109436| ENSG00000011454	4.26
CV	GO:0048015	phosphatidylinositol-mediated signaling	11	1.4	0.00720028	ENSG00000092820| ENSG00000158458| ENSG00000066468| ENSG00000100311| ENSG00000133056| ENSG00000186654| ENSG00000065361| ENSG00000090905| ENSG00000185950| ENSG00000100354| ENSG00000146648	2.72
CV	GO:0045893	positive regulation of transcription. DNA-templated	32	4	0.00837237	ENSG00000171105| ENSG00000101076| ENSG00000166949| ENSG00000064393| ENSG00000112561| ENSG00000143365| ENSG00000053254| ENSG00000126368| ENSG00000184402| ENSG00000124782| ENSG00000100311| ENSG00000102935| ENSG00000162337| ENSG00000155666| ENSG00000122641| ENSG00000179583| ENSG00000136574| ENSG00000034152| ENSG00000168874| ENSG00000135373| ENSG00000095787| ENSG00000125618| ENSG00000068024| ENSG0000…	1.63
CV	GO:1902287	semaphorin-plexin signaling pathway involved in axon guidance	4	0.5	0.00937006	ENSG00000076356| ENSG00000221866| ENSG00000099250| ENSG00000001617	8.73
CV	GO:0040018	positive regulation of multicellular organism growth	6	0.7	0.0099701	ENSG00000092820| ENSG00000171316| ENSG00000119927| ENSG00000128602| ENSG00000149187| ENSG00000173757	4.49
CV	GO:0071456	cellular response to hypoxia	10	1.2	0.0109354	ENSG00000101144| ENSG00000112715| ENSG00000064393| ENSG00000141279| ENSG00000119772| ENSG00000124253| ENSG00000104419| ENSG00000176171| ENSG00000112759| ENSG00000185624	2.73
CV	GO:0000122	negative regulation of transcription from RNA polymerase II promoter	41	5.1	0.0109712	ENSG00000066468| ENSG00000185345| ENSG00000112715| ENSG00000166949| ENSG00000064393| ENSG00000167967| ENSG00000143867| ENSG00000008441| ENSG00000126368| ENSG00000197256| ENSG00000124782| ENSG00000181722| ENSG00000129911| ENSG00000151090| ENSG00000137699| ENSG00000198911| ENSG00000128602| ENSG00000179583| ENSG00000052795| ENSG00000099284| ENSG00000043039| ENSG00000141905| ENSG00000092820| ENSG0000…	1.49
CV	GO:0060644	mammary gland epithelial cell differentiation	4	0.5	0.0118406	ENSG00000128602| ENSG00000172216| ENSG00000135374| ENSG00000170430	8.06
CV	GO:1902017	regulation of cilium assembly	6	0.7	0.0125809	ENSG00000065882| ENSG00000054611| ENSG00000032742| ENSG00000095383| ENSG00000167202| ENSG00000011454	4.25
CV	GO:0042493	response to drug	21	2.6	0.0128883	ENSG00000173406| ENSG00000151726| ENSG00000182871| ENSG00000068024| ENSG00000130707| ENSG00000170430| ENSG00000137936| ENSG00000112941| ENSG00000147872| ENSG00000130649| ENSG00000148218| ENSG00000122641| ENSG00000136877| ENSG00000119772| ENSG00000104067| ENSG00000140263| ENSG00000136574| ENSG00000120907| ENSG00000133027| ENSG00000108602| ENSG00000110090	1.81
CV	GO:0043570	maintenance of DNA repeat elements	3	0.4	0.0134332	ENSG00000113318| ENSG00000148737| ENSG00000168646	15.72
CV	GO:0019640	glucuronate catabolic process to xylulose 5-phosphate	3	0.4	0.0134332	ENSG00000169738| ENSG00000140263| ENSG00000117448	15.72
CV	GO:1902966	positive regulation of protein localization to early endosome	3	0.4	0.0134332	ENSG00000092820| ENSG00000137642| ENSG00000112715	15.72
CV	GO:0021637	trigeminal nerve structural organization	3	0.4	0.0134332	ENSG00000221866| ENSG00000099250| ENSG00000001617	15.72
CV	GO:0006006	glucose metabolic process	8	1	0.0135962	ENSG00000005882| ENSG00000049239| ENSG00000169738| ENSG00000185950| ENSG00000124253| ENSG00000140263| ENSG00000117448| ENSG00000110090	3.13
CV	GO:0071333	cellular response to glucose stimulus	7	0.9	0.0137623	ENSG00000105550| ENSG00000185950| ENSG00000158445| ENSG00000132386| ENSG00000104067| ENSG00000112759| ENSG00000136574	3.53
CV	GO:0001657	ureteric bud development	6	0.7	0.0140448	ENSG00000101144| ENSG00000066468| ENSG00000103449| ENSG00000166949| ENSG00000143867| ENSG00000112246	4.14
CV	GO:0016310	phosphorylation	10	1.2	0.0140498	ENSG00000110921| ENSG00000179918| ENSG00000171094| ENSG00000100605| ENSG00000008130| ENSG00000198964| ENSG00000179583| ENSG00000110721| ENSG00000172992| ENSG00000143845	2.62
CV	GO:0002053	positive regulation of mesenchymal cell proliferation	5	0.6	0.016036	ENSG00000066468| ENSG00000112715| ENSG00000162337| ENSG00000185950| ENSG00000128602	5.04
CV	GO:1901215	negative regulation of neuron death	6	0.7	0.0173064	ENSG00000186951| ENSG00000185345| ENSG00000137642| ENSG00000130203| ENSG00000105550| ENSG00000132386	3.93
CV	GO:0006636	unsaturated fatty acid biosynthetic process	4	0.5	0.017802	ENSG00000099194| ENSG00000221968| ENSG00000170522| ENSG00000134824	6.99
CV	GO:0051260	protein homooligomerization	14	1.7	0.0181666	ENSG00000170745| ENSG00000110799| ENSG00000148411| ENSG00000135821| ENSG00000187134| ENSG00000135124| ENSG00000157103| ENSG00000110047| ENSG00000102837| ENSG00000008294| ENSG00000137877| ENSG00000148218| ENSG00000158445| ENSG00000110090	2.07
CV	GO:0035329	hippo signaling	5	0.6	0.0182713	ENSG00000114019| ENSG00000150457| ENSG00000119139| ENSG00000104067| ENSG00000018408	4.85
CV	GO:0031032	actomyosin structure organization	5	0.6	0.0182713	ENSG00000196535| ENSG00000143776| ENSG00000095203| ENSG00000092439| ENSG00000100345	4.85
CV	GO:0046483	heterocycle metabolic process	3	0.4	0.0196443	ENSG00000140505| ENSG00000130649| ENSG00000165841	13.1
CV	GO:0016098	monoterpenoid metabolic process	3	0.4	0.0196443	ENSG00000140505| ENSG00000130649| ENSG00000165841	13.1
CV	GO:0048512	circadian behavior	3	0.4	0.0196443	ENSG00000036672| ENSG00000183826| ENSG00000213923	13.1
CV	GO:0016358	dendrite development	5	0.6	0.0206906	ENSG00000184402| ENSG00000175866| ENSG00000101144| ENSG00000099250| ENSG00000173406	4.68
CV	GO:0043401	steroid hormone mediated signaling pathway	7	0.9	0.0209363	ENSG00000126368| ENSG00000101144| ENSG00000101076| ENSG00000186951| ENSG00000151090| ENSG00000143365| ENSG00000204231	3.22
CV	GO:0045944	positive regulation of transcription from RNA polymerase II promoter	51	6.3	0.0220424	ENSG00000163884| ENSG00000171316| ENSG00000066468| ENSG00000185345| ENSG00000064393| ENSG00000112561| ENSG00000143867| ENSG00000146648| ENSG00000008441| ENSG00000141376| ENSG00000167074| ENSG00000173273| ENSG00000128604| ENSG00000113387| ENSG00000198911| ENSG00000128602| ENSG00000179583| ENSG00000122641| ENSG00000173757| ENSG00000141905| ENSG00000135373| ENSG00000106366| ENSG00000186153| ENSG0000…	1.36
CV	GO:0030335	positive regulation of cell migration	14	1.7	0.0241317	ENSG00000171105| ENSG00000166949| ENSG00000112715| ENSG00000065534| ENSG00000182871| ENSG00000185950| ENSG00000146648| ENSG00000111186| ENSG00000130402| ENSG00000100311| ENSG00000008294| ENSG00000001617| ENSG00000141738| ENSG00000082684	1.99
CV	GO:0006869	lipid transport	8	1	0.0255735	ENSG00000144909| ENSG00000141447| ENSG00000137642| ENSG00000130203| ENSG00000154262| ENSG00000128335| ENSG00000110721| ENSG00000149823	2.76
CV	GO:0010882	regulation of cardiac muscle contraction by calcium ion signaling	3	0.4	0.0268143	ENSG00000174437| ENSG00000145362| ENSG00000068024	11.23
CV	GO:0006101	citrate metabolic process	3	0.4	0.0268143	ENSG00000126561| ENSG00000173757| ENSG00000100412	11.23
CV	GO:0060982	coronary artery morphogenesis	3	0.4	0.0268143	ENSG00000138802| ENSG00000099250| ENSG00000112715	11.23
CV	GO:0010886	positive regulation of cholesterol storage	3	0.4	0.0268143	ENSG00000110047| ENSG00000073060| ENSG00000198911	11.23
CV	GO:0001666	response to hypoxia	13	1.6	0.0320882	ENSG00000130402| ENSG00000123104| ENSG00000186951| ENSG00000110911| ENSG00000112715| ENSG00000166949| ENSG00000140939| ENSG00000129521| ENSG00000156113| ENSG00000148218| ENSG00000176171| ENSG00000108602| ENSG00000148926	1.98
CV	GO:0046777	protein autophosphorylation	13	1.6	0.0320882	ENSG00000142178| ENSG00000171105| ENSG00000006432| ENSG00000171094| ENSG00000066468| ENSG00000122779| ENSG00000146648| ENSG00000154928| ENSG00000115687| ENSG00000102572| ENSG00000072786| ENSG00000092439| ENSG00000115977	1.98
CV	GO:0071230	cellular response to amino acid stimulus	6	0.7	0.032522	ENSG00000130147| ENSG00000187498| ENSG00000130707| ENSG00000146648| ENSG00000119772| ENSG00000172216	3.34
CV	GO:0042060	wound healing	8	1	0.0326876	ENSG00000186951| ENSG00000073060| ENSG00000095203| ENSG00000166949| ENSG00000065361| ENSG00000096696| ENSG00000146648| ENSG00000111186	2.62
CV	GO:0042981	regulation of apoptotic process	15	1.9	0.033891	ENSG00000176720| ENSG00000171094| ENSG00000151208| ENSG00000042286| ENSG00000140939| ENSG00000125618| ENSG00000122779| ENSG00000130402| ENSG00000012048| ENSG00000101144| ENSG00000102837| ENSG00000168487| ENSG00000162337| ENSG00000104419| ENSG00000118515	1.84
CV	GO:0034383	low-density lipoprotein particle clearance	3	0.4	0.0348614	ENSG00000110047| ENSG00000073060| ENSG00000062282	9.82
CV	GO:0048762	mesenchymal cell differentiation	3	0.4	0.0348614	ENSG00000101144| ENSG00000066468| ENSG00000018408	9.82
CV	GO:0090037	positive regulation of protein kinase C signaling	3	0.4	0.0348614	ENSG00000112715| ENSG00000184381| ENSG00000120907	9.82
CV	GO:0035148	tube formation	3	0.4	0.0348614	ENSG00000168874| ENSG00000141376| ENSG00000112715	9.82
CV	GO:0071526	semaphorin-plexin signaling pathway	5	0.6	0.0356507	ENSG00000076356| ENSG00000221866| ENSG00000099250| ENSG00000001617| ENSG00000082684	3.97
CV	GO:0001892	embryonic placenta development	4	0.5	0.0387655	ENSG00000100311| ENSG00000112561| ENSG00000146648| ENSG00000172216	5.24
CV	GO:0050790	regulation of catalytic activity	7	0.9	0.0394887	ENSG00000159200| ENSG00000150712| ENSG00000106617| ENSG00000074211| ENSG00000130147| ENSG00000112640| ENSG00000118515	2.78
CV	GO:0021612	facial nerve structural organization	3	0.4	0.0437085	ENSG00000221866| ENSG00000099250| ENSG00000001617	8.73
CV	GO:2000378	negative regulation of reactive oxygen species metabolic process	4	0.5	0.0439834	ENSG00000012048| ENSG00000185345| ENSG00000214456| ENSG00000176171	4.99
CV	GO:0001676	long-chain fatty acid metabolic process	4	0.5	0.0439834	ENSG00000151726| ENSG00000197142| ENSG00000164398| ENSG00000110090	4.99
CV	GO:0006468	protein phosphorylation	26	3.2	0.0444493	ENSG00000142178| ENSG00000143479| ENSG00000065534| ENSG00000064393| ENSG00000106617| ENSG00000163932| ENSG00000183049| ENSG00000102572| ENSG00000100311| ENSG00000143776| ENSG00000115977| ENSG00000157554| ENSG00000052795| ENSG00000213923| ENSG00000071909| ENSG00000136098| ENSG00000006432| ENSG00000005882| ENSG00000150457| ENSG00000115687| ENSG00000146872| ENSG00000132518| ENSG00000117676| ENSG0000…	1.49
CV	GO:1901998	toxin transport	5	0.6	0.0469765	ENSG00000163468| ENSG00000099250| ENSG00000150712| ENSG00000117713| ENSG00000176171	3.64
CV	GO:0006631	fatty acid metabolic process	6	0.7	0.0472931	ENSG00000186951| ENSG00000126561| ENSG00000119927| ENSG00000173757| ENSG00000167107| ENSG00000162390	3.02
CV	GO:0000209	protein polyubiquitination	13	1.6	0.0494674	ENSG00000181788| ENSG00000185345| ENSG00000186187| ENSG00000102858| ENSG00000165406| ENSG00000173273| ENSG00000141279| ENSG00000103264| ENSG00000198742| ENSG00000100023| ENSG00000116663| ENSG00000141622| ENSG00000110801	1.85
CV	GO:0010906	regulation of glucose metabolic process	4	0.5	0.0495315	ENSG00000005882| ENSG00000185345| ENSG00000143365| ENSG00000115687	4.76
PV	GO:0000122	negative regulation of transcription from RNA polymerase II promoter	20	8.1	0.00188074	ENSG00000128917| ENSG00000146834| ENSG00000127616| ENSG00000066468| ENSG00000185345| ENSG00000112033| ENSG00000196781| ENSG00000105697| ENSG00000172059| ENSG00000120616| ENSG00000142611| ENSG00000139083| ENSG00000155090| ENSG00000114861| ENSG00000049759| ENSG00000181722| ENSG00000161940| ENSG00000119403| ENSG00000104964| ENSG00000052795	2.2
PV	GO:0042472	inner ear morphogenesis	5	2	0.00409443	ENSG00000066468| ENSG00000065320| ENSG00000136158| ENSG00000186716| ENSG00000112320	7.62
PV	GO:0043547	positive regulation of GTPase activity	16	6.5	0.0052978	ENSG00000105971| ENSG00000152767| ENSG00000066468| ENSG00000147459| ENSG00000166444| ENSG00000116473| ENSG00000157985| ENSG00000100599| ENSG00000178038| ENSG00000071051| ENSG00000186716| ENSG00000077522| ENSG00000182732| ENSG00000053524| ENSG00000075391| ENSG00000136237	2.24
PV	GO:2000273	positive regulation of receptor activity	3	1.2	0.0111895	ENSG00000171132| ENSG00000167244| ENSG00000077522	18.28
PV	GO:0030198	extracellular matrix organization	8	3.2	0.0120161	ENSG00000140564| ENSG00000049540| ENSG00000083457| ENSG00000140092| ENSG00000116962| ENSG00000134871| ENSG00000087303| ENSG00000053747	3.23
PV	GO:0022617	extracellular matrix disassembly	5	2	0.0153816	ENSG00000140564| ENSG00000049540| ENSG00000166033| ENSG00000116962| ENSG00000053747	5.21
PV	GO:0032496	response to lipopolysaccharide	7	2.8	0.0175328	ENSG00000081985| ENSG00000114861| ENSG00000143507| ENSG00000154589| ENSG00000197943| ENSG00000186716| ENSG00000131979	3.38
PV	GO:0035264	multicellular organism growth	5	2	0.0182459	ENSG00000150275| ENSG00000066468| ENSG00000107282| ENSG00000122257| ENSG00000173706	4.95
PV	GO:0007626	locomotory behavior	5	2	0.0214211	ENSG00000162761| ENSG00000107282| ENSG00000166833| ENSG00000157087| ENSG00000112320	4.71
PV	GO:0007605	sensory perception of sound	6	2.4	0.0263692	ENSG00000150275| ENSG00000166833| ENSG00000136158| ENSG00000111913| ENSG00000157087| ENSG00000112320	3.57
PV	GO:0048146	positive regulation of fibroblast proliferation	4	1.6	0.0303596	ENSG00000253729| ENSG00000240583| ENSG00000124762| ENSG00000108175	5.87
PV	GO:0001701	in utero embryonic development	7	2.8	0.0308595	ENSG00000114861| ENSG00000066468| ENSG00000107282| ENSG00000122257| ENSG00000108175| ENSG00000100345| ENSG00000173706	2.96
PV	GO:0007155	cell adhesion	12	4.8	0.0308857	ENSG00000171132| ENSG00000112761| ENSG00000107282| ENSG00000144619| ENSG00000083457| ENSG00000077522| ENSG00000170017| ENSG00000087303| ENSG00000173801| ENSG00000053747| ENSG00000183715| ENSG00000145012	2.07
PV	GO:0034341	response to interferon-gamma	3	1.2	0.0361796	ENSG00000185201| ENSG00000130813| ENSG00000131979	9.9
PV	GO:0046580	negative regulation of Ras protein signal transduction	3	1.2	0.0390066	ENSG00000165140| ENSG00000136158| ENSG00000075391	9.5
PV	GO:0034612	response to tumor necrosis factor	3	1.2	0.0390066	ENSG00000144218| ENSG00000100983| ENSG00000131979	9.5
PV	GO:0030512	negative regulation of transforming growth factor beta receptor signaling pathway	4	1.6	0.0466003	ENSG00000105971| ENSG00000069702| ENSG00000166033| ENSG00000142611	4.95
PV	GO:0034220	ion transmembrane transport	7	2.8	0.049523	ENSG00000049759| ENSG00000175344| ENSG00000047249| ENSG00000114859| ENSG00000157087| ENSG00000131620| ENSG00000159720	2.64
